# Supplementary material for: Tris[N,N-bis­(3,5-di-tert-butyl­benz­yl)di­thio­carbamato-κ2 S,S′]-μ3-sulfido-tris-μ2-disulfido-triangulo-trimolybdenum(IV) iodide
Source: IUCrdata. 2020 Jul 17;5(Pt 7):x200939. doi: 10.1107/S2414314620009396 (PMC9462243; doi:10.1107/S2414314620009396)
Supplement: Supplementary file 1 [file x-05-x200939-sup1.cif]

##############################################################################
#                                                                            #
# This CIF contains the data for a data article accepted for                 #
# publication in IUCrData. It conforms to the requirements of                #
# Notes for Authors for IUCrData, and has been                               #
# peer reviewed under the auspices of IUCrData.                              #
#                                                                            #
# Full details of the Crystallographic Information File format               #
# are given in the paper "The Crystallographic Information File (CIF):       #
# a New Standard Archive File for Crystallography" by S. R. Hall, F. H.      #
# Allen and I. D. Brown [Acta Cryst. (1991), A47, 655-685].                  #
#                                                                            #
# The current version of the core CIF dictionary is obtainable from          #
# ftp://ftp.iucr.org/pub/cif_core.dic.                                       #
#                                                                            #
# Software is freely available for graphical display of the structure(s)     #
# in this CIF. For information consult the CIF software page                 #
# http://www.iucr.org/resources/cif/software.                                #
#                                                                            #
# This file may be used for bona fide research purposes within the           #
# scientific community so long as proper attribution is given to the data    # 
# article from which it was obtained.                                        #
#                                                                            #
##############################################################################
data_I
_database_code_depnum_ccdc_archive 'CCDC 2015330'
_audit_creation_method     'SHELXL-2018/1'
_chemical_name_systematic
;\
Tris[<i>N</i>,<i>N</i>-bis(3,5-di-<i>tert</i>-butylbenzyl)dithiocarbamato-\
\k^2^<i>S</i>,<i>S</i>']-\m~3~-sulfido-tris-\m~2~-disulfido-<i>triangulo</i>-\
trimolybdenum(IV) iodide
;
_chemical_name_common     ?
_chemical_formula_moiety     'C93 H138 Mo3 N3 S13 +, I -'
_chemical_formula_sum     'C93 H138 I Mo3 N3 S13'
_chemical_formula_iupac     '[Mo3 (C31 H46 N1 S2)3 S7] I'
_chemical_formula_weight     2129.56
_chemical_melting_point     ?
_chemical_absolute_configuration     ?
_space_group_crystal_system     trigonal
_space_group_name_H-M_alt     'P 3 1 c'
_space_group_name_Hall     'P 3 -2c'
loop_
    _space_group_symop_operation_xyz
    'x, y, z'
    '-y, x-y, z'
    '-x+y, -x, z'
    'y, x, z+1/2'
    'x-y, -y, z+1/2'
    '-x, -x+y, z+1/2'
_cell_length_a     23.6627(12)
_cell_length_b     23.6627(12)
_cell_length_c     10.9815(6)
_cell_angle_alpha     90
_cell_angle_beta     90
_cell_angle_gamma     120
_cell_volume     5325.0(6)
_cell_formula_units_Z     2
_cell_measurement_reflns_used     9927
_cell_measurement_theta_min     2.7645
_cell_measurement_theta_max     27.003
_cell_measurement_temperature     150(2)
_exptl_crystal_description     column
_exptl_crystal_colour     'yellow-orange'
_exptl_crystal_size_max     0.379
_exptl_crystal_size_mid     0.156
_exptl_crystal_size_min     0.128
_exptl_crystal_density_diffrn     1.328
_exptl_crystal_density_meas     ?
_exptl_crystal_density_method     'not measured'
_exptl_crystal_F_000     2208
_exptl_absorpt_coefficient_mu     0.934
_exptl_absorpt_correction_type     multi-scan
_exptl_absorpt_process_details
;
(<i>SADABS</i>; Krause et al., 2015)
;
_exptl_absorpt_correction_T_min     0.799
_exptl_absorpt_correction_T_max     0.890
_exptl_special_details
;
The diffraction data were obtained from 3 sets of 400 frames,
each of width 0.5\% in \w, collected at \f = 0.00,
90.00 and 180.00\% and 2 sets of 800 frames, each of
width 0.45\% in \f, collected at \w = --30.00 and 210.00\%.
The scan time was 60 sec/frame.
;
_diffrn_ambient_temperature     150(2)
_diffrn_source     'fine-focus sealed tube'
_diffrn_radiation_type     MoK\a
_diffrn_radiation_wavelength     0.71073
_diffrn_radiation_monochromator     graphite
_diffrn_measurement_device_type     'Bruker SMART APEX CCD'
_diffrn_measurement_method     '\f and \w scans'
_diffrn_detector_area_resol_mean     8.3333
_diffrn_reflns_number     89878
_diffrn_reflns_av_R_equivalents     0.0429
_diffrn_reflns_av_unetI/netI     0.0283
_diffrn_reflns_theta_min     1.721
_diffrn_reflns_theta_max     27.108
_diffrn_reflns_theta_full     25.242
_diffrn_measured_fraction_theta_max     0.998
_diffrn_measured_fraction_theta_full     0.999
_diffrn_reflns_limit_h_min     -30
_diffrn_reflns_limit_h_max     30
_diffrn_reflns_limit_k_min     -30
_diffrn_reflns_limit_k_max     30
_diffrn_reflns_limit_l_min     -14
_diffrn_reflns_limit_l_max     14
_refine_special_details
;
Refinement of F^2^ against ALL reflections.  The weighted R-factor wR and
goodness of fit S are based on F^2^, conventional R-factors R are based
on F, with F set to zero for negative F^2^. The threshold expression of
F^2^ > 2sigma(F^2^) is used only for calculating R-factors(gt) etc. and is
not relevant to the choice of reflections for refinement.  R-factors based
on F^2^ are statistically about twice as large as those based on F, and R-
factors based on ALL data will be even larger. H-atoms attached to carbon
were placed in calculated positions (C---H = 0.95 - 0.99 \%A). All were
included as riding contributions with isotropic displacement parameters
1.2 - 1.5 times those of the attached atoms.
;
_reflns_number_total     7810
_reflns_number_gt     7053
_reflns_threshold_expression     'I > 2\s(I)'
_refine_ls_structure_factor_coef     Fsqd
_refine_ls_matrix_type     full
_refine_ls_R_factor_all     0.0427
_refine_ls_R_factor_gt     0.0366
_refine_ls_wR_factor_gt     0.1004
_refine_ls_wR_factor_ref     0.1036
_refine_ls_goodness_of_fit_ref     1.059
_refine_ls_restrained_S_all     1.061
_refine_ls_number_reflns     7810
_refine_ls_number_parameters     369
_refine_ls_number_restraints     35
_refine_ls_hydrogen_treatment     constr
_refine_ls_weighting_scheme     calc
_refine_ls_weighting_details
              'w=1/[\s^2^(Fo^2^)+(0.0543P)^2^+6.2404P] where P=(Fo^2^+2Fc^2^)/3'
_atom_sites_solution_hydrogens     geom
_atom_sites_solution_primary     direct
_atom_sites_solution_secondary     difmap
_refine_ls_shift/su_max     0.000
_refine_ls_shift/su_mean     0.000
_refine_diff_density_max     1.077
_refine_diff_density_min     -0.542
_refine_ls_extinction_method     none
_refine_ls_extinction_coef     .
_refine_ls_abs_structure_details
;
Flack <i>x</i> determined using 3209 quotients
[(<i>I</i>^+^)-(<i>I</i>^-^)]/[(<i>I</i>^+^)+(<i>I</i>^-^)]
(Parsons et al., 2013)
;
_refine_ls_abs_structure_Flack     0.014(8)
loop_
    _atom_type_symbol
    _atom_type_description
    _atom_type_scat_dispersion_real
    _atom_type_scat_dispersion_imag
    _atom_type_scat_source
    'C' 'C' 0.0033 0.0016
                         'International Tables Vol C Tables 4.2.6.8 and 6.1.1.4'
    'H' 'H' 0.0000 0.0000
                         'International Tables Vol C Tables 4.2.6.8 and 6.1.1.4'
    'I' 'I' -0.4742 1.8119
                         'International Tables Vol C Tables 4.2.6.8 and 6.1.1.4'
    'Mo' 'Mo' -1.6832 0.6857
                         'International Tables Vol C Tables 4.2.6.8 and 6.1.1.4'
    'N' 'N' 0.0061 0.0033
                         'International Tables Vol C Tables 4.2.6.8 and 6.1.1.4'
    'S' 'S' 0.1246 0.1234
                         'International Tables Vol C Tables 4.2.6.8 and 6.1.1.4'
_computing_data_collection
;
<i>APEX3</i> (Bruker, 2016)
;
_computing_cell_refinement
;
<i>SAINT</i> (Bruker, 2016)
;
_computing_data_reduction
;
<i>SAINT</i> (Bruker, 2016)
;
_computing_structure_solution
;
<i>SHELXT/5</i> (Sheldrick, 2015<i>a</i>)
;
_computing_structure_refinement
;
<i>SHELXL2018/3</i> (Sheldrick, 2015<i>b</i>)
;
_computing_molecular_graphics
;
<i>SHELXTL</i> (Sheldrick, 2008)
;
_computing_publication_material
;
<i>SHELXTL</i> (Sheldrick, 2008)
;
loop_
    _atom_site_type_symbol
    _atom_site_label
    _atom_site_fract_x
    _atom_site_fract_y
    _atom_site_fract_z
    _atom_site_U_iso_or_equiv
    _atom_site_adp_type
    _atom_site_calc_flag
    _atom_site_occupancy
    _atom_site_disorder_assembly
    _atom_site_disorder_group
    I I1 0.333333 0.666667 0.90377(7) 0.04082(19) Uani d 1 . .
    Mo Mo1 0.26950(2) 0.59847(2) 0.52052(5) 0.02818(12) Uani d 1 . .
    S S1 0.34151(8) 0.55022(7) 0.50720(16) 0.0357(3) Uani d 1 . .
    S S2 0.33840(7) 0.58992(7) 0.67175(15) 0.0319(3) Uani d 1 . .
    S S3 0.20057(8) 0.51946(8) 0.36144(15) 0.0376(3) Uani d 1 . .
    S S4 0.17377(8) 0.50221(8) 0.61825(15) 0.0367(3) Uani d 1 . .
    S S5 0.333333 0.666667 0.3562(3) 0.0324(6) Uani d 1 . .
    N N1 0.0983(2) 0.4120(2) 0.4549(5) 0.0313(10) Uani d 1 . .
    C C1 0.1493(3) 0.4695(3) 0.4762(6) 0.0329(13) Uani d 1 . .
    C C2 0.0818(3) 0.3809(3) 0.3340(6) 0.0349(13) Uani d 1 . .
    H H2A 0.106606 0.413943 0.270705 0.042 Uiso calc 1 . .
    H H2B 0.034714 0.362867 0.318052 0.042 Uiso calc 1 . .
    C C3 0.0980(3) 0.3270(3) 0.3274(6) 0.0359(13) Uani d 1 . .
    C C4 0.0558(3) 0.2684(3) 0.2686(6) 0.0387(14) Uani d 1 . .
    H H4 0.015801 0.262103 0.236242 0.046 Uiso calc 1 . .
    C C5 0.0710(4) 0.2194(3) 0.2564(7) 0.0448(16) Uani d 1 . .
    C C6 0.1312(4) 0.2316(4) 0.3071(7) 0.0500(18) Uani d 1 . .
    H H6 0.143434 0.199243 0.297989 0.060 Uiso calc 1 . .
    C C7 0.1722(3) 0.2870(4) 0.3679(7) 0.0490(17) Uani d 1 . .
    C C8 0.1555(3) 0.3358(3) 0.3757(6) 0.0409(15) Uani d 1 . .
    H H8 0.184360 0.375826 0.415063 0.049 Uiso calc 1 . .
    C C9 0.0279(4) 0.1560(4) 0.1908(7) 0.059(2) Uani d 1 . .
    C C10 -0.0007(7) 0.1002(5) 0.2846(11) 0.158(9) Uani d 1 . .
    H H10A -0.028735 0.058766 0.242989 0.237 Uiso calc 1 . .
    H H10B 0.034978 0.098041 0.325727 0.237 Uiso calc 1 . .
    H H10C -0.026364 0.108271 0.344856 0.237 Uiso calc 1 . .
    C C11 -0.0264(5) 0.1557(5) 0.1227(11) 0.096(4) Uani d 1 . .
    H H11A -0.052421 0.113449 0.082352 0.144 Uiso calc 1 . .
    H H11B -0.054124 0.163012 0.179441 0.144 Uiso calc 1 . .
    H H11C -0.008584 0.190495 0.061491 0.144 Uiso calc 1 . .
    C C12 0.0675(6) 0.1397(6) 0.1009(11) 0.108(5) Uani d 1 . .
    H H12A 0.038426 0.098479 0.059666 0.161 Uiso calc 1 . .
    H H12B 0.088215 0.174704 0.040398 0.161 Uiso calc 1 . .
    H H12C 0.101238 0.135673 0.145355 0.161 Uiso calc 1 . .
    C C13A 0.2382(5) 0.3013(7) 0.4211(12) 0.063(3) Uani d 0.687(13) A 1
    C C14A 0.2939(7) 0.3563(8) 0.3491(15) 0.089(5) Uani d 0.687(13) A 1
    H H14A 0.291089 0.343326 0.263623 0.133 Uiso calc 0.687(13) A 1
    H H14B 0.290458 0.395848 0.354580 0.133 Uiso calc 0.687(13) A 1
    H H14C 0.335819 0.365089 0.383072 0.133 Uiso calc 0.687(13) A 1
    C C15A 0.2454(9) 0.2409(8) 0.4133(18) 0.114(7) Uani d 0.687(13) A 1
    H H15A 0.242288 0.227403 0.328066 0.171 Uiso calc 0.687(13) A 1
    H H15B 0.287876 0.250929 0.446377 0.171 Uiso calc 0.687(13) A 1
    H H15C 0.210561 0.205388 0.460566 0.171 Uiso calc 0.687(13) A 1
    C C16A 0.2430(10) 0.3218(10) 0.5527(12) 0.109(9) Uani d 0.687(13) A 1
    H H16A 0.207406 0.286758 0.599318 0.163 Uiso calc 0.687(13) A 1
    H H16B 0.284964 0.330617 0.586254 0.163 Uiso calc 0.687(13) A 1
    H H16C 0.239602 0.361376 0.557762 0.163 Uiso calc 0.687(13) A 1
    C C13B 0.2345(10) 0.2935(16) 0.426(2) 0.063(3) Uani d 0.313(13) A 2
    C C14B 0.2834(15) 0.298(2) 0.330(3) 0.089(5) Uani d 0.313(13) A 2
    H H14D 0.263069 0.258144 0.279677 0.133 Uiso calc 0.313(13) A 2
    H H14E 0.296254 0.335955 0.278445 0.133 Uiso calc 0.313(13) A 2
    H H14F 0.322046 0.301406 0.370474 0.133 Uiso calc 0.313(13) A 2
    C C15B 0.2197(17) 0.2363(18) 0.510(3) 0.114(7) Uani d 0.313(13) A 2
    H H15D 0.197541 0.195506 0.463729 0.171 Uiso calc 0.313(13) A 2
    H H15E 0.260638 0.241905 0.543413 0.171 Uiso calc 0.313(13) A 2
    H H15F 0.191562 0.234837 0.576852 0.171 Uiso calc 0.313(13) A 2
    C C16B 0.269(2) 0.3560(18) 0.501(4) 0.109(9) Uani d 0.313(13) A 2
    H H16D 0.239241 0.355362 0.564161 0.163 Uiso calc 0.313(13) A 2
    H H16E 0.307768 0.359213 0.539869 0.163 Uiso calc 0.313(13) A 2
    H H16F 0.281976 0.393762 0.447841 0.163 Uiso calc 0.313(13) A 2
    C C17 0.0557(3) 0.3703(3) 0.5544(6) 0.0347(13) Uani d 1 . .
    H H17A 0.074882 0.390668 0.633795 0.042 Uiso calc 1 . .
    H H17B 0.052960 0.327200 0.551264 0.042 Uiso calc 1 . .
    C C18 -0.0116(3) 0.3613(3) 0.5439(6) 0.0342(13) Uani d 1 . .
    C C19 -0.0634(3) 0.3013(3) 0.5099(6) 0.0332(12) Uani d 1 . .
    H H19 -0.056448 0.265524 0.496737 0.040 Uiso calc 1 . .
    C C20 -0.1259(3) 0.2928(3) 0.4947(7) 0.0412(15) Uani d 1 . .
    C C21 -0.1349(3) 0.3460(4) 0.5215(9) 0.055(2) Uani d 1 . .
    H H21 -0.177392 0.340490 0.515471 0.066 Uiso calc 1 . .
    C C22 -0.0829(4) 0.4066(3) 0.5568(11) 0.066(3) Uani d 1 . .
    C C23 -0.0215(3) 0.4128(3) 0.5669(8) 0.0485(18) Uani d 1 . .
    H H23 0.014534 0.453648 0.590186 0.058 Uiso calc 1 . .
    C C24 -0.1834(3) 0.2258(4) 0.4600(7) 0.0456(17) Uani d 1 . .
    C C25 -0.2046(4) 0.1810(4) 0.5663(8) 0.057(2) Uani d 1 . .
    H H25A -0.220352 0.198209 0.630869 0.085 Uiso calc 1 . .
    H H25B -0.167545 0.177373 0.596736 0.085 Uiso calc 1 . .
    H H25C -0.239714 0.137779 0.541574 0.085 Uiso calc 1 . .
    C C26 -0.2412(4) 0.2316(5) 0.4121(9) 0.065(2) Uani d 1 . .
    H H26A -0.272334 0.190832 0.371604 0.098 Uiso calc 1 . .
    H H26B -0.225367 0.267717 0.353849 0.098 Uiso calc 1 . .
    H H26C -0.262758 0.239912 0.480275 0.098 Uiso calc 1 . .
    C C27 -0.1633(5) 0.1952(5) 0.3569(9) 0.065(2) Uani d 1 . .
    H H27A -0.129055 0.186834 0.386317 0.097 Uiso calc 1 . .
    H H27B -0.146708 0.225365 0.287630 0.097 Uiso calc 1 . .
    H H27C -0.201220 0.154079 0.331081 0.097 Uiso calc 1 . .
    C C28A -0.0935(6) 0.4631(6) 0.6020(13) 0.067(5) Uani d 0.623(11) B 1
    C C29A -0.0620(8) 0.4899(8) 0.7275(13) 0.093(6) Uani d 0.623(11) B 1
    H H29A -0.015827 0.502399 0.724929 0.139 Uiso calc 0.623(11) B 1
    H H29B -0.065853 0.528240 0.747614 0.139 Uiso calc 0.623(11) B 1
    H H29C -0.084441 0.456222 0.789649 0.139 Uiso calc 0.623(11) B 1
    C C30A -0.0590(8) 0.5175(8) 0.5091(15) 0.089(6) Uani d 0.623(11) B 1
    H H30A -0.013143 0.528904 0.502718 0.133 Uiso calc 0.623(11) B 1
    H H30B -0.080166 0.502716 0.429608 0.133 Uiso calc 0.623(11) B 1
    H H30C -0.061350 0.555839 0.535113 0.133 Uiso calc 0.623(11) B 1
    C C31A -0.1645(6) 0.4449(10) 0.6127(17) 0.075(5) Uani d 0.623(11) B 1
    H H31A -0.186393 0.409848 0.672707 0.113 Uiso calc 0.623(11) B 1
    H H31B -0.167145 0.483117 0.638956 0.113 Uiso calc 0.623(11) B 1
    H H31C -0.185962 0.429994 0.533451 0.113 Uiso calc 0.623(11) B 1
    C C28B -0.0926(11) 0.4657(8) 0.5325(19) 0.067(5) Uani d 0.377(11) B 2
    C C29B -0.1503(13) 0.4527(18) 0.613(2) 0.093(6) Uani d 0.377(11) B 2
    H H29D -0.141602 0.444973 0.697197 0.139 Uiso calc 0.377(11) B 2
    H H29E -0.156563 0.490635 0.611492 0.139 Uiso calc 0.377(11) B 2
    H H29F -0.189823 0.414213 0.583465 0.139 Uiso calc 0.377(11) B 2
    C C30B -0.0323(12) 0.5275(12) 0.577(3) 0.089(6) Uani d 0.377(11) B 2
    H H30D 0.005206 0.536402 0.526147 0.133 Uiso calc 0.377(11) B 2
    H H30E -0.040157 0.564348 0.572735 0.133 Uiso calc 0.377(11) B 2
    H H30F -0.023174 0.521408 0.661902 0.133 Uiso calc 0.377(11) B 2
    C C31B -0.1068(12) 0.4775(12) 0.4032(18) 0.075(5) Uani d 0.377(11) B 2
    H H31D -0.069929 0.485906 0.350528 0.113 Uiso calc 0.377(11) B 2
    H H31E -0.146372 0.438987 0.373704 0.113 Uiso calc 0.377(11) B 2
    H H31F -0.113112 0.515410 0.401730 0.113 Uiso calc 0.377(11) B 2
loop_
    _atom_site_aniso_label
    _atom_site_aniso_U_11
    _atom_site_aniso_U_22
    _atom_site_aniso_U_33
    _atom_site_aniso_U_12
    _atom_site_aniso_U_13
    _atom_site_aniso_U_23
    I1 0.0389(3) 0.0389(3) 0.0447(4) 0.01945(13) 0.000 0.000
    Mo1 0.0219(2) 0.0211(2) 0.0392(3) 0.00897(19) -0.0007(2) -0.0010(2)
    S1 0.0356(8) 0.0283(7) 0.0477(9) 0.0192(7) 0.0003(6) -0.0037(6)
    S2 0.0279(7) 0.0260(7) 0.0432(8) 0.0145(6) 0.0011(6) 0.0024(6)
    S3 0.0318(8) 0.0290(7) 0.0398(8) 0.0060(6) 0.0003(6) -0.0005(6)
    S4 0.0302(7) 0.0291(7) 0.0381(8) 0.0054(6) -0.0006(6) 0.0001(6)
    S5 0.0296(8) 0.0296(8) 0.0380(13) 0.0148(4) 0.000 0.000
    N1 0.025(2) 0.027(2) 0.037(3) 0.009(2) 0.002(2) 0.002(2)
    C1 0.025(3) 0.028(3) 0.043(3) 0.012(2) -0.001(2) 0.000(2)
    C2 0.032(3) 0.028(3) 0.041(3) 0.012(3) -0.004(2) -0.002(2)
    C3 0.039(3) 0.035(3) 0.035(3) 0.019(3) -0.002(3) 0.000(2)
    C4 0.042(4) 0.034(3) 0.042(4) 0.020(3) -0.002(3) 0.000(3)
    C5 0.060(4) 0.033(3) 0.045(4) 0.026(3) 0.005(3) 0.005(3)
    C6 0.060(5) 0.048(4) 0.058(4) 0.039(4) 0.009(4) 0.008(3)
    C7 0.047(4) 0.056(5) 0.055(4) 0.033(4) 0.005(3) 0.007(3)
    C8 0.038(4) 0.043(4) 0.045(4) 0.022(3) -0.001(3) -0.002(3)
    C9 0.086(6) 0.034(4) 0.053(4) 0.027(4) 0.003(4) 0.000(3)
    C10 0.22(2) 0.050(7) 0.097(10) -0.007(9) -0.010(11) 0.009(7)
    C11 0.090(8) 0.057(6) 0.135(10) 0.032(6) -0.033(8) -0.046(7)
    C12 0.130(11) 0.124(11) 0.109(9) 0.095(10) -0.030(8) -0.056(8)
    C13A 0.062(6) 0.092(8) 0.061(5) 0.058(6) -0.005(4) 0.003(5)
    C14A 0.044(7) 0.111(12) 0.104(11) 0.033(9) 0.007(7) 0.025(11)
    C15A 0.101(14) 0.144(16) 0.145(19) 0.097(14) -0.031(13) 0.001(16)
    C16A 0.115(18) 0.20(3) 0.081(14) 0.13(2) -0.037(12) -0.038(13)
    C13B 0.062(6) 0.092(8) 0.061(5) 0.058(6) -0.005(4) 0.003(5)
    C14B 0.044(7) 0.111(12) 0.104(11) 0.033(9) 0.007(7) 0.025(11)
    C15B 0.101(14) 0.144(16) 0.145(19) 0.097(14) -0.031(13) 0.001(16)
    C16B 0.115(18) 0.20(3) 0.081(14) 0.13(2) -0.037(12) -0.038(13)
    C17 0.030(3) 0.025(3) 0.044(3) 0.010(2) -0.001(2) 0.004(2)
    C18 0.028(3) 0.030(3) 0.044(3) 0.014(3) 0.002(2) 0.007(3)
    C19 0.026(3) 0.030(3) 0.044(3) 0.015(3) -0.002(2) 0.001(2)
    C20 0.028(3) 0.035(3) 0.056(4) 0.012(3) -0.007(3) 0.009(3)
    C21 0.025(3) 0.038(4) 0.100(7) 0.015(3) 0.001(4) 0.010(4)
    C22 0.040(4) 0.031(4) 0.134(8) 0.024(3) 0.004(5) 0.008(4)
    C23 0.029(3) 0.032(3) 0.079(5) 0.011(3) 0.001(3) 0.004(3)
    C24 0.023(3) 0.044(4) 0.062(4) 0.011(3) -0.006(3) 0.012(3)
    C25 0.049(4) 0.043(4) 0.057(5) 0.007(4) -0.005(3) 0.009(3)
    C26 0.037(4) 0.064(5) 0.077(6) 0.012(4) -0.016(4) 0.019(4)
    C27 0.053(5) 0.054(5) 0.067(6) 0.011(4) -0.008(4) -0.009(4)
    C28A 0.052(6) 0.039(5) 0.123(17) 0.034(5) 0.009(10) 0.011(9)
    C29A 0.084(11) 0.069(9) 0.144(17) 0.051(9) -0.014(10) -0.041(10)
    C30A 0.096(14) 0.055(8) 0.131(19) 0.049(10) 0.012(11) 0.028(11)
    C31A 0.091(11) 0.077(10) 0.095(11) 0.070(10) 0.027(9) 0.044(8)
    C28B 0.052(6) 0.039(5) 0.123(17) 0.034(5) 0.009(10) 0.011(9)
    C29B 0.084(11) 0.069(9) 0.144(17) 0.051(9) -0.014(10) -0.041(10)
    C30B 0.096(14) 0.055(8) 0.131(19) 0.049(10) 0.012(11) 0.028(11)
    C31B 0.091(11) 0.077(10) 0.095(11) 0.070(10) 0.027(9) 0.044(8)
_geom_special_details
;
 All esds (except the esd in the dihedral angle between two l.s. planes)
 are estimated using the full covariance matrix.  The cell esds are taken
 into account individually in the estimation of esds in distances, angles
 and torsion angles; correlations between esds in cell parameters are only
 used when they are defined by crystal symmetry.  An approximate (isotropic)
 treatment of cell esds is used for estimating esds involving l.s. planes.
;
loop_
    _geom_bond_atom_site_label_1
    _geom_bond_atom_site_label_2
    _geom_bond_site_symmetry_2
    _geom_bond_distance
    _geom_bond_publ_flag
    I1 S2 . 3.1657(17) ?
    Mo1 S5 . 2.389(2) ?
    Mo1 S2 . 2.4056(16) ?
    Mo1 S2 3_565 2.4096(16) ?
    Mo1 S1 3_565 2.4801(16) ?
    Mo1 S3 . 2.4816(17) ?
    Mo1 S1 . 2.4847(16) ?
    Mo1 S4 . 2.5123(16) ?
    Mo1 Mo1 2_665 2.7100(8) ?
    Mo1 Mo1 3_565 2.7100(8) ?
    S1 S2 . 2.055(2) ?
    S3 C1 . 1.738(7) ?
    S4 C1 . 1.708(7) ?
    N1 C1 . 1.313(8) ?
    N1 C2 . 1.472(8) ?
    N1 C17 . 1.479(8) ?
    C2 C3 . 1.505(9) ?
    C2 H2A . 0.9900 ?
    C2 H2B . 0.9900 ?
    C3 C8 . 1.376(10) ?
    C3 C4 . 1.397(9) ?
    C4 C5 . 1.381(9) ?
    C4 H4 . 0.9500 ?
    C5 C6 . 1.419(11) ?
    C5 C9 . 1.510(10) ?
    C6 C7 . 1.354(11) ?
    C6 H6 . 0.9500 ?
    C7 C8 . 1.397(10) ?
    C7 C13A . 1.539(11) ?
    C7 C13B . 1.545(13) ?
    C8 H8 . 0.9500 ?
    C9 C11 . 1.483(10) ?
    C9 C10 . 1.540(9) ?
    C9 C12 . 1.538(10) ?
    C10 H10A . 0.9800 ?
    C10 H10B . 0.9800 ?
    C10 H10C . 0.9800 ?
    C11 H11A . 0.9800 ?
    C11 H11B . 0.9800 ?
    C11 H11C . 0.9800 ?
    C12 H12A . 0.9800 ?
    C12 H12B . 0.9800 ?
    C12 H12C . 0.9800 ?
    C13A C16A . 1.510(12) ?
    C13A C14A . 1.531(12) ?
    C13A C15A . 1.524(12) ?
    C14A H14A . 0.9800 ?
    C14A H14B . 0.9800 ?
    C14A H14C . 0.9800 ?
    C15A H15A . 0.9800 ?
    C15A H15B . 0.9800 ?
    C15A H15C . 0.9800 ?
    C16A H16A . 0.9800 ?
    C16A H16B . 0.9800 ?
    C16A H16C . 0.9800 ?
    C13B C16B . 1.525(14) ?
    C13B C14B . 1.534(14) ?
    C13B C15B . 1.524(14) ?
    C14B H14D . 0.9800 ?
    C14B H14E . 0.9800 ?
    C14B H14F . 0.9800 ?
    C15B H15D . 0.9800 ?
    C15B H15E . 0.9800 ?
    C15B H15F . 0.9800 ?
    C16B H16D . 0.9800 ?
    C16B H16E . 0.9800 ?
    C16B H16F . 0.9800 ?
    C17 C18 . 1.501(9) ?
    C17 H17A . 0.9900 ?
    C17 H17B . 0.9900 ?
    C18 C23 . 1.375(10) ?
    C18 C19 . 1.385(9) ?
    C19 C20 . 1.399(9) ?
    C19 H19 . 0.9500 ?
    C20 C21 . 1.407(11) ?
    C20 C24 . 1.535(10) ?
    C21 C22 . 1.399(11) ?
    C21 H21 . 0.9500 ?
    C22 C23 . 1.391(10) ?
    C22 C28A . 1.558(11) ?
    C22 C28B . 1.548(12) ?
    C23 H23 . 0.9500 ?
    C24 C25 . 1.486(10) ?
    C24 C26 . 1.533(10) ?
    C24 C27 . 1.542(12) ?
    C25 H25A . 0.9800 ?
    C25 H25B . 0.9800 ?
    C25 H25C . 0.9800 ?
    C26 H26A . 0.9800 ?
    C26 H26B . 0.9800 ?
    C26 H26C . 0.9800 ?
    C27 H27A . 0.9800 ?
    C27 H27B . 0.9800 ?
    C27 H27C . 0.9800 ?
    C28A C31A . 1.518(11) ?
    C28A C30A . 1.520(11) ?
    C28A C29A . 1.544(12) ?
    C29A H29A . 0.9800 ?
    C29A H29B . 0.9800 ?
    C29A H29C . 0.9800 ?
    C30A H30A . 0.9800 ?
    C30A H30B . 0.9800 ?
    C30A H30C . 0.9800 ?
    C31A H31A . 0.9800 ?
    C31A H31B . 0.9800 ?
    C31A H31C . 0.9800 ?
    C28B C29B . 1.526(13) ?
    C28B C31B . 1.518(13) ?
    C28B C30B . 1.527(13) ?
    C29B H29D . 0.9800 ?
    C29B H29E . 0.9800 ?
    C29B H29F . 0.9800 ?
    C30B H30D . 0.9800 ?
    C30B H30E . 0.9800 ?
    C30B H30F . 0.9800 ?
    C31B H31D . 0.9800 ?
    C31B H31E . 0.9800 ?
    C31B H31F . 0.9800 ?
loop_
    _geom_angle_atom_site_label_1
    _geom_angle_atom_site_label_2
    _geom_angle_atom_site_label_3
    _geom_angle_site_symmetry_1
    _geom_angle_site_symmetry_3
    _geom_angle
    _geom_angle_publ_flag
    S5 Mo1 S2 . . 110.63(5) ?
    S5 Mo1 S2 . 3_565 110.49(5) ?
    S2 Mo1 S2 . 3_565 85.04(8) ?
    S5 Mo1 S1 . 3_565 85.44(4) ?
    S2 Mo1 S1 . 3_565 134.46(6) ?
    S2 Mo1 S1 3_565 3_565 49.68(6) ?
    S5 Mo1 S3 . . 86.13(6) ?
    S2 Mo1 S3 . . 129.83(6) ?
    S2 Mo1 S3 3_565 . 134.34(6) ?
    S1 Mo1 S3 3_565 . 92.23(6) ?
    S5 Mo1 S1 . . 85.33(4) ?
    S2 Mo1 S1 . . 49.66(6) ?
    S2 Mo1 S1 3_565 . 134.40(6) ?
    S1 Mo1 S1 3_565 . 170.77(7) ?
    S3 Mo1 S1 . . 87.47(6) ?
    S5 Mo1 S4 . . 156.09(6) ?
    S2 Mo1 S4 . . 88.32(5) ?
    S2 Mo1 S4 3_565 . 84.78(5) ?
    S1 Mo1 S4 3_565 . 91.49(6) ?
    S3 Mo1 S4 . . 70.28(5) ?
    S1 Mo1 S4 . . 97.08(5) ?
    S5 Mo1 Mo1 . 2_665 55.44(4) ?
    S2 Mo1 Mo1 . 2_665 55.82(4) ?
    S2 Mo1 Mo1 3_565 2_665 96.44(4) ?
    S1 Mo1 Mo1 3_565 2_665 116.88(4) ?
    S3 Mo1 Mo1 . 2_665 126.34(4) ?
    S1 Mo1 Mo1 . 2_665 56.84(4) ?
    S4 Mo1 Mo1 . 2_665 143.68(4) ?
    S5 Mo1 Mo1 . 3_565 55.44(4) ?
    S2 Mo1 Mo1 . 3_565 96.54(4) ?
    S2 Mo1 Mo1 3_565 3_565 55.68(4) ?
    S1 Mo1 Mo1 3_565 3_565 57.00(4) ?
    S3 Mo1 Mo1 . 3_565 129.44(4) ?
    S1 Mo1 Mo1 . 3_565 116.72(4) ?
    S4 Mo1 Mo1 . 3_565 139.31(4) ?
    Mo1 Mo1 Mo1 2_665 3_565 60.0 ?
    S2 S1 Mo1 . 2_665 63.38(6) ?
    S2 S1 Mo1 . . 63.17(6) ?
    Mo1 S1 Mo1 2_665 . 66.16(4) ?
    S1 S2 Mo1 . . 67.17(6) ?
    S1 S2 Mo1 . 2_665 66.95(6) ?
    Mo1 S2 Mo1 . 2_665 68.50(5) ?
    S1 S2 I1 . . 172.02(8) ?
    Mo1 S2 I1 . . 106.60(5) ?
    Mo1 S2 I1 2_665 . 106.50(5) ?
    C1 S3 Mo1 . . 88.5(2) ?
    C1 S4 Mo1 . . 88.2(2) ?
    Mo1 S5 Mo1 3_565 . 69.12(7) ?
    Mo1 S5 Mo1 3_565 2_665 69.12(7) ?
    Mo1 S5 Mo1 . 2_665 69.12(7) ?
    C1 N1 C2 . . 123.7(5) ?
    C1 N1 C17 . . 121.8(5) ?
    C2 N1 C17 . . 114.3(5) ?
    N1 C1 S4 . . 124.1(5) ?
    N1 C1 S3 . . 122.9(5) ?
    S4 C1 S3 . . 113.0(3) ?
    N1 C2 C3 . . 110.6(5) ?
    N1 C2 H2A . . 109.5 ?
    C3 C2 H2A . . 109.5 ?
    N1 C2 H2B . . 109.5 ?
    C3 C2 H2B . . 109.5 ?
    H2A C2 H2B . . 108.1 ?
    C8 C3 C4 . . 119.4(6) ?
    C8 C3 C2 . . 120.2(6) ?
    C4 C3 C2 . . 120.4(6) ?
    C5 C4 C3 . . 121.4(7) ?
    C5 C4 H4 . . 119.3 ?
    C3 C4 H4 . . 119.3 ?
    C4 C5 C6 . . 116.6(7) ?
    C4 C5 C9 . . 123.4(7) ?
    C6 C5 C9 . . 120.0(7) ?
    C7 C6 C5 . . 123.4(7) ?
    C7 C6 H6 . . 118.3 ?
    C5 C6 H6 . . 118.3 ?
    C6 C7 C8 . . 118.0(7) ?
    C6 C7 C13A . . 123.8(8) ?
    C8 C7 C13A . . 118.1(8) ?
    C6 C7 C13B . . 119.1(14) ?
    C8 C7 C13B . . 122.9(14) ?
    C3 C8 C7 . . 121.1(6) ?
    C3 C8 H8 . . 119.4 ?
    C7 C8 H8 . . 119.4 ?
    C5 C9 C11 . . 113.5(7) ?
    C5 C9 C10 . . 108.7(7) ?
    C11 C9 C10 . . 109.0(8) ?
    C5 C9 C12 . . 111.2(8) ?
    C11 C9 C12 . . 108.1(7) ?
    C10 C9 C12 . . 106.0(8) ?
    C9 C10 H10A . . 109.5 ?
    C9 C10 H10B . . 109.5 ?
    H10A C10 H10B . . 109.5 ?
    C9 C10 H10C . . 109.5 ?
    H10A C10 H10C . . 109.5 ?
    H10B C10 H10C . . 109.5 ?
    C9 C11 H11A . . 109.5 ?
    C9 C11 H11B . . 109.5 ?
    H11A C11 H11B . . 109.5 ?
    C9 C11 H11C . . 109.5 ?
    H11A C11 H11C . . 109.5 ?
    H11B C11 H11C . . 109.5 ?
    C9 C12 H12A . . 109.5 ?
    C9 C12 H12B . . 109.5 ?
    H12A C12 H12B . . 109.5 ?
    C9 C12 H12C . . 109.5 ?
    H12A C12 H12C . . 109.5 ?
    H12B C12 H12C . . 109.5 ?
    C16A C13A C14A . . 109.0(10) ?
    C16A C13A C15A . . 109.3(10) ?
    C14A C13A C15A . . 108.5(10) ?
    C16A C13A C7 . . 109.8(11) ?
    C14A C13A C7 . . 109.7(10) ?
    C15A C13A C7 . . 110.5(11) ?
    C13A C14A H14A . . 109.5 ?
    C13A C14A H14B . . 109.5 ?
    H14A C14A H14B . . 109.5 ?
    C13A C14A H14C . . 109.5 ?
    H14A C14A H14C . . 109.5 ?
    H14B C14A H14C . . 109.5 ?
    C13A C15A H15A . . 109.5 ?
    C13A C15A H15B . . 109.5 ?
    H15A C15A H15B . . 109.5 ?
    C13A C15A H15C . . 109.5 ?
    H15A C15A H15C . . 109.5 ?
    H15B C15A H15C . . 109.5 ?
    C13A C16A H16A . . 109.5 ?
    C13A C16A H16B . . 109.5 ?
    H16A C16A H16B . . 109.5 ?
    C13A C16A H16C . . 109.5 ?
    H16A C16A H16C . . 109.5 ?
    H16B C16A H16C . . 109.5 ?
    C16B C13B C14B . . 106.8(12) ?
    C16B C13B C15B . . 108.1(12) ?
    C14B C13B C15B . . 107.7(12) ?
    C16B C13B C7 . . 110(2) ?
    C14B C13B C7 . . 111.9(19) ?
    C15B C13B C7 . . 112(2) ?
    C13B C14B H14D . . 109.5 ?
    C13B C14B H14E . . 109.5 ?
    H14D C14B H14E . . 109.5 ?
    C13B C14B H14F . . 109.5 ?
    H14D C14B H14F . . 109.5 ?
    H14E C14B H14F . . 109.5 ?
    C13B C15B H15D . . 109.5 ?
    C13B C15B H15E . . 109.5 ?
    H15D C15B H15E . . 109.5 ?
    C13B C15B H15F . . 109.5 ?
    H15D C15B H15F . . 109.5 ?
    H15E C15B H15F . . 109.5 ?
    C13B C16B H16D . . 109.5 ?
    C13B C16B H16E . . 109.5 ?
    H16D C16B H16E . . 109.5 ?
    C13B C16B H16F . . 109.5 ?
    H16D C16B H16F . . 109.5 ?
    H16E C16B H16F . . 109.5 ?
    N1 C17 C18 . . 111.0(5) ?
    N1 C17 H17A . . 109.4 ?
    C18 C17 H17A . . 109.4 ?
    N1 C17 H17B . . 109.4 ?
    C18 C17 H17B . . 109.4 ?
    H17A C17 H17B . . 108.0 ?
    C23 C18 C19 . . 120.2(6) ?
    C23 C18 C17 . . 119.9(6) ?
    C19 C18 C17 . . 119.9(6) ?
    C18 C19 C20 . . 120.6(6) ?
    C18 C19 H19 . . 119.7 ?
    C20 C19 H19 . . 119.7 ?
    C19 C20 C21 . . 117.9(6) ?
    C19 C20 C24 . . 120.4(6) ?
    C21 C20 C24 . . 121.5(6) ?
    C20 C21 C22 . . 121.8(7) ?
    C20 C21 H21 . . 119.1 ?
    C22 C21 H21 . . 119.1 ?
    C23 C22 C21 . . 117.8(6) ?
    C23 C22 C28A . . 119.4(8) ?
    C21 C22 C28A . . 122.2(8) ?
    C23 C22 C28B . . 122.5(10) ?
    C21 C22 C28B . . 115.3(11) ?
    C18 C23 C22 . . 121.6(7) ?
    C18 C23 H23 . . 119.2 ?
    C22 C23 H23 . . 119.2 ?
    C25 C24 C20 . . 110.5(6) ?
    C25 C24 C26 . . 109.7(6) ?
    C20 C24 C26 . . 111.3(7) ?
    C25 C24 C27 . . 108.4(7) ?
    C20 C24 C27 . . 110.1(6) ?
    C26 C24 C27 . . 106.8(7) ?
    C24 C25 H25A . . 109.5 ?
    C24 C25 H25B . . 109.5 ?
    H25A C25 H25B . . 109.5 ?
    C24 C25 H25C . . 109.5 ?
    H25A C25 H25C . . 109.5 ?
    H25B C25 H25C . . 109.5 ?
    C24 C26 H26A . . 109.5 ?
    C24 C26 H26B . . 109.5 ?
    H26A C26 H26B . . 109.5 ?
    C24 C26 H26C . . 109.5 ?
    H26A C26 H26C . . 109.5 ?
    H26B C26 H26C . . 109.5 ?
    C24 C27 H27A . . 109.5 ?
    C24 C27 H27B . . 109.5 ?
    H27A C27 H27B . . 109.5 ?
    C24 C27 H27C . . 109.5 ?
    H27A C27 H27C . . 109.5 ?
    H27B C27 H27C . . 109.5 ?
    C31A C28A C30A . . 110.0(9) ?
    C31A C28A C29A . . 106.5(10) ?
    C30A C28A C29A . . 107.8(10) ?
    C31A C28A C22 . . 114.3(12) ?
    C30A C28A C22 . . 105.3(10) ?
    C29A C28A C22 . . 112.7(10) ?
    C28A C29A H29A . . 109.5 ?
    C28A C29A H29B . . 109.5 ?
    H29A C29A H29B . . 109.5 ?
    C28A C29A H29C . . 109.5 ?
    H29A C29A H29C . . 109.5 ?
    H29B C29A H29C . . 109.5 ?
    C28A C30A H30A . . 109.5 ?
    C28A C30A H30B . . 109.5 ?
    H30A C30A H30B . . 109.5 ?
    C28A C30A H30C . . 109.5 ?
    H30A C30A H30C . . 109.5 ?
    H30B C30A H30C . . 109.5 ?
    C28A C31A H31A . . 109.5 ?
    C28A C31A H31B . . 109.5 ?
    H31A C31A H31B . . 109.5 ?
    C28A C31A H31C . . 109.5 ?
    H31A C31A H31C . . 109.5 ?
    H31B C31A H31C . . 109.5 ?
    C29B C28B C31B . . 108.9(12) ?
    C29B C28B C30B . . 108.6(12) ?
    C31B C28B C30B . . 108.1(11) ?
    C29B C28B C22 . . 104(2) ?
    C31B C28B C22 . . 118.3(15) ?
    C30B C28B C22 . . 108.7(16) ?
    C28B C29B H29D . . 109.5 ?
    C28B C29B H29E . . 109.5 ?
    H29D C29B H29E . . 109.5 ?
    C28B C29B H29F . . 109.5 ?
    H29D C29B H29F . . 109.5 ?
    H29E C29B H29F . . 109.5 ?
    C28B C30B H30D . . 109.5 ?
    C28B C30B H30E . . 109.5 ?
    H30D C30B H30E . . 109.5 ?
    C28B C30B H30F . . 109.5 ?
    H30D C30B H30F . . 109.5 ?
    H30E C30B H30F . . 109.5 ?
    C28B C31B H31D . . 109.5 ?
    C28B C31B H31E . . 109.5 ?
    H31D C31B H31E . . 109.5 ?
    C28B C31B H31F . . 109.5 ?
    H31D C31B H31F . . 109.5 ?
    H31E C31B H31F . . 109.5 ?
_shelx_space_group_comment
;
The symmetry employed for this shelxl refinement is uniquely defined
by the following loop, which should always be used as a source of
symmetry information in preference to the above space-group names.
They are only intended as comments.
;
_shelx_estimated_absorpt_T_min     0.719
_shelx_estimated_absorpt_T_max     0.890
_shelx_hkl_file
;
   1  -2   0 4552.03  251.91   1
   1   1   0 4318.81  245.76   1
  -2   1   0 4530.43  250.10   1
  -1  -1   0 4081.64  245.76   1
  -2   2   0 1647.17  95.668   1
   0  -2   0 1686.51  93.915   1
   2   0   0 1653.13  93.360   1
  -2   0   0 1627.09  93.440   1
   0   2   0 1678.37  93.915   1
  -2   0   0 1627.98  93.440   1
   2  -3   0  673.93   37.41   1
   2  -3   0  657.12   37.41   1
   1   2   0  634.38   36.53   1
   2  -3   0  663.39   37.49   1
   1   2   0  654.18   36.53   1
   1   2   0  666.73   36.61   1
  -3   1   0  654.55   36.92   1
  -3   1   0  669.11   37.00   1
  -1  -2   0  621.59   36.53   1
  -1  -2   0  632.37   36.53   1
   3  -1   0  650.08   36.92   1
  -2   3   0  635.45   37.41   1
  -2   3   0  652.92   37.49   1
  -2   3   0  656.71   37.49   1
  -2   3   0  644.84   37.41   1
   3  -1   0  641.54   36.92   1
  -1  -2   0  639.05   36.61   1
  -3   2   0  689.47   37.29   1
   2   1   0  642.51   36.30   1
  -3   2   0  654.23   37.12   1
  -3   2   0  658.09   37.20   1
   1  -3   0  639.46   37.04   1
   1  -3   0  652.38   36.96   1
   1  -3   0  686.40   37.04   1
  -2  -1   0  641.39   36.38   1
   3  -2   0  638.29   37.29   1
  -2  -1   0  671.10   36.38   1
  -1   3   0  659.57   36.96   1
  -2  -1   0  630.79   36.38   1
   3  -2   0  636.90   37.12   1
  -1   3   0  624.98   37.12   1
  -1   3   0  637.25   37.04   1
  -1   3   0  629.56   37.04   1
  -2  -1   0  642.51   36.38   1
   3  -2   0  624.74   37.12   1
   0  -3   0 1252.53   69.56   1
   0  -3   0 1210.54   69.56   1
   0  -3   0 1234.55   69.48   1
  -3   3   0 1289.37   70.72   1
  -3   3   0 1241.51   70.80   1
   3   0   0 1220.98   69.17   1
  -3   3   0 1233.72   70.72   1
   3   0   0 1188.09   69.25   1
  -3   3   0 1200.42   70.72   1
   3   0   0 1238.72   69.17   1
   0   3   0 1256.76   69.48   1
   3  -3   0 1213.84   70.72   1
   3  -3   0 1246.06   70.72   1
  -3   0   0 1206.56   69.25   1
  -3   0   0 1221.55   69.17   1
   0   3   0 1191.66   69.56   1
   0   3   0 1219.49   69.48   1
  -3   0   0 1264.88   69.17   1
   3  -3   0 1190.41   70.72   1
   3  -3   0 1238.44   70.72   1
   0   3   0 1255.95   69.56   1
   1   3   0  258.50   14.93   1
   1   3   0  255.24   14.85   1
   3  -4   0  263.36   15.17   1
  -4   1   0  257.69   14.95   1
  -4   1   0  266.64   15.03   1
  -4   1   0  261.63   15.03   1
   1   3   0  259.07   14.85   1
   3  -4   0  266.69   15.17   1
   3  -4   0  269.69   15.26   1
  -4   1   0  266.89   14.95   1
   1   3   0  251.89   14.85   1
  -3   4   0  267.03   15.17   1
  -3   4   0  268.69   15.17   1
  -3   4   0  268.19   15.26   1
   4  -1   0  257.93   14.95   1
   4  -1   0  253.50   14.95   1
   4  -1   0  255.06   14.95   1
  -3   4   0  257.10   15.26   1
  -1  -3   0  256.95   14.93   1
  -1  -3   0  260.54   14.85   1
  -1  -3   0  256.95   14.93   1
   2  -4   0 1890.67  104.63   1
   2  -4   0 1897.05  104.63   1
   2  -4   0 1933.29  104.55   1
   2   2   0 1802.50  102.44   1
  -4   2   0 1835.77  104.20   1
  -4   2   0 1859.13  104.28   1
  -4   2   0 1892.41  104.12   1
   2   2   0 1824.58  102.44   1
  -4   2   0 1896.54  104.12   1
   2   2   0 1884.65  102.36   1
  -2  -2   0 1680.09  102.36   1
  -2   4   0 1809.75  104.55   1
  -2   4   0 1839.52  104.63   1
   4  -2   0 1801.58  104.12   1
   4  -2   0 1744.53  104.12   1
  -2   4   0 1777.50  104.63   1
  -2  -2   0 1767.03  102.36   1
  -2  -2   0 1764.10  102.44   1
  -2  -2   0 1753.96  102.44   1
   3   1   0  263.17   14.89   1
  -4   3   0  269.45   15.22   1
   1  -4   0  271.41   15.10   1
  -4   3   0  268.78   15.31   1
   3   1   0  256.74   14.97   1
   3   1   0  255.11   14.97   1
   1  -4   0  266.46   15.18   1
  -4   3   0  260.63   15.22   1
  -4   3   0  263.12   15.39   1
   1  -4   0  263.73   15.26   1
   4  -3   0  255.55   15.22   1
  -1   4   0  263.90   15.18   1
  -3  -1   0  261.14   14.97   1
  -1   4   0  269.76   15.10   1
   4  -3   0  245.81   15.22   1
  -3  -1   0  256.66   14.97   1
  -1   4   0  262.66   15.10   1
  -1   4   0  272.81   15.18   1
   4  -3   0  265.04   15.22   1
  -3  -1   0  263.25   14.97   1
  -3  -1   0  262.93   14.89   1
   4   0   0  418.19   22.19   1
  -4   4   0  391.72   22.81   1
   0  -4   0  373.15   22.44   1
  -4   4   0  395.66   22.73   1
  -4   4   0  394.99   22.65   1
   4   0   0  391.96   22.28   1
   0  -4   0  387.09   22.27   1
   4   0   0  392.21   22.28   1
   0  -4   0  388.66   22.36   1
  -4   0   0  395.66   22.36   1
  -4   0   0  389.25   22.19   1
   0   4   0  390.06   22.27   1
   0   4   0  381.31   22.44   1
  -4   0   0  402.32   22.28   1
   4  -4   0  399.78   22.65   1
  -4   0   0  401.17   22.28   1
   0   4   0  377.60   22.36   1
   4  -4   0  385.68   22.65   1
   4  -4   0  373.53   22.73   1
   0   4   0  391.05   22.27   1
   1   4   0  481.38   28.13   1
   4  -5   0  516.92   28.77   1
  -5   1   0  531.38   28.35   1
  -5   1   0  522.96   28.26   1
   1   4   0  483.95   28.22   1
   1   4   0  524.04   28.13   1
  -5   1   0  525.38   28.51   1
   4  -5   0  533.51   28.68   1
   1   4   0  508.94   28.30   1
   4  -5   0  526.82   28.77   1
  -5   1   0  524.38   28.26   1
  -4   5   0  484.68   28.77   1
   5  -1   0  468.01   28.35   1
  -4   5   0  491.79   28.85   1
  -4   5   0  460.15   28.77   1
   5  -1   0  461.09   28.26   1
  -1  -4   0  470.92   28.30   1
  -1  -4   0  474.82   28.22   1
  -4   5   0  475.88   28.68   1
  -1  -4   0  488.68   28.13   1
   5  -1   0  470.93   28.26   1
   3  -5   0 976.181   54.68   1
   3  -5   0 943.543   54.68   1
   2   3   0 899.790   53.65   1
  -5   2   0 916.152   54.42   1
  -5   2   0 944.787   54.25   1
  -5   2   0 965.149   54.25   1
   2   3   0 910.589   53.57   1
   3  -5   0 912.915   54.76   1
   2   3   0 880.252   53.57   1
  -5   2   0 948.460   54.17   1
   2   3   0 919.327   53.57   1
  -2  -3   0 937.463   53.65   1
  -3   5   0 968.776   54.76   1
   5  -2   0 982.681   54.25   1
  -2  -3   0 943.811   53.57   1
  -2  -3   0 923.284   53.57   1
  -2  -3   0 977.355   53.57   1
  -3   5   0 980.556   54.68   1
  -3   5   0 970.375   54.76   1
   5  -2   0 986.437   54.34   1
  -3   5   0 1002.26   54.68   1
   5  -2   0 1019.91   54.25   1
   2  -5   0 939.196   54.95   1
   3   2   0 931.161   54.02   1
   3   2   0 940.881   53.94   1
  -5   3   0 938.622   54.95   1
  -5   3   0 948.439   54.86   1
  -5   3   0 936.776   55.03   1
   2  -5   0 928.221   54.95   1
   3   2   0 905.462   54.02   1
  -5   3   0 955.991   55.12   1
   2  -5   0 977.309   54.86   1
  -2   5   0 978.901   54.95   1
   5  -3   0 982.415   54.95   1
  -2   5   0 976.304   54.86   1
   5  -3   0 981.828   54.95   1
  -3  -2   0 952.486   54.02   1
  -3  -2   0 988.563   53.94   1
  -2   5   0 1015.76   54.86   1
  -3  -2   0 954.545   54.02   1
  -2   5   0 981.582   54.95   1
  -3  -2   0 949.109   54.02   1
   5  -3   0 966.556   55.03   1
   1  -5   0  518.71   28.28   1
  -5   4   0  523.27   28.56   1
   4   1   0  497.76   28.07   1
  -5   4   0  518.20   28.82   1
  -5   4   0  516.43   28.65   1
  -5   4   0  516.68   28.56   1
   4   1   0  510.52   28.07   1
  -5   4   0  524.46   28.56   1
   4   1   0  503.72   28.07   1
   1  -5   0  509.26   28.36   1
   1  -5   0  520.89   28.53   1
   5  -4   0  477.38   28.56   1
   5  -4   0  476.03   28.65   1
  -1   5   0  467.25   28.44   1
  -4  -1   0  496.60   27.99   1
   5  -4   0  509.58   28.56   1
  -4  -1   0  464.55   28.07   1
  -1   5   0  473.03   28.28   1
  -4  -1   0  468.94   28.16   1
  -1   5   0  469.93   28.36   1
  -1   5   0  477.55   28.36   1
   5  -4   0  489.30   28.56   1
  -4  -1   0  474.07   28.07   1
   0  -5   0  302.26   16.53   1
   5   0   0  285.61   16.49   1
   0  -5   0  295.04   16.78   1
   5   0   0  283.01   16.58   1
  -5   5   0  283.04   16.96   1
   0  -5   0  301.17   16.62   1
  -5   5   0  271.28   16.87   1
  -5   5   0  278.95   16.79   1
   5   0   0  285.61   16.58   1
  -5   0   0  279.91   16.49   1
   0   5   0  273.64   16.62   1
   0   5   0  282.62   16.53   1
  -5   0   0  284.10   16.66   1
  -5   0   0  285.94   16.58   1
  -5   0   0  290.55   16.49   1
   5  -5   0  293.78   16.87   1
   5  -5   0  303.40   16.79   1
   5  -5   0  303.83   16.79   1
   0   5   0  284.05   16.70   1
   0   5   0  295.96   16.53   1
   5  -6   0   33.40    2.32   1
   5  -6   0   37.36    2.41   1
   5  -6   0   32.80    2.23   1
  -6   1   0   32.71    2.46   1
   1   5   0   28.19    2.11   1
   1   5   0   33.35    2.37   1
   1   5   0   32.93    2.20   1
  -6   1   0   32.20    2.20   1
  -6   1   0   30.08    2.12   1
   1   5   0   32.17    2.54   1
  -6   1   0   26.08    2.37   1
   6  -1   0   31.27    2.29   1
  -5   6   0   33.14    2.41   1
  -1  -5   0   28.10    2.45   1
  -5   6   0   27.98    2.15   1
  -1  -5   0   29.88    2.20   1
  -5   6   0   29.70    2.49   1
  -5   6   0   30.56    2.32   1
   6  -1   0   28.80    2.20   1
   6  -1   0   27.61    2.20   1
  -1  -5   0   29.97    2.37   1
  -6   2   0  137.95    7.54   1
   4  -6   0  129.16    7.61   1
   2   4   0  132.60    7.55   1
  -6   2   0  131.33    7.54   1
   4  -6   0  132.07    7.78   1
  -6   2   0  135.57    7.71   1
   2   4   0  121.27    7.64   1
   2   4   0  130.67    7.47   1
  -6   2   0  140.75    7.88   1
   4  -6   0  131.12    7.78   1
  -4   6   0  113.85    7.78   1
  -2  -4   0  124.04    7.55   1
   6  -2   0  128.96    7.71   1
  -2  -4   0  125.98    7.64   1
  -2  -4   0  123.12    7.47   1
  -4   6   0  128.81    7.61   1
   6  -2   0  122.01    7.54   1
  -4   6   0  123.35    7.78   1
   6  -2   0  126.00    7.54   1
  -6   3   0    4.92    0.93   1
   3   3   0    3.51    0.83   1
   3  -6   0    5.87    1.02   1
   3   3   0    7.03    1.00   1
   3   3   0    1.67    1.00   1
  -6   3   0    3.48    0.76   1
  -6   3   0    5.01    0.67   1
  -6   3   0    7.22    1.35   1
   3  -6   0    4.42    0.76   1
   3  -6   0    4.17    1.02   1
   3   3   0    5.69    0.83   1
   6  -3   0    4.24    0.76   1
   6  -3   0    2.63    0.67   1
  -3  -3   0    3.51    0.92   1
  -3   6   0    2.98    0.85   1
  -3   6   0    4.51    1.10   1
  -3   6   0    4.17    0.93   1
   6  -3   0    4.75    0.84   1
  -3  -3   0    2.51    0.92   1
  -3   6   0    4.68    0.85   1
  -3  -3   0    5.19    0.83   1
  -3  -3   0    3.60    1.00   1
   4   2   0  136.85    7.46   1
  -6   4   0  123.84    7.85   1
   4   2   0  131.81    7.55   1
   2  -6   0  126.82    7.73   1
  -6   4   0  131.69    7.51   1
   4   2   0  129.54    7.63   1
  -6   4   0  136.22    7.60   1
   2  -6   0  132.76    7.56   1
   2  -6   0  137.77    7.73   1
  -6   4   0  133.06    7.68   1
  -4  -2   0  128.20    7.46   1
  -4  -2   0  116.55    7.55   1
  -2   6   0  124.35    7.65   1
  -4  -2   0  117.22    7.55   1
  -2   6   0  117.04    7.73   1
   6  -4   0  126.75    7.68   1
  -2   6   0  127.40    7.65   1
   6  -4   0  127.09    7.60   1
  -4  -2   0  131.14    7.63   1
   6  -4   0  128.02    7.60   1
  -2   6   0  122.65    7.56   1
  -6   5   0   30.54    2.15   1
  -6   5   0   34.07    2.23   1
   5   1   0   31.36    2.36   1
  -6   5   0   33.04    2.66   1
   1  -6   0   32.10    2.21   1
   1  -6   0   29.80    2.38   1
   5   1   0   31.70    2.36   1
   1  -6   0   27.92    2.46   1
  -6   5   0   33.47    2.23   1
  -6   5   0   35.02    2.40   1
  -1   6   0   31.84    2.21   1
  -5  -1   0   29.42    2.36   1
  -1   6   0   30.56    2.29   1
  -1   6   0   29.03    2.55   1
   6  -5   0   30.03    2.15   1
   6  -5   0   28.30    2.32   1
   6  -5   0   26.58    2.15   1
   6  -5   0   28.99    2.15   1
  -1   6   0   29.88    2.21   1
  -5  -1   0   28.74    2.28   1
  -5  -1   0   30.60    2.19   1
  -5  -1   0   26.54    2.36   1
  -6   6   0 1010.70   57.39   1
  -6   6   0 993.082   57.47   1
   6   0   0 1011.48   56.54   1
  -6   6   0 975.628   57.39   1
   0  -6   0 1048.52   56.61   1
   6   0   0 991.039   56.63   1
  -6   6   0 975.280   57.65   1
   6   0   0 983.432   56.63   1
   0  -6   0 998.665   56.70   1
   0  -6   0 999.950   56.87   1
   0   6   0 968.005   56.78   1
  -6   0   0 956.480   56.71   1
   6  -6   0 983.617   57.39   1
  -6   0   0 1010.46   56.63   1
   0   6   0 986.843   56.70   1
   6  -6   0 1000.10   57.47   1
   0   6   0 1014.51   56.61   1
   6  -6   0 1004.27   57.39   1
  -6   0   0 1017.39   56.54   1
   0   6   0 1021.36   56.61   1
  -6   0   0 993.605   56.71   1
   6  -7   0  310.82   17.56   1
   1   6   0  298.04   17.31   1
   1   6   0  298.30   17.48   1
  -7   1   0  309.05   17.28   1
   6  -7   0  312.49   17.47   1
  -7   1   0  294.98   17.37   1
   1   6   0  296.66   17.22   1
  -7   1   0  312.70   17.28   1
   6  -7   0  304.24   17.56   1
   1   6   0  300.55   17.22   1
  -7   1   0  288.55   17.54   1
  -1  -6   0  301.59   17.22   1
  -1  -6   0  280.38   17.48   1
   7  -1   0  296.72   17.28   1
  -6   7   0  288.08   17.47   1
   7  -1   0  298.11   17.37   1
  -6   7   0  305.82   17.56   1
  -6   7   0  286.50   17.65   1
  -6   7   0  293.44   17.47   1
  -1  -6   0  300.90   17.40   1
   7  -1   0  305.92   17.28   1
  -7   2   0  87.491    5.18   1
   5  -7   0   84.19    5.40   1
   5  -7   0   86.72    5.40   1
   2   5   0   80.90    5.14   1
   2   5   0   84.42    5.32   1
   2   5   0   83.31    5.23   1
  -7   2   0  88.875    5.27   1
  -7   2   0  87.318    5.44   1
   2   5   0   83.74    5.40   1
  -7   2   0   80.74    5.53   1
   5  -7   0   82.62    5.23   1
  -2  -5   0  91.035    5.23   1
  -5   7   0   83.93    5.31   1
  -2  -5   0  86.058    5.32   1
  -2  -5   0  86.916    5.40   1
  -5   7   0  89.165    5.40   1
  -2  -5   0   77.21    5.40   1
   7  -2   0  87.751    5.27   1
   7  -2   0   86.45    5.27   1
   7  -2   0  88.442    5.36   1
  -5   7   0   82.71    5.49   1
  -5   7   0   87.16    5.40   1
  -7   3   0   77.92    5.01   1
  -7   3   0   76.37    5.18   1
   3   4   0   71.63    4.95   1
   3   4   0   77.44    4.78   1
   4  -7   0   71.80    4.94   1
   3   4   0   71.03    4.86   1
  -7   3   0   78.18    4.75   1
  -7   3   0   75.76    4.83   1
   4  -7   0   77.09    5.03   1
   4  -7   0   79.34    4.85   1
   3   4   0   74.45    4.86   1
   7  -3   0   80.34    4.92   1
  -3  -4   0   76.93    5.03   1
   7  -3   0   81.90    4.83   1
  -4   7   0  89.754    5.03   1
  -4   7   0   85.93    5.03   1
  -4   7   0   82.38    5.11   1
  -4   7   0   78.47    4.85   1
  -3  -4   0   84.27    4.95   1
  -3  -4   0   82.22    4.78   1
  -3  -4   0   76.93    4.95   1
   7  -3   0   81.38    4.83   1
   4   3   0   70.17    5.03   1
   3  -7   0   77.32    4.93   1
  -7   4   0   77.53    4.93   1
  -7   4   0   74.15    5.11   1
   3  -7   0   77.50    5.01   1
  -7   4   0   75.62    4.85   1
   3  -7   0   74.55    5.10   1
  -7   4   0   74.93    5.28   1
   4   3   0   74.69    4.86   1
   4   3   0   82.29    5.03   1
  -3   7   0  88.054    5.19   1
   7  -4   0   83.34    5.11   1
  -4  -3   0   79.98    5.03   1
  -4  -3   0   79.47    5.03   1
  -3   7   0  91.342    5.10   1
  -3   7   0   85.02    4.93   1
   7  -4   0   82.12    4.85   1
  -4  -3   0   81.35    5.03   1
   7  -4   0   81.86    4.93   1
  -4  -3   0   85.19    4.86   1
  -3   7   0   82.34    5.01   1
   2  -7   0   80.31    5.10   1
   5   2   0  86.189    5.14   1
  -7   5   0   81.10    5.57   1
   2  -7   0   85.33    5.45   1
  -7   5   0   81.62    5.05   1
   5   2   0  87.647    5.23   1
   5   2   0  88.076    5.31   1
   2  -7   0   80.83    5.27   1
  -7   5   0   82.75    5.14   1
  -7   5   0   80.83    5.31   1
  -5  -2   0  86.189    5.31   1
  -2   7   0   85.07    5.36   1
  -2   7   0   80.57    5.19   1
  -2   7   0   83.68    5.27   1
   7  -5   0  89.464    5.14   1
   7  -5   0  87.896    5.22   1
   7  -5   0  92.949    5.14   1
  -5  -2   0   78.72    5.06   1
  -5  -2   0   79.15    5.23   1
  -2   7   0   78.75    5.10   1
  -5  -2   0   74.95    5.14   1
   7  -5   0  92.165    5.31   1
   1  -7   0  299.30   17.29   1
  -7   6   0  305.87   17.47   1
  -7   6   0  312.44   17.64   1
   1  -7   0  307.72   17.55   1
  -7   6   0  302.00   17.82   1
   1  -7   0  299.04   17.46   1
  -7   6   0  302.71   17.47   1
   6   1   0  292.31   17.22   1
  -7   6   0  309.11   17.47   1
   6   1   0  290.84   17.30   1
   6   1   0  295.17   17.30   1
  -1   7   0  300.69   17.46   1
  -6  -1   0  285.47   17.39   1
  -1   7   0  307.20   17.38   1
  -6  -1   0  295.08   17.39   1
  -6  -1   0  296.90   17.30   1
  -6  -1   0  297.42   17.22   1
   7  -6   0  298.05   17.47   1
  -1   7   0  296.26   17.55   1
  -1   7   0  302.17   17.38   1
   7  -6   0  302.79   17.47   1
   0  -7   0  428.36   25.85   1
  -7   7   0  433.36   25.89   1
   7   0   0  421.96   25.59   1
   7   0   0  435.81   25.67   1
  -7   7   0  460.58   25.97   1
   0  -7   0  453.86   25.76   1
  -7   7   0  447.19   26.15   1
  -7   7   0  450.47   25.89   1
   7   0   0  441.33   25.67   1
   0  -7   0  462.27   25.58   1
   7  -7   0  454.46   25.97   1
   0   7   0  447.90   25.67   1
  -7   0   0  443.96   25.59   1
  -7   0   0  434.32   25.67   1
   0   7   0  460.08   25.85   1
   0   7   0  457.45   25.58   1
  -7   0   0  438.35   25.76   1
   7  -7   0  446.48   25.89   1
   7  -7   0  440.54   25.89   1
   0   7   0  458.24   25.58   1
  -7   0   0  453.16   25.59   1
   1   7   0 906.869   50.54   1
   7  -8   0  885.32   51.22   1
  -8   1   0  864.79   50.90   1
  -8   1   0 890.428   50.99   1
  -8   1   0  885.35   50.73   1
  -8   1   0 913.573   50.73   1
   1   7   0 891.880   50.54   1
   1   7   0  881.59   50.81   1
   7  -8   0 923.727   51.31   1
   1   7   0  882.65   50.63   1
   7  -8   0 943.099   51.13   1
  -1  -7   0  858.00   50.81   1
  -1  -7   0  882.03   50.72   1
  -7   8   0  881.19   51.40   1
   8  -1   0  883.75   50.81   1
  -7   8   0  877.69   51.22   1
  -1  -7   0 893.654   50.54   1
  -7   8   0 897.707   51.22   1
  -7   8   0 919.062   51.13   1
   8  -1   0  836.93   50.73   1
   8  -1   0  870.40   50.81   1
   6  -8   0   64.68    4.44   1
   6  -8   0   68.06    4.44   1
   6  -8   0   66.55    4.27   1
   2   6   0   67.37    4.21   1
  -8   2   0   68.33    4.59   1
   2   6   0   53.75    4.39   1
  -8   2   0   60.99    4.15   1
  -8   2   0   61.97    4.33   1
   2   6   0   70.80    4.39   1
  -6   8   0   70.73    4.44   1
  -6   8   0   70.38    4.53   1
  -6   8   0   67.26    4.27   1
  -2  -6   0   60.78    4.12   1
   8  -2   0   63.03    4.24   1
   8  -2   0   63.29    4.33   1
  -2  -6   0   65.52    4.30   1
  -6   8   0   71.44    4.53   1
  -2  -6   0   64.38    4.48   1
   8  -2   0   65.59    4.15   1
   3   5   0   18.33    2.09   1
   3   5   0   19.56    2.00   1
   3   5   0   17.37    1.83   1
  -8   3   0   20.18    2.11   1
   5  -8   0   20.70    1.85   1
  -8   3   0   20.27    2.37   1
  -8   3   0   19.03    1.85   1
   5  -8   0   20.70    2.03   1
  -8   3   0   20.62    1.67   1
   3   5   0   21.83    1.83   1
   5  -8   0   17.34    1.94   1
   8  -3   0   17.36    1.67   1
  -5   8   0   17.60    1.94   1
   8  -3   0   18.42    1.85   1
  -5   8   0   14.59    1.85   1
  -3  -5   0   11.70    1.74   1
   8  -3   0   16.04    1.67   1
  -5   8   0   15.65    1.68   1
  -3  -5   0   17.20    1.92   1
  -3  -5   0   15.97    1.83   1
  -5   8   0   17.51    1.94   1
  -3  -5   0   15.89    1.74   1
   4   4   0  169.99   10.36   1
  -8   4   0  177.40   10.67   1
   4  -8   0  183.38   10.75   1
   4  -8   0  178.35   10.66   1
  -8   4   0  186.75   10.40   1
  -8   4   0  173.87   10.84   1
   4   4   0  171.21   10.54   1
   4   4   0  170.68   10.45   1
   4  -8   0  175.89   10.49   1
  -8   4   0  174.84   10.49   1
  -4  -4   0  170.77   10.54   1
  -4  -4   0  188.46   10.54   1
  -4   8   0  173.68   10.66   1
  -4   8   0  181.26   10.75   1
  -4   8   0  174.39   10.66   1
   8  -4   0  181.46   10.49   1
  -4   8   0  173.15   10.49   1
   8  -4   0  180.40   10.49   1
  -4  -4   0  184.28   10.36   1
   8  -4   0  176.87   10.67   1
  -4  -4   0  184.10   10.63   1
   5   3   0   18.33    1.83   1
  -8   5   0   16.63    1.68   1
   3  -8   0   16.65    1.76   1
  -8   5   0   21.58    1.94   1
  -8   5   0   19.02    1.50   1
   3  -8   0   18.15    2.02   1
   5   3   0   18.60    1.92   1
   3  -8   0   21.50    2.11   1
  -8   5   0   20.35    2.30   1
   5   3   0   17.90    2.00   1
  -3   8   0   12.86    1.49   1
   8  -5   0   16.10    1.68   1
   8  -5   0   17.60    1.59   1
  -5  -3   0   16.24    1.83   1
  -3   8   0   13.39    1.67   1
   8  -5   0   16.10    1.85   1
  -3   8   0   16.12    1.93   1
  -3   8   0   12.07    1.85   1
  -5  -3   0   17.90    1.65   1
  -5  -3   0   16.15    1.92   1
  -5  -3   0   16.06    1.83   1
   2  -8   0   62.29    4.50   1
   2  -8   0   63.43    4.24   1
   6   2   0   61.77    4.39   1
  -8   6   0   66.92    4.27   1
  -8   6   0   70.22    4.27   1
   2  -8   0   59.55    4.32   1
  -8   6   0   62.92    4.45   1
   6   2   0   64.75    4.39   1
  -8   6   0   66.21    4.18   1
   6   2   0   63.70    4.21   1
  -8   6   0   71.38    4.71   1
  -6  -2   0   66.69    4.39   1
   8  -6   0   70.66    4.27   1
   8  -6   0   69.51    4.18   1
  -6  -2   0   64.84    4.30   1
  -6  -2   0   69.59    4.48   1
   8  -6   0   67.28    4.45   1
  -2   8   0   70.15    4.59   1
  -2   8   0   64.58    4.24   1
  -2   8   0   64.94    4.50   1
  -6  -2   0   65.02    4.21   1
  -2   8   0   61.67    4.24   1
   8  -6   0   65.68    4.18   1
   7   1   0 918.373   50.76   1
   7   1   0 916.953   50.85   1
  -8   7   0 898.574   51.41   1
  -8   7   0  887.71   51.23   1
   1  -8   0 918.341   50.94   1
  -8   7   0 908.716   51.32   1
   1  -8   0 930.256   50.85   1
  -8   7   0  871.55   51.59   1
   7   1   0 916.953   50.85   1
   1  -8   0  884.01   51.11   1
  -1   8   0 898.246   50.85   1
  -1   8   0  868.36   51.02   1
  -1   8   0  888.73   50.85   1
   8  -7   0  857.46   51.23   1
  -1   8   0 897.001   50.94   1
   8  -7   0  878.47   51.23   1
  -7  -1   0  884.37   50.85   1
   8  -7   0  871.20   51.23   1
  -7  -1   0  878.33   50.94   1
   8  -7   0 899.920   51.41   1
  -7  -1   0  862.98   50.76   1
  -7  -1   0  884.99   50.76   1
  -8   8   0  580.82   32.64   1
   8   0   0  550.55   32.28   1
   8   0   0  575.74   32.28   1
   0  -8   0  547.66   32.32   1
   8   0   0  580.32   32.37   1
   0  -8   0  558.34   32.50   1
  -8   8   0  549.54   32.55   1
  -8   8   0  560.60   32.46   1
   0  -8   0  552.06   32.14   1
  -8   8   0  585.72   32.82   1
   0   8   0  577.20   32.32   1
   0   8   0  555.65   32.23   1
   8  -8   0  544.10   32.46   1
   0   8   0  561.93   32.50   1
   8  -8   0  555.43   32.64   1
  -8   0   0  563.06   32.37   1
  -8   0   0  551.09   32.28   1
  -8   0   0  566.02   32.19   1
   8  -8   0  558.52   32.55   1
  -8   0   0  561.26   32.55   1
   0   8   0  571.81   32.23   1
   8  -9   0    6.79    1.37   1
   8  -9   0    4.13    1.37   1
  -9   1   0    5.11    1.46   1
   1   8   0    1.36    1.00   1
   8  -9   0    3.94    1.10   1
   1   8   0    3.72    1.27   1
   1   8   0    4.45    1.27   1
   1   8   0    4.54    1.63   1
  -9   1   0    5.11    1.46   1
  -9   1   0    4.38    1.18   1
  -9   1   0    5.11    1.09   1
  -8   9   0    2.75    1.37   1
  -8   9   0    2.66    1.10   1
  -8   9   0    3.21    1.46   1
  -1  -8   0    2.45    1.09   1
   9  -1   0    3.47    1.27   1
  -1  -8   0    3.91    1.36   1
  -1  -8   0    3.45    1.54   1
   9  -1   0    4.20    1.37   1
  -8   9   0    4.31    1.56   1
   9  -1   0    4.93    1.18   1
   2   7   0  536.26   30.80   1
  -9   2   0  550.81   31.16   1
   7  -9   0  551.99   30.93   1
   2   7   0  551.75   30.62   1
  -9   2   0  560.59   30.98   1
   7  -9   0  563.45   31.11   1
   2   7   0  548.69   30.62   1
   7  -9   0  549.71   31.11   1
   2   7   0  514.46   30.89   1
  -9   2   0  559.69   30.80   1
  -2  -7   0  530.14   30.62   1
  -2  -7   0  516.98   30.89   1
  -7   9   0  507.68   31.02   1
  -7   9   0  529.52   31.20   1
   9  -2   0  529.43   30.80   1
  -7   9   0  532.25   31.02   1
  -7   9   0  511.05   30.93   1
   9  -2   0  518.92   30.89   1
  -2  -7   0  519.51   30.80   1
   9  -2   0  515.29   30.80   1
  -9   3   0  397.00   22.26   1
  -9   3   0  398.44   21.81   1
   3   6   0  388.29   21.73   1
   6  -9   0  387.95   21.87   1
   6  -9   0  398.34   22.14   1
   3   6   0  392.94   21.73   1
  -9   3   0  407.45   22.08   1
   6  -9   0  393.82   22.05   1
   3   6   0  395.09   21.82   1
  -9   3   0  410.42   21.90   1
   3   6   0  351.52   21.91   1
   9  -3   0  348.14   21.90   1
   9  -3   0  371.31   21.81   1
  -3  -6   0  365.21   21.73   1
  -3  -6   0  348.66   21.91   1
  -3  -6   0  362.17   21.64   1
  -6   9   0  368.25   22.14   1
   9  -3   0  348.59   21.81   1
  -6   9   0  352.79   21.96   1
  -3  -6   0  371.47   21.82   1
  -6   9   0  369.33   22.05   1
  -6   9   0  363.18   21.87   1
  -9   4   0  119.14    7.73   1
  -9   4   0  126.34    7.46   1
   4   5   0  131.47    7.66   1
   4   5   0  131.83    7.66   1
   4   5   0  125.59    7.75   1
  -9   4   0  120.58    8.00   1
   5  -9   0  130.13    7.74   1
   5  -9   0  139.48    7.92   1
  -9   4   0  119.77    7.55   1
   4   5   0  123.89    7.48   1
   5  -9   0  129.95    7.56   1
   9  -4   0  125.71    7.55   1
  -4  -5   0  117.12    7.75   1
  -5   9   0  126.08    7.65   1
  -5   9   0  118.61    7.74   1
  -5   9   0  129.05    7.83   1
   9  -4   0  113.92    7.55   1
   9  -4   0  124.63    7.73   1
  -4  -5   0  125.23    7.66   1
  -5   9   0  115.46    7.74   1
   4  -9   0  121.57    7.81   1
   5   4   0  120.89    7.75   1
   5   4   0  131.23    7.66   1
  -9   5   0  123.00    8.02   1
   5   4   0  125.97    7.48   1
  -9   5   0  131.56    7.84   1
   4  -9   0  121.75    7.54   1
   4  -9   0  130.02    7.72   1
  -9   5   0  127.59    7.47   1
  -9   5   0  132.01    7.65   1
  -4   9   0  125.89    7.54   1
  -5  -4   0  115.09    7.48   1
   9  -5   0  115.43    7.75   1
  -5  -4   0  129.09    7.66   1
  -4   9   0  119.87    7.63   1
  -5  -4   0  122.76    7.75   1
   9  -5   0  129.30    7.56   1
   9  -5   0  123.45    7.47   1
  -4   9   0  123.91    7.72   1
  -4   9   0  124.72    7.81   1
  -5  -4   0  117.68    7.66   1
  -9   6   0  401.42   22.07   1
   3  -9   0  395.02   22.13   1
  -9   6   0  406.67   21.80   1
   3  -9   0  413.73   21.77   1
  -9   6   0  378.71   22.25   1
   6   3   0  374.76   21.84   1
   6   3   0  391.41   21.84   1
   6   3   0  365.72   21.66   1
  -9   6   0  409.19   21.89   1
   3  -9   0  400.69   21.95   1
  -6  -3   0  348.45   21.84   1
  -3   9   0  362.17   21.86   1
   9  -6   0  364.14   21.89   1
  -3   9   0  358.57   21.95   1
   9  -6   0  350.75   21.98   1
  -3   9   0  372.25   21.77   1
  -6  -3   0  363.58   21.84   1
   9  -6   0  366.13   21.80   1
  -6  -3   0  362.59   21.84   1
  -6  -3   0  363.31   21.66   1
  -3   9   0  359.92   21.95   1
   2  -9   0  559.97   30.82   1
  -9   7   0  533.75   30.68   1
   7   2   0  545.08   30.57   1
  -9   7   0  528.83   31.05   1
  -9   7   0  538.30   30.87   1
   7   2   0  540.12   30.57   1
   2  -9   0  522.81   30.46   1
  -9   7   0  555.88   30.68   1
   2  -9   0  526.43   30.64   1
  -9   7   0  558.61   30.59   1
   7   2   0  530.65   30.39   1
  -2   9   0  528.24   30.55   1
   9  -7   0  514.63   30.59   1
   9  -7   0  528.01   30.68   1
  -7  -2   0  531.37   30.57   1
   9  -7   0  516.17   30.59   1
  -2   9   0  522.54   30.64   1
  -7  -2   0  521.72   30.48   1
  -7  -2   0  512.61   30.57   1
  -2   9   0  511.06   30.46   1
   9  -7   0  521.00   30.87   1
  -2   9   0  532.67   30.73   1
  -7  -2   0  529.03   30.39   1
   1  -9   0    3.46    1.36   1
   1  -9   0    5.10    1.18   1
  -9   8   0    4.31    1.28   1
  -9   8   0    5.41    1.28   1
   8   1   0    5.28    1.36   1
   1  -9   0    5.01    1.63   1
  -9   8   0    0.27    1.56   1
  -9   8   0    4.22    1.37   1
   8   1   0    4.19    1.09   1
   8   1   0    3.09    1.27   1
  -8  -1   0    2.37    1.27   1
   9  -8   0    2.66    1.01   1
  -8  -1   0    3.37    1.18   1
  -1   9   0    2.09    1.63   1
  -8  -1   0    3.73    1.27   1
   9  -8   0    5.23    1.19   1
   9  -8   0    4.04    1.28   1
  -8  -1   0    1.36    1.36   1
  -1   9   0    5.19    1.45   1
   9  -8   0    2.75    1.10   1
  -1   9   0    5.28    1.27   1
  -1   9   0    4.28    1.18   1
   9   0   0  319.51   18.66   1
  -9   9   0  313.58   19.02   1
  -9   9   0  318.77   18.65   1
   0  -9   0  319.70   18.69   1
   0  -9   0  314.82   18.50   1
  -9   9   0  310.05   18.65   1
  -9   9   0  304.02   18.84   1
   9   0   0  317.85   18.56   1
   9   0   0  318.22   18.66   1
   0  -9   0  311.41   18.87   1
   9  -9   0  322.86   18.65   1
   9  -9   0  319.33   18.65   1
   0   9   0  340.13   18.87   1
   0   9   0  316.66   18.50   1
   0   9   0  321.36   18.69   1
   0   9   0  303.67   18.50   1
  -9   0   0  328.09   18.56   1
  -9   0   0  323.57   18.75   1
  -9   0   0  321.08   18.84   1
   9  -9   0  318.77   18.84   1
  -9   0   0  319.05   18.56   1
 -10   1   0  606.96   34.51   1
   1   9   0  594.49   34.34   1
   9 -10   0  590.47   34.57   1
   1   9   0  608.29   34.53   1
 -10   1   0  593.55   34.70   1
   1   9   0  595.61   34.34   1
   9 -10   0  615.92   34.75   1
 -10   1   0  613.05   34.89   1
 -10   1   0  613.52   34.51   1
   9 -10   0  608.98   34.57   1
   1   9   0  595.42   34.62   1
  -9  10   0  591.41   34.57   1
  10  -1   0  596.55   34.51   1
  -9  10   0  580.51   34.57   1
  10  -1   0  593.64   34.60   1
  -9  10   0  576.94   34.85   1
  -1  -9   0  612.21   34.53   1
  10  -1   0  565.41   34.42   1
  -1  -9   0  632.75   34.81   1
  -9  10   0  585.78   34.66   1
  -1  -9   0  591.04   34.25   1
   8 -10   0  741.00   42.34   1
 -10   2   0  728.21   42.56   1
 -10   2   0  727.47   42.28   1
   2   8   0  749.26   42.05   1
   2   8   0  751.29   42.23   1
   2   8   0  767.19   41.95   1
   8 -10   0  725.55   42.34   1
   2   8   0  744.27   41.95   1
 -10   2   0  747.73   42.10   1
 -10   2   0  761.77   42.10   1
   8 -10   0  727.59   42.16   1
  -2  -8   0  712.57   41.86   1
  -8  10   0  731.32   42.25   1
  -8  10   0  732.81   42.16   1
  -8  10   0  725.55   42.53   1
  -8  10   0  763.89   42.44   1
  -2  -8   0  723.84   42.05   1
  10  -2   0  720.87   42.28   1
  -2  -8   0  691.87   42.23   1
  10  -2   0  706.37   42.10   1
  10  -2   0  711.67   42.10   1
 -10   3   0   31.12    2.95   1
   7 -10   0   38.07    2.95   1
 -10   3   0   33.43    3.50   1
   7 -10   0   34.09    2.86   1
   3   7   0   34.21    2.84   1
   3   7   0   32.56    2.84   1
 -10   3   0   36.47    2.77   1
 -10   3   0   32.41    2.58   1
   3   7   0   36.51    3.30   1
  -7  10   0   30.03    2.77   1
  -3  -7   0   33.11    3.21   1
  -3  -7   0   32.65    2.93   1
  10  -3   0   34.44    2.95   1
  10  -3   0   31.86    2.67   1
  -7  10   0   32.06    3.04   1
  10  -3   0   25.02    2.58   1
  -7  10   0   34.37    3.14   1
  -3  -7   0   37.51    2.75   1
  -7  10   0   32.52    2.95   1
  -3  -7   0   34.40    3.02   1
   4   6   0  352.91   21.36   1
   4   6   0  353.28   21.27   1
   6 -10   0  355.47   21.51   1
 -10   4   0  375.28   21.81   1
   6 -10   0  366.32   21.33   1
   6 -10   0  360.80   21.42   1
   4   6   0  349.17   21.18   1
   4   6   0  359.85   21.18   1
 -10   4   0  372.97   21.53   1
 -10   4   0  364.88   21.35   1
 -10   4   0  378.13   21.25   1
  -6  10   0  374.87   21.51   1
  -6  10   0  369.63   21.42   1
  -4  -6   0  362.96   21.46   1
  10  -4   0  367.45   21.35   1
  -6  10   0  363.19   21.51   1
  -4  -6   0  378.76   21.36   1
  -4  -6   0  383.05   21.27   1
  -4  -6   0  377.75   21.18   1
  10  -4   0  369.48   21.44   1
  -6  10   0  349.30   21.24   1
   5   5   0  274.76   15.96   1
   5 -10   0  279.48   16.23   1
   5 -10   0  276.91   16.32   1
 -10   5   0  288.87   16.55   1
   5   5   0  261.07   16.14   1
   5   5   0  283.60   16.14   1
 -10   5   0  289.98   16.09   1
 -10   5   0  275.45   16.18   1
   5 -10   0  290.95   16.05   1
 -10   5   0  285.84   16.00   1
  -5  10   0  258.38   16.23   1
  10  -5   0  269.74   16.00   1
  -5  -5   0  274.76   15.86   1
  -5  -5   0  272.66   16.14   1
  10  -5   0  268.00   16.09   1
  -5  10   0  251.32   16.14   1
  -5  -5   0  274.66   16.23   1
  -5  10   0  267.00   16.14   1
  -5  10   0  254.62   15.96   1
  -5  -5   0  275.85   16.05   1
  10  -5   0  265.33   16.18   1
 -10   6   0  338.97   21.66   1
   6   4   0  354.63   21.20   1
   4 -10   0  349.54   21.47   1
   6   4   0  352.16   21.11   1
   4 -10   0  373.03   21.19   1
   4 -10   0  355.97   21.37   1
 -10   6   0  371.96   21.29   1
 -10   6   0  369.57   21.19   1
 -10   6   0  361.27   21.47   1
   6   4   0  342.48   21.29   1
  -4  10   0  374.96   21.19   1
  -4  10   0  375.33   21.37   1
  -4  10   0  387.35   21.47   1
  -6  -4   0  358.38   21.29   1
  -6  -4   0  376.84   21.11   1
  10  -6   0  367.26   21.29   1
  -4  10   0  361.20   21.28   1
  10  -6   0  371.50   21.19   1
  -6  -4   0  383.87   21.29   1
  10  -6   0  371.78   21.47   1
  -6  -4   0  361.76   21.29   1
   3 -10   0   35.52    2.85   1
 -10   7   0   39.53    3.24   1
   7   3   0   33.62    2.66   1
 -10   7   0   33.14    2.59   1
 -10   7   0   34.90    2.87   1
 -10   7   0   31.75    3.51   1
 -10   7   0   36.11    2.87   1
   7   3   0   36.38    2.94   1
   7   3   0   31.60    2.94   1
   3 -10   0   35.24    3.12   1
   3 -10   0   33.31    3.22   1
  -7  -3   0   30.13    2.75   1
  10  -7   0   29.16    2.59   1
  -3  10   0   30.83    2.85   1
  -7  -3   0   33.62    3.03   1
  -7  -3   0   31.14    2.84   1
  -3  10   0   37.27    3.12   1
  10  -7   0   28.14    2.87   1
  10  -7   0   32.86    2.59   1
  -7  -3   0   30.96    3.03   1
  -3  10   0   34.60    3.31   1
  -3  10   0   32.57    2.85   1
  10  -7   0   34.90    2.68   1
   8   2   0  725.23   41.87   1
 -10   8   0  753.83   41.94   1
   2 -10   0  737.23   41.66   1
 -10   8   0  757.28   42.13   1
   2 -10   0  711.96   42.03   1
   2 -10   0  736.49   41.84   1
 -10   8   0  748.71   42.41   1
 -10   8   0  751.32   41.94   1
 -10   8   0  743.30   41.94   1
   8   2   0  759.51   41.87   1
   8   2   0  759.79   41.68   1
  -8  -2   0  686.89   41.87   1
  -2  10   0  700.38   41.93   1
  -8  -2   0  715.69   41.96   1
  10  -8   0  696.79   41.85   1
  10  -8   0  703.22   41.94   1
  10  -8   0  719.44   41.94   1
  -8  -2   0  757.57   41.68   1
  -2  10   0  718.16   41.75   1
  -2  10   0  707.42   41.84   1
  -8  -2   0  705.22   41.78   1
  -2  10   0  739.36   41.75   1
  10  -8   0  713.19   42.13   1
   9   1   0  624.08   34.84   1
   1 -10   0  633.86   35.20   1
 -10   9   0  617.56   35.16   1
 -10   9   0  588.80   34.97   1
 -10   9   0  618.12   34.97   1
 -10   9   0  609.95   35.35   1
   9   1   0  627.17   35.02   1
   1 -10   0  613.78   34.92   1
   1 -10   0  615.28   34.74   1
   9   1   0  607.23   34.93   1
  -1  10   0  596.05   34.74   1
  -1  10   0  595.02   34.92   1
  -1  10   0  586.43   34.74   1
  -9  -1   0  593.65   34.93   1
  10  -9   0  589.65   34.88   1
  10  -9   0  585.79   34.97   1
  10  -9   0  597.26   35.07   1
  -9  -1   0  600.11   35.02   1
  -1  10   0  594.83   35.02   1
  -9  -1   0  602.08   34.84   1
  10   0   0   -0.56    1.51   1
   0 -10   0    0.18    1.51   1
   0 -10   0   -0.84    1.79   1
 -10  10   0   -0.75    1.42   1
  10   0   0   -0.09    1.42   1
  10   0   0   -0.66    1.23   1
 -10  10   0    0.28    1.32   1
 -10  10   0    0.85    1.89   1
 -10  10   0   -0.18    1.51   1
   0 -10   0   -0.75    1.22   1
 -10   0   0   -1.70    1.13   1
 -10   0   0    0.18    1.23   1
  10 -10   0   -0.18    1.32   1
 -10   0   0   -0.47    1.42   1
   0  10   0   -1.03    1.51   1
  10 -10   0    0.37    1.13   1
  10 -10   0    0.37    1.23   1
   0  10   0   -0.94    1.32   1
   0  10   0    0.00    1.88   1
 -10   0   0   -2.27    1.42   1
   0  10   0    0.18    1.32   1
 -11   1   0  468.84   28.19   1
 -11   1   0  488.09   28.19   1
  10 -11   0  452.88   28.15   1
   1  10   0  485.07   28.32   1
  10 -11   0  474.12   28.35   1
 -11   1   0  473.84   28.68   1
   1  10   0  471.09   28.04   1
  10 -11   0  499.40   28.25   1
   1  10   0  472.24   28.42   1
 -11   1   0  505.89   28.48   1
   1  10   0  481.62   28.04   1
 -10  11   0  502.57   28.44   1
  11  -1   0  490.59   28.39   1
 -10  11   0  499.20   28.25   1
  11  -1   0  499.06   28.19   1
  -1 -10   0  497.41   28.51   1
  11  -1   0  475.09   28.29   1
 -10  11   0  476.72   28.63   1
  -1 -10   0  489.95   28.32   1
 -10  11   0  488.15   28.25   1
  -1 -10   0  506.50   28.13   1
   2   9   0  108.15    6.73   1
 -11   2   0  103.43    6.96   1
   2   9   0  123.89    6.92   1
 -11   2   0  113.63    6.67   1
 -11   2   0  106.58    6.67   1
   9 -11   0  105.01    6.85   1
   2   9   0  111.28    6.73   1
   2   9   0  100.85    7.10   1
   9 -11   0  100.82    6.57   1
 -11   2   0  105.53    7.43   1
   9 -11   0  95.779    6.76   1
  11  -2   0  114.40    7.05   1
  -2  -9   0  100.00    7.10   1
  -2  -9   0  99.244    6.92   1
  -9  11   0  109.30    6.76   1
  -9  11   0   89.49    7.04   1
  -9  11   0  97.779    6.66   1
  -9  11   0   93.58    6.95   1
  -2  -9   0  98.580    6.63   1
  11  -2   0  100.10    6.67   1
   8 -11   0   27.69    2.83   1
 -11   3   0   26.40    3.02   1
 -11   3   0   25.46    2.65   1
 -11   3   0   29.15    3.50   1
   3   8   0   17.21    2.63   1
   3   8   0   25.02    2.72   1
   8 -11   0   26.27    2.74   1
   8 -11   0   25.61    2.36   1
   3   8   0   23.33    2.35   1
   3   8   0   25.49    2.54   1
 -11   3   0   23.75    2.27   1
  -3  -8   0   17.02    2.44   1
  -8  11   0   17.29    2.55   1
  -3  -8   0   20.60    2.54   1
  11  -3   0   19.78    2.17   1
  -8  11   0   15.87    2.36   1
  -8  11   0   17.29    2.07   1
  11  -3   0   19.12    2.46   1
  -3  -8   0   17.87    2.63   1
  -3  -8   0   21.73    2.25   1
  -8  11   0   23.24    2.64   1
  11  -3   0   24.04    2.27   1
 -11   4   0  888.24   47.85   1
   7 -11   0  835.23   47.83   1
   7 -11   0  840.22   48.02   1
 -11   4   0  847.72   48.13   1
   4   7   0  855.43   47.63   1
   7 -11   0  891.82   48.02   1
   4   7   0  831.65   47.91   1
   4   7   0  866.00   47.82   1
 -11   4   0  843.20   47.94   1
 -11   4   0  862.14   48.41   1
   4   7   0  857.58   47.72   1
  -7  11   0  812.49   47.92   1
  11  -4   0  842.83   48.03   1
  11  -4   0  829.16   47.94   1
  -7  11   0  782.14   47.92   1
  -4  -7   0  775.87   47.54   1
  -7  11   0  793.42   47.73   1
  -4  -7   0  794.13   47.91   1
  -7  11   0  788.25   48.02   1
  11  -4   0  833.97   47.85   1
  -4  -7   0  817.05   47.82   1
  -4  -7   0  830.06   47.72   1
   6 -11   0  116.91    7.12   1
   5   6   0  118.94    7.18   1
 -11   5   0  112.70    6.76   1
   5   6   0  122.58    7.00   1
 -11   5   0  122.20    7.70   1
 -11   5   0  113.26    6.95   1
 -11   5   0  114.96    7.23   1
   6 -11   0  119.35    6.93   1
   6 -11   0  130.40    7.40   1
   5   6   0  105.50    7.28   1
  11  -5   0  104.05    6.86   1
  -6  11   0  98.367    6.93   1
  -5  -6   0  104.56    7.18   1
  -6  11   0  111.01    7.21   1
  -5  -6   0  104.84    6.90   1
  11  -5   0  103.30    6.95   1
  -6  11   0  109.79    7.21   1
  -5  -6   0  102.42    7.00   1
  -6  11   0  102.02    7.12   1
  -5  -6   0  96.912    7.28   1
  11  -5   0  104.24    7.14   1
   5 -11   0  119.53    7.11   1
 -11   6   0  117.25    6.67   1
   5 -11   0  119.81    6.83   1
 -11   6   0  125.34    7.14   1
 -11   6   0  123.08    6.86   1
   6   5   0  106.76    7.00   1
 -11   6   0  129.85    7.71   1
   5 -11   0  110.17    7.20   1
   6   5   0  113.77    7.19   1
   6   5   0  114.80    6.81   1
  11  -6   0  102.21    6.95   1
  -5  11   0  97.257    6.92   1
  -6  -5   0  97.145    6.91   1
  -6  -5   0  95.183    7.09   1
  -6  -5   0  94.062    6.81   1
  -6  -5   0  108.35    7.09   1
  11  -6   0  105.40    6.77   1
  -5  11   0  102.96    7.02   1
  -5  11   0  103.15    7.11   1
  -5  11   0  105.40    6.83   1
  11  -6   0  98.167    6.67   1
 -11   7   0  818.00   48.26   1
   4 -11   0  875.50   47.91   1
   7   4   0  825.27   47.51   1
 -11   7   0  836.76   47.79   1
   4 -11   0  879.25   47.81   1
   4 -11   0  856.47   47.53   1
   7   4   0  811.49   47.70   1
   7   4   0  862.20   47.70   1
 -11   7   0  870.90   47.70   1
 -11   7   0  814.51   47.98   1
  -4  11   0  798.79   47.81   1
  -7  -4   0  805.39   47.70   1
  -7  -4   0  814.58   47.51   1
  -4  11   0  811.45   47.53   1
  11  -7   0  820.64   47.98   1
  11  -7   0  830.64   47.79   1
  -7  -4   0  814.11   47.79   1
  -4  11   0  816.33   47.62   1
  -7  -4   0  825.45   47.70   1
  11  -7   0  823.85   47.70   1
  -4  11   0  826.27   47.72   1
   3 -11   0   26.93    3.01   1
 -11   8   0   29.84    2.55   1
 -11   8   0   25.48    2.55   1
 -11   8   0   25.86    3.12   1
 -11   8   0   25.10    2.84   1
 -11   8   0   25.86    2.27   1
   8   3   0   21.97    2.16   1
   8   3   0   28.39    2.73   1
   8   3   0   29.05    3.01   1
   3 -11   0   23.45    2.44   1
   3 -11   0   26.84    2.82   1
  11  -8   0   18.47    2.17   1
  -8  -3   0   17.92    2.16   1
  -3  11   0   19.40    2.26   1
  -8  -3   0   21.03    2.54   1
  -3  11   0   13.18    2.16   1
  -8  -3   0   20.18    2.35   1
  -3  11   0   16.85    2.73   1
  -8  -3   0   19.14    2.35   1
  11  -8   0   20.75    2.17   1
  -3  11   0   16.10    2.07   1
  11  -8   0   14.78    1.98   1
 -11   9   0  111.79    6.58   1
   2 -11   0  99.841    6.73   1
   9   2   0  108.25    6.75   1
 -11   9   0  97.675    7.25   1
 -11   9   0   93.95    6.48   1
 -11   9   0  106.35    6.86   1
   9   2   0  98.267    6.46   1
   2 -11   0  96.238    6.44   1
   9   2   0  105.02    6.75   1
   2 -11   0   91.02    7.01   1
  -2  11   0  95.669    6.73   1
  -2  11   0  96.807    6.54   1
  -2  11   0  101.83    7.11   1
  -9  -2   0  105.40    6.65   1
  11  -9   0  99.774    6.48   1
  -9  -2   0  110.15    6.94   1
  11  -9   0  101.96    6.48   1
  11  -9   0  100.44    6.58   1
  -2  11   0  104.67    6.63   1
  -9  -2   0  105.30    6.75   1
  -9  -2   0  109.20    6.84   1
  11  -9   0  109.98    6.86   1
 -11  10   0  476.62   28.28   1
 -11  10   0  477.58   28.28   1
   1 -11   0  489.61   28.13   1
  10   1   0  470.24   28.36   1
  10   1   0  505.24   28.46   1
 -11  10   0  459.68   28.66   1
   1 -11   0  514.78   28.61   1
  10   1   0  475.72   28.26   1
   1 -11   0  469.04   28.32   1
 -11  10   0  506.63   28.47   1
  11 -10   0  477.00   28.18   1
 -10  -1   0  471.59   28.46   1
  11 -10   0  480.37   28.28   1
  -1  11   0  497.37   28.51   1
  11 -10   0  512.02   28.47   1
 -10  -1   0  479.57   28.55   1
 -10  -1   0  482.74   28.36   1
  -1  11   0  482.44   28.13   1
  -1  11   0  509.61   28.32   1
 -10  -1   0  484.66   28.17   1
  -1  11   0  494.59   28.13   1
   0 -11   0  486.63   29.89   1
   0 -11   0  511.01   29.60   1
 -11  11   0  550.12   29.62   1
 -11  11   0  511.76   29.52   1
  11   0   0  478.09   29.68   1
  11   0   0  483.54   29.48   1
  11   0   0  487.92   29.58   1
   0 -11   0  513.62   29.41   1
 -11  11   0  494.08   30.01   1
 -11  11   0  515.45   29.72   1
   0  11   0  525.14   29.41   1
  11 -11   0  508.17   29.72   1
  11 -11   0  508.36   29.52   1
 -11   0   0  506.51   29.78   1
   0  11   0  504.05   29.41   1
 -11   0   0  524.22   29.68   1
   0  11   0  508.79   29.80   1
  11 -11   0  514.38   29.52   1
 -11   0   0  513.32   29.97   1
 -11   0   0  512.93   29.58   1
 -12   1   0  360.47   21.39   1
   1  11   0  335.78   20.67   1
 -12   1   0  368.94   20.89   1
   1  11   0  344.69   21.16   1
  11 -12   0  352.89   21.00   1
 -12   1   0  342.44   21.09   1
   1  11   0  349.78   20.86   1
 -12   1   0  354.16   20.80   1
   1  11   0  311.78   20.57   1
  11 -12   0  359.07   20.81   1
  11 -12   0  341.31   20.71   1
 -11  12   0  346.41   20.71   1
  -1 -11   0  362.91   21.25   1
  -1 -11   0  363.40   20.96   1
 -11  12   0  359.36   21.30   1
  -1 -11   0  347.53   20.67   1
 -11  12   0  362.41   20.81   1
  12  -1   0  361.55   20.89   1
  12  -1   0  374.56   21.09   1
  12  -1   0  366.08   20.80   1
 -11  12   0  347.49   21.00   1
  10 -12   0  293.17   16.44   1
   2  10   0  278.68   16.12   1
 -12   2   0  284.45   16.80   1
  10 -12   0  277.02   16.25   1
   2  10   0  259.26   16.50   1
 -12   2   0  281.71   16.11   1
  10 -12   0  278.38   16.05   1
 -12   2   0  289.04   16.51   1
   2  10   0  276.16   16.12   1
   2  10   0  291.31   16.41   1
  12  -2   0  262.37   16.31   1
  12  -2   0  234.05   16.02   1
  -2 -10   0  277.23   16.31   1
  -2 -10   0  250.04   16.50   1
  12  -2   0  255.04   16.11   1
 -10  12   0  272.64   16.44   1
 -10  12   0  267.38   16.05   1
 -10  12   0  270.50   16.64   1
  -2 -10   0  262.66   16.02   1
 -10  12   0  264.17   16.25   1
   9 -12   0  447.95   24.92   1
   3   9   0  417.61   24.58   1
   3   9   0  433.13   24.77   1
   3   9   0  432.17   24.58   1
   3   9   0  433.04   24.97   1
   9 -12   0  437.04   24.63   1
 -12   3   0  419.05   25.30   1
 -12   3   0  454.15   25.01   1
 -12   3   0  443.09   24.62   1
 -12   3   0  475.09   24.72   1
   9 -12   0  435.88   24.82   1
  -9  12   0  405.27   24.92   1
  12  -3   0  413.62   24.72   1
  -9  12   0  408.65   24.82   1
  -3  -9   0  397.27   24.48   1
  -3  -9   0  423.78   25.06   1
  -9  12   0  404.69   24.72   1
  12  -3   0  399.76   24.82   1
  -3  -9   0  411.54   24.77   1
  12  -3   0  385.31   24.62   1
  -9  12   0  401.40   24.53   1
  -3  -9   0  418.19   24.68   1
   4   8   0  130.98    7.67   1
   8 -12   0  122.92    7.68   1
   4   8   0  119.37    7.38   1
 -12   4   0  120.63    7.61   1
   8 -12   0  121.86    7.58   1
 -12   4   0  129.98    8.29   1
   8 -12   0  118.31    7.29   1
 -12   4   0  124.87    7.23   1
   4   8   0  110.84    7.76   1
 -12   4   0  119.47    7.32   1
  -4  -8   0  113.62    7.28   1
  12  -4   0  106.84    7.32   1
  -8  12   0  108.71    7.68   1
  -4  -8   0  118.80    7.67   1
  -8  12   0  103.52    7.58   1
  -4  -8   0  107.77    7.76   1
  -8  12   0  104.77    7.29   1
  12  -4   0  105.49    7.23   1
  12  -4   0  117.45    7.61   1
  -8  12   0  104.67    7.49   1
  -4  -8   0  113.43    7.47   1
 -12   5   0  477.26   25.95   1
 -12   5   0  446.02   26.23   1
   5   7   0  449.71   26.09   1
   7 -12   0  451.65   25.92   1
   5   7   0  443.11   26.28   1
   7 -12   0  478.16   26.31   1
   5   7   0  460.89   25.90   1
 -12   5   0  452.94   26.04   1
 -12   5   0  469.38   26.72   1
   7 -12   0  450.60   26.12   1
  -5  -7   0  428.97   26.28   1
  -5  -7   0  438.62   25.90   1
  -7  12   0  424.59   25.92   1
  -7  12   0  439.98   26.12   1
  12  -5   0  438.91   25.95   1
  -5  -7   0  446.17   26.09   1
  -5  -7   0  451.33   26.19   1
  12  -5   0  428.83   26.04   1
  -7  12   0  439.31   26.12   1
  12  -5   0  443.72   26.23   1
  -7  12   0  421.62   26.12   1
 -12   6   0  253.34   15.45   1
   6   6   0  272.12   15.37   1
 -12   6   0  249.21   15.84   1
   6 -12   0  253.77   15.37   1
 -12   6   0  257.75   15.16   1
   6 -12   0  241.35   15.37   1
   6 -12   0  248.80   15.09   1
   6   6   0  238.60   15.47   1
 -12   6   0  259.10   14.97   1
   6   6   0  253.87   15.09   1
  -6  -6   0  249.29   15.37   1
  -6  12   0  252.24   15.47   1
  -6  -6   0  257.31   15.09   1
  12  -6   0  259.10   15.07   1
  12  -6   0  243.93   15.16   1
  -6  12   0  261.31   15.37   1
  -6  12   0  258.35   15.37   1
  -6  12   0  263.41   15.09   1
  -6  -6   0  258.84   15.37   1
  -6  -6   0  265.53   15.37   1
  12  -6   0  249.21   15.36   1
   7   5   0  441.80   26.12   1
   5 -12   0  473.81   26.28   1
 -12   7   0  451.00   26.62   1
   7   5   0  476.54   26.31   1
   5 -12   0  453.46   25.90   1
   5 -12   0  459.00   26.18   1
   7   5   0  433.09   25.93   1
 -12   7   0  437.45   26.23   1
 -12   7   0  477.34   26.04   1
 -12   7   0  451.48   25.85   1
  -7  -5   0  433.85   25.93   1
  12  -7   0  438.32   26.23   1
  -5  12   0  447.43   25.90   1
  -7  -5   0  421.52   26.12   1
  12  -7   0  443.79   25.95   1
  12  -7   0  448.98   26.04   1
  -5  12   0  422.79   26.18   1
  -7  -5   0  447.16   26.22   1
  -7  -5   0  445.05   26.12   1
  -5  12   0  441.51   26.09   1
  -5  12   0  437.59   26.09   1
 -12   8   0  117.99    7.42   1
   8   4   0  126.86    7.68   1
 -12   8   0  124.55    7.42   1
 -12   8   0  115.58    8.09   1
 -12   8   0  113.08    7.61   1
   4 -12   0  133.51    7.95   1
   8   4   0  114.65    7.59   1
   8   4   0  128.59    7.40   1
   4 -12   0  117.11    7.57   1
 -12   8   0  122.04    7.13   1
  -4  12   0  103.79    7.38   1
  12  -8   0  105.75    7.23   1
  -4  12   0  116.83    7.57   1
  -8  -4   0  104.08    7.59   1
  -8  -4   0  108.98    7.49   1
  12  -8   0  105.36    7.32   1
  -8  -4   0  107.92    7.49   1
  12  -8   0  118.09    7.23   1
  -4  12   0  111.56    7.28   1
  -4  12   0  112.80    7.76   1
  12  -8   0  112.40    7.61   1
 -12   9   0  443.69   24.80   1
   3 -12   0  424.44   24.75   1
 -12   9   0  438.94   24.99   1
   3 -12   0  450.73   25.14   1
   3 -12   0  448.51   24.56   1
 -12   9   0  418.61   25.28   1
   9   3   0  416.93   24.86   1
   9   3   0  456.59   24.96   1
   9   3   0  446.52   24.76   1
 -12   9   0  438.36   24.70   1
 -12   9   0  428.49   24.60   1
  -9  -3   0  418.96   24.96   1
  -3  12   0  422.90   24.85   1
  -9  -3   0  404.16   24.86   1
  12  -9   0  412.41   24.60   1
  12  -9   0  402.23   24.90   1
  -3  12   0  428.20   24.66   1
  12  -9   0  404.27   24.60   1
  -3  12   0  405.36   24.66   1
  -9  -3   0  409.87   24.86   1
  -9  -3   0  404.45   24.67   1
  12  -9   0  416.67   24.70   1
  -3  12   0  402.09   24.95   1
  10   2   0  274.32   16.58   1
  10   2   0  280.86   16.39   1
 -12  10   0  259.17   16.87   1
 -12  10   0  286.28   16.28   1
   2 -12   0  279.91   16.78   1
   2 -12   0  283.60   16.20   1
  10   2   0  292.27   16.58   1
   2 -12   0  287.97   16.49   1
 -12  10   0  288.43   16.57   1
 -12  10   0  271.56   16.28   1
 -10  -2   0  256.66   16.48   1
  -2  12   0  279.14   16.30   1
  12 -10   0  274.97   16.57   1
 -10  -2   0  264.37   16.29   1
  12 -10   0  277.60   16.28   1
  -2  12   0  285.74   16.59   1
  12 -10   0  264.83   16.28   1
 -10  -2   0  251.59   16.48   1
  12 -10   0  269.51   16.18   1
  -2  12   0  264.87   16.20   1
 -10  -2   0  269.05   16.58   1
  -2  12   0  270.99   16.69   1
 -12  11   0  344.72   21.03   1
  11   1   0  341.37   21.08   1
  11   1   0  336.15   21.28   1
 -12  11   0  327.93   21.52   1
 -12  11   0  354.75   21.03   1
  11   1   0  362.94   21.38   1
   1 -12   0  350.85   20.95   1
   1 -12   0  366.03   21.24   1
   1 -12   0  353.50   21.53   1
 -12  11   0  338.54   21.22   1
  -1  12   0  370.63   21.44   1
 -11  -1   0  368.65   21.18   1
 -11  -1   0  360.08   21.38   1
  -1  12   0  361.62   21.04   1
  -1  12   0  369.94   21.24   1
 -11  -1   0  383.92   21.18   1
  12 -11   0  360.74   21.03   1
 -11  -1   0  359.49   21.47   1
  -1  12   0  374.55   21.04   1
  12 -11   0  363.10   21.32   1
  12 -11   0  365.56   21.03   1
  12   0   0 1908.38  108.14   1
   0 -12   0 1849.76  107.40   1
 -12  12   0 1863.47  107.94   1
  12   0   0 1946.42  108.43   1
   0 -12   0 1882.90  108.00   1
   0 -12   0 1863.81  107.70   1
 -12  12   0 1860.39  107.65   1
 -12  12   0 1845.92  108.14   1
 -12  12   0 1902.53  107.75   1
  12   0   0 1897.73  108.34   1
  12 -12   0 1868.62  107.94   1
   0  12   0 1915.04  107.70   1
   0  12   0 1839.38  107.80   1
 -12   0   0 1903.10  108.14   1
 -12   0   0 1889.76  108.43   1
   0  12   0 1915.24  107.50   1
 -12   0   0 1942.03  108.73   1
  12 -12   0 1850.58  107.75   1
 -12   0   0 1910.18  108.24   1
   0  12   0 1913.76  107.50   1
  12 -12   0 1865.85  107.65   1
 -13   1   0  414.74   24.16   1
   1  12   0  364.34   23.89   1
   1  12   0  423.44   23.79   1
   1  12   0  380.74   23.49   1
 -13   1   0  396.11   23.55   1
 -13   1   0  437.39   24.06   1
  12 -13   0  407.64   23.81   1
 -13   1   0  407.19   23.65   1
   1  12   0  399.74   23.49   1
  12 -13   0  390.63   23.41   1
  12 -13   0  401.63   23.61   1
 -12  13   0  396.13   23.51   1
 -12  13   0  421.04   23.81   1
  -1 -12   0  399.34   23.49   1
 -12  13   0  406.84   23.51   1
 -12  13   0  351.41   23.91   1
  13  -1   0  411.42   23.86   1
  -1 -12   0  424.44   23.79   1
  -1 -12   0  383.84   23.99   1
  13  -1   0  380.21   23.65   1
  13  -1   0  397.02   23.55   1
   2  11   0  794.83   48.23   1
   2  11   0  812.90   47.83   1
  11 -13   0  810.78   47.94   1
   2  11   0  825.90   47.83   1
 -13   2   0  830.21   48.13   1
  11 -13   0  816.14   47.84   1
   2  11   0  853.88   48.13   1
 -13   2   0  872.44   48.43   1
 -13   2   0  789.96   48.63   1
  11 -13   0  859.01   48.14   1
  -2 -11   0  843.95   48.43   1
 -11  13   0  874.60   48.14   1
 -11  13   0  834.21   48.34   1
  13  -2   0  831.71   48.13   1
 -11  13   0  830.04   47.94   1
  13  -2   0  827.61   48.13   1
 -11  13   0  844.32   47.84   1
  -2 -11   0  816.07   47.83   1
  -2 -11   0  828.78   48.13   1
  13  -2   0  845.89   48.33   1
 -13   3   0   27.36    2.57   1
 -13   3   0   20.03    3.37   1
  10 -13   0   20.10    2.46   1
   3  10   0   22.28    2.66   1
 -13   3   0   28.36    3.17   1
   3  10   0   22.48    3.15   1
  10 -13   0   27.10    2.95   1
   3  10   0   17.15    2.26   1
   3  10   0   31.25    3.25   1
  10 -13   0   23.75    2.85   1
 -13   3   0   19.83    2.57   1
  13  -3   0   17.74    2.47   1
  13  -3   0   18.44    2.37   1
 -10  13   0   18.43    3.15   1
  -3 -10   0   20.21    2.36   1
 -10  13   0   19.81    2.66   1
  -3 -10   0   24.75    2.76   1
  13  -3   0   21.81    2.77   1
 -10  13   0   21.29    2.95   1
  -3 -10   0   19.12    3.05   1
  -3 -10   0   17.35    2.76   1
 -10  13   0   15.18    2.26   1
   4   9   0   25.50    3.23   1
   4   9   0   23.54    2.74   1
 -13   4   0   26.81    3.05   1
   4   9   0   16.48    2.35   1
 -13   4   0   22.28    3.64   1
   4   9   0   19.03    2.64   1
 -13   4   0   21.59    2.46   1
   9 -13   0   29.01    3.13   1
 -13   4   0   26.72    2.66   1
   9 -13   0   21.95    2.84   1
   9 -13   0   20.29    2.45   1
  -9  13   0   22.25    2.84   1
  -4  -9   0   20.40    3.13   1
  13  -4   0   19.71    2.46   1
  13  -4   0   27.11    2.95   1
  -9  13   0   25.87    2.64   1
  -9  13   0   20.58    2.94   1
  13  -4   0   23.95    2.56   1
  -4  -9   0   24.91    2.55   1
  -4  -9   0   21.77    2.64   1
  -9  13   0   24.60    3.03   1
  -4  -9   0   30.21    3.13   1
   8 -13   0  383.91   21.86   1
   5   8   0  386.88   21.79   1
 -13   5   0  374.02   22.39   1
 -13   5   0  390.22   21.80   1
   5   8   0  360.68   21.60   1
   8 -13   0  368.00   21.57   1
   8 -13   0  383.71   21.86   1
 -13   5   0  395.82   21.60   1
 -13   5   0  388.36   21.99   1
   5   8   0  373.88   22.09   1
   5   8   0  396.46   21.89   1
  -5  -8   0  376.22   21.79   1
  -5  -8   0  355.89   21.60   1
  -8  13   0  339.89   21.57   1
  13  -5   0  370.78   21.89   1
  -5  -8   0  360.39   21.99   1
  13  -5   0  353.89   21.70   1
  -8  13   0  349.84   21.77   1
  -8  13   0  330.13   21.77   1
  13  -5   0  352.61   21.60   1
  -5  -8   0  355.79   21.79   1
   7 -13   0  219.13   12.56   1
 -13   6   0  225.07   12.64   1
 -13   6   0  211.25   13.42   1
 -13   6   0  207.43   12.44   1
   6   7   0  184.17   12.49   1
   7 -13   0  214.06   12.95   1
   7 -13   0  213.97   12.85   1
   6   7   0  185.05   12.88   1
   6   7   0  200.47   12.78   1
  -7  13   0  226.43   12.95   1
  13  -6   0  202.53   12.54   1
  -6  -7   0  199.88   12.88   1
  13  -6   0  213.70   12.64   1
  -6  -7   0  212.18   12.59   1
  -6  -7   0  190.71   12.88   1
  -7  13   0  209.68   12.66   1
  -6  -7   0  211.01   12.78   1
  13  -6   0  221.64   12.93   1
  -7  13   0  212.70   12.85   1
  -7  13   0  206.56   12.75   1
 -13   7   0  221.77   13.61   1
 -13   7   0  213.35   13.12   1
   6 -13   0  200.06   12.65   1
   6 -13   0  221.49   13.04   1
   7   6   0  208.61   12.79   1
   6 -13   0  214.38   13.14   1
 -13   7   0  210.51   12.83   1
   7   6   0  219.15   13.08   1
   7   6   0  196.79   13.08   1
 -13   7   0  207.37   12.63   1
  13  -7   0  229.51   13.12   1
  -6  13   0  208.83   12.94   1
  -7  -6   0  214.76   12.79   1
  -6  13   0  214.77   12.85   1
  -7  -6   0  220.62   13.08   1
  13  -7   0  213.05   12.83   1
  -7  -6   0  206.07   12.99   1
  -7  -6   0  202.45   13.18   1
  -6  13   0  206.98   13.04   1
  13  -7   0  212.56   12.73   1
  -6  13   0  215.45   13.24   1
   8   5   0  379.08   21.84   1
   8   5   0  369.98   21.54   1
   5 -13   0  358.56   21.45   1
 -13   8   0  390.27   21.48   1
 -13   8   0  366.53   22.27   1
   5 -13   0  388.70   21.94   1
 -13   8   0  357.60   21.78   1
   8   5   0  394.07   21.84   1
 -13   8   0  364.07   21.58   1
   5 -13   0  372.41   21.65   1
  -8  -5   0  358.42   21.84   1
  13  -8   0  370.06   21.58   1
  -5  13   0  349.59   21.55   1
  -5  13   0  344.91   21.45   1
  13  -8   0  384.19   21.88   1
  13  -8   0  358.68   21.48   1
  -8  -5   0  368.70   21.54   1
  -8  -5   0  375.46   21.84   1
  -5  13   0  363.05   21.84   1
  -8  -5   0  328.65   21.74   1
   4 -13   0   19.18    2.64   1
   9   4   0   26.27    2.65   1
 -13   9   0   21.36    3.34   1
 -13   9   0   15.74    2.36   1
   4 -13   0   17.12    2.93   1
   9   4   0   20.66    2.85   1
 -13   9   0   18.21    2.75   1
 -13   9   0   25.69    2.65   1
   9   4   0   23.22    2.95   1
   4 -13   0   19.08    2.34   1
 -13   9   0   20.77    2.46   1
  -4  13   0   26.72    3.32   1
  -9  -4   0   23.51    2.46   1
  13  -9   0   21.65    2.55   1
  -9  -4   0   23.22    2.95   1
  -4  13   0   23.58    2.74   1
  -9  -4   0   22.73    2.75   1
  -9  -4   0   30.01    3.14   1
  13  -9   0   21.26    2.46   1
  13  -9   0   23.82    2.55   1
  -4  13   0   19.18    2.44   1
  -4  13   0   25.15    3.03   1
  10   3   0   23.17    2.87   1
  10   3   0   18.81    2.47   1
 -13  10   0   23.53    2.57   1
   3 -13   0   18.79    2.65   1
 -13  10   0   22.64    3.46   1
  10   3   0   25.35    2.97   1
 -13  10   0   21.56    2.57   1
   3 -13   0   13.87    2.26   1
   3 -13   0   26.66    3.44   1
 -13  10   0   23.24    2.96   1
 -13  10   0   21.26    2.27   1
  -3  13   0   21.94    2.95   1
  13 -10   0   23.04    2.57   1
 -10  -3   0   18.71    2.77   1
 -10  -3   0   19.90    2.37   1
  -3  13   0   19.09    2.55   1
 -10  -3   0   21.49    2.77   1
  13 -10   0   15.82    2.37   1
  13 -10   0   25.31    2.47   1
  -3  13   0   20.56    2.55   1
  -3  13   0   21.94    3.54   1
  13 -10   0   20.57    2.76   1
 -10  -3   0   21.39    2.87   1
 -13  11   0  830.02   48.64   1
   2 -13   0  800.53   47.86   1
   2 -13   0  822.03   48.16   1
  11   2   0  842.62   48.50   1
  11   2   0  806.39   48.40   1
  11   2   0  810.08   48.20   1
 -13  11   0  820.66   48.05   1
   2 -13   0  835.31   48.45   1
 -13  11   0  837.08   48.34   1
 -13  11   0  827.23   48.05   1
  -2  13   0  858.49   47.96   1
  -2  13   0  829.17   47.96   1
  13 -11   0  856.97   48.05   1
 -11  -2   0  834.93   48.40   1
 -11  -2   0  820.16   48.20   1
  -2  13   0  851.55   48.16   1
  13 -11   0  847.52   48.05   1
  13 -11   0  865.72   48.34   1
 -11  -2   0  819.96   48.50   1
  -2  13   0  836.60   48.35   1
 -11  -2   0  865.36   48.70   1
 -13  12   0  396.28   24.43   1
  12   1   0  419.17   24.15   1
 -13  12   0  398.99   23.83   1
 -13  12   0  420.82   24.23   1
  12   1   0  391.89   23.95   1
   1 -13   0  421.76   23.77   1
   1 -13   0  422.46   24.47   1
   1 -13   0  422.26   24.17   1
 -13  12   0  403.29   23.83   1
  12   1   0  412.12   24.15   1
 -12  -1   0  393.70   24.05   1
 -12  -1   0  404.17   24.25   1
  -1  13   0  408.98   24.07   1
 -12  -1   0  402.56   23.95   1
  -1  13   0  401.88   23.87   1
 -12  -1   0  408.60   24.45   1
  13 -12   0  391.37   23.83   1
  13 -12   0  417.81   24.13   1
  -1  13   0  396.89   24.27   1
  13 -12   0  397.08   23.83   1
  -1  13   0  400.28   23.77   1
  13   0   0  211.58   13.19   1
   0 -13   0  205.58   13.40   1
 -13  13   0  223.53   13.41   1
 -13  13   0  240.27   13.21   1
   0 -13   0  209.72   13.60   1
  13   0   0  213.71   12.99   1
 -13  13   0  198.41   13.01   1
 -13  13   0  201.84   13.61   1
   0 -13   0  197.02   12.90   1
  13   0   0  215.74   13.30   1
 -13   0   0  211.07   13.09   1
 -13   0   0  215.03   13.60   1
   0  13   0  212.54   13.10   1
  13 -13   0  195.69   13.01   1
  13 -13   0  219.29   13.31   1
 -13   0   0  211.37   13.09   1
 -13   0   0  216.55   13.60   1
   0  13   0  209.72   13.00   1
  13 -13   0  211.93   13.01   1
   0  13   0  211.83   13.60   1
   0  13   0  220.70   13.40   1
 -14   1   0 1792.16  103.50   1
  13 -14   0 1827.86  103.02   1
  13 -14   0 1745.16  102.81   1
   1  13   0 1870.83  103.09   1
   1  13   0 1721.88  103.19   1
 -14   1   0 1803.63  103.81   1
   1  13   0 1791.83  102.78   1
 -14   1   0 1848.98  103.50   1
   1  13   0 1754.93  102.78   1
  13 -14   0 1784.77  102.71   1
 -14   1   0 1796.56  104.12   1
 -13  14   0 1802.05  102.71   1
  -1 -13   0 1776.48  103.39   1
  -1 -13   0 1833.62  102.78   1
 -13  14   0 1834.87  103.02   1
  14  -1   0 1869.26  103.81   1
 -13  14   0 1806.62  102.81   1
  -1 -13   0 1857.10  103.19   1
 -13  14   0 1727.27  103.22   1
  14  -1   0 1799.94  103.50   1
  14  -1   0 1779.47  103.60   1
  12 -14   0  523.80   30.69   1
   2  12   0  510.46   30.42   1
 -14   2   0  518.05   30.92   1
 -14   2   0  542.57   31.43   1
   2  12   0  538.26   31.03   1
   2  12   0  515.11   30.73   1
 -14   2   0  517.24   30.51   1
  12 -14   0  498.16   30.48   1
  12 -14   0  533.29   30.38   1
   2  12   0  522.28   30.42   1
 -12  14   0  547.32   30.79   1
  14  -2   0  522.32   30.62   1
 -12  14   0  526.63   30.48   1
  -2 -12   0  524.61   30.73   1
 -12  14   0  527.03   30.38   1
  -2 -12   0  528.75   31.03   1
 -12  14   0  511.18   30.89   1
  14  -2   0  509.30   30.72   1
  -2 -12   0  522.18   30.42   1
  14  -2   0  513.27   30.82   1
   3  11   0   57.50    4.82   1
   3  11   0   53.38    5.32   1
 -14   3   0   57.11    4.34   1
 -14   3   0   50.35    4.65   1
  11 -14   0   58.39    4.91   1
  11 -14   0   58.49    4.61   1
  11 -14   0   50.96    4.91   1
   3  11   0   56.49    4.82   1
 -14   3   0   54.28    5.15   1
   3  11   0   49.77    4.42   1
 -14   3   0   52.36    5.66   1
 -11  14   0   60.40    4.91   1
  -3 -11   0   63.53    4.92   1
  14  -3   0   61.46    5.05   1
  -3 -11   0   46.95    4.32   1
 -11  14   0   59.09    5.01   1
 -11  14   0   55.38    5.11   1
  -3 -11   0   61.72    4.72   1
  14  -3   0   46.81    4.54   1
 -11  14   0   43.95    4.41   1
  -3 -11   0   50.26    5.12   1
  14  -3   0   54.28    4.54   1
   4  10   0  219.77   14.31   1
  10 -14   0  223.40   14.17   1
 -14   4   0  221.44   15.08   1
   4  10   0  223.88   14.51   1
 -14   4   0  226.26   14.18   1
 -14   4   0  243.26   14.68   1
   4  10   0  220.67   14.31   1
  10 -14   0  232.78   14.57   1
  10 -14   0  228.49   14.57   1
   4  10   0  217.97   14.71   1
 -14   4   0  212.69   14.28   1
 -10  14   0  251.14   14.67   1
 -10  14   0  257.03   14.47   1
 -10  14   0  258.23   14.37   1
  -4 -10   0  257.80   14.51   1
  -4 -10   0  232.78   14.91   1
  14  -4   0  244.67   14.38   1
 -10  14   0  246.16   14.77   1
  14  -4   0  251.70   14.38   1
  -4 -10   0  243.99   14.31   1
  14  -4   0  249.39   14.58   1
  -4 -10   0  238.69   14.61   1
   5   9   0   37.10    3.79   1
 -14   5   0   36.95    4.40   1
   9 -14   0   40.36    3.67   1
 -14   5   0   41.66    4.20   1
 -14   5   0   39.66    3.20   1
   5   9   0   39.70    3.89   1
   5   9   0   30.92    3.89   1
   5   9   0   33.71    3.39   1
 -14   5   0   37.55    3.70   1
   9 -14   0   35.99    3.87   1
   9 -14   0   35.79    3.97   1
  -9  14   0   40.96    4.17   1
  14  -5   0   36.85    4.00   1
  -5  -9   0   32.22    3.69   1
  -5  -9   0   41.99    4.28   1
  -9  14   0   33.30    3.67   1
  -5  -9   0   33.41    3.59   1
  14  -5   0   38.76    3.70   1
  -9  14   0   38.18    3.97   1
  -9  14   0   33.11    3.87   1
  -5  -9   0   31.42    3.79   1
  14  -5   0   32.65    3.40   1
 -14   6   0   57.32    4.49   1
   8 -14   0   55.03    5.05   1
 -14   6   0   64.21    5.79   1
   6   8   0   57.44    5.17   1
 -14   6   0   50.62    4.79   1
   8 -14   0   55.32    4.36   1
   8 -14   0   58.60    4.76   1
   6   8   0   62.91    4.67   1
 -14   6   0   60.71    4.19   1
   6   8   0   62.71    4.97   1
  -8  14   0   52.75    4.46   1
  14  -6   0   52.62    4.69   1
  -6  -8   0   57.74    4.77   1
  -8  14   0   52.15    4.85   1
  -8  14   0   62.86    5.35   1
  14  -6   0   52.52    4.29   1
  -6  -8   0   61.92    5.07   1
  -6  -8   0   51.46    4.48   1
  -8  14   0   58.30    5.05   1
  -6  -8   0   51.16    4.97   1
  14  -6   0   60.21    4.39   1
   7 -14   0  460.54   26.55   1
 -14   7   0  469.80   26.63   1
   7 -14   0  448.35   26.15   1
   7   7   0  467.04   26.48   1
 -14   7   0  446.17   27.03   1
   7 -14   0  457.27   26.45   1
   7   7   0  440.37   26.57   1
 -14   7   0  477.89   26.13   1
 -14   7   0  464.52   26.33   1
   7   7   0  444.45   26.18   1
  -7  -7   0  443.05   26.57   1
  -7  14   0  448.05   26.45   1
  14  -7   0  443.98   26.53   1
  -7  -7   0  453.40   26.48   1
  -7  14   0  423.79   26.25   1
  14  -7   0  430.21   26.13   1
  -7  -7   0  455.59   26.28   1
  14  -7   0  428.81   26.23   1
  -7  14   0  451.62   26.15   1
  -7  -7   0  417.37   26.57   1
  -7  14   0  446.37   26.45   1
 -14   8   0   66.34    5.08   1
   8   6   0   53.72    4.58   1
 -14   8   0   62.45    5.68   1
   8   6   0   56.02    4.98   1
   8   6   0   61.40    4.98   1
   6 -14   0   61.85    4.46   1
 -14   8   0   53.37    4.19   1
   6 -14   0   56.20    4.95   1
 -14   8   0   51.38    4.59   1
   6 -14   0   57.78    4.75   1
  14  -8   0   57.76    4.19   1
  -8  -6   0   58.61    4.88   1
  -6  14   0   55.20    4.75   1
  -8  -6   0   51.83    4.78   1
  -8  -6   0   50.33    4.38   1
  -8  -6   0   57.61    4.68   1
  -6  14   0   55.20    4.65   1
  14  -8   0   51.48    4.59   1
  -6  14   0   60.46    5.15   1
  -6  14   0   64.72    5.05   1
  14  -8   0   53.07    4.88   1
 -14   9   0   36.38    3.19   1
 -14   9   0   43.18    4.29   1
   5 -14   0   38.15    3.77   1
   9   5   0   35.80    3.70   1
   9   5   0   36.00    4.10   1
 -14   9   0   35.28    3.79   1
 -14   9   0   37.88    3.69   1
   9   5   0   32.40    3.70   1
 -14   9   0   32.08    4.39   1
   5 -14   0   41.53    4.27   1
   5 -14   0   38.55    3.47   1
  14  -9   0   41.38    4.09   1
  -5  14   0   36.66    3.77   1
  -9  -5   0   37.40    3.90   1
  -5  14   0   42.32    4.17   1
  -9  -5   0   34.60    4.10   1
  14  -9   0   32.78    3.39   1
  -9  -5   0   35.80    3.80   1
  14  -9   0   36.98    3.19   1
  -5  14   0   38.15    4.07   1
  -5  14   0   34.87    3.47   1
  -9  -5   0   30.40    3.30   1
  14  -9   0   34.58    3.69   1
 -14  10   0  235.41   14.53   1
 -14  10   0  221.27   14.23   1
 -14  10   0  236.01   14.84   1
   4 -14   0  214.93   14.36   1
   4 -14   0  228.50   15.06   1
  10   4   0  204.14   14.36   1
 -14  10   0  211.55   15.14   1
  10   4   0  204.84   14.66   1
 -14  10   0  229.49   14.43   1
   4 -14   0  232.19   14.66   1
  10   4   0  220.62   14.66   1
 -10  -4   0  229.76   14.66   1
  14 -10   0  259.97   14.84   1
  14 -10   0  257.26   14.33   1
  -4  14   0  238.27   14.46   1
 -10  -4   0  253.46   14.56   1
  -4  14   0  262.10   15.06   1
 -10  -4   0  263.61   14.97   1
 -10  -4   0  255.68   14.97   1
  14 -10   0  268.19   14.53   1
  -4  14   0  263.80   14.86   1
  -4  14   0  264.90   14.56   1
  14 -10   0  253.65   14.33   1
 -14  11   0   63.01    4.63   1
  11   3   0   53.04    4.85   1
   3 -14   0   59.04    5.31   1
 -14  11   0   49.33    4.83   1
  11   3   0   62.13    5.15   1
 -14  11   0   53.95    4.53   1
  11   3   0   52.94    4.64   1
   3 -14   0   52.32    4.51   1
   3 -14   0   53.43    5.01   1
 -14  11   0   52.95    5.53   1
  14 -11   0   55.26    4.93   1
  -3  14   0   57.14    4.81   1
  14 -11   0   52.54    4.53   1
  -3  14   0   49.53    5.01   1
 -11  -3   0   64.25    5.05   1
 -11  -3   0   50.81    4.64   1
 -11  -3   0   57.99    4.95   1
  14 -11   0   50.33    4.32   1
  14 -11   0   56.07    4.22   1
  -3  14   0   54.23    5.41   1
 -11  -3   0   54.96    5.15   1
  12   2   0  519.45   30.71   1
 -14  12   0  509.80   30.45   1
 -14  12   0  507.97   31.16   1
 -14  12   0  519.71   30.86   1
   2 -14   0  478.87   30.26   1
   2 -14   0  501.97   30.67   1
  12   2   0  498.09   30.81   1
 -14  12   0  515.16   30.45   1
  12   2   0  563.07   31.01   1
   2 -14   0  532.64   31.07   1
  14 -12   0  545.21   30.45   1
  -2  14   0  530.62   30.46   1
  14 -12   0  515.66   30.75   1
  -2  14   0  525.98   30.46   1
 -12  -2   0  520.67   30.61   1
 -12  -2   0  540.81   31.12   1
  -2  14   0  518.62   30.97   1
 -12  -2   0  536.64   30.81   1
  14 -12   0  524.06   30.45   1
 -12  -2   0  523.21   31.01   1
  -2  14   0  549.49   30.77   1
  13   1   0 1837.93  103.39   1
 -14  13   0 1816.35  102.42   1
 -14  13   0 1824.28  102.72   1
   1 -14   0 1770.86  102.88   1
  13   1   0 1808.85  103.29   1
 -14  13   0 1754.92  103.03   1
  13   1   0 1742.31  103.09   1
 -14  13   0 1819.10  102.42   1
   1 -14   0 1776.64  102.57   1
   1 -14   0 1823.67  102.27   1
 -13  -1   0 1825.95  103.70   1
 -13  -1   0 1790.02  103.39   1
  -1  14   0 1784.16  102.78   1
  14 -13   0 1746.68  102.62   1
  -1  14   0 1832.91  102.27   1
 -13  -1   0 1817.96  103.09   1
  14 -13   0 1712.81  102.32   1
 -13  -1   0 1771.28  103.19   1
  14 -13   0 1788.58  102.42   1
  -1  14   0 1793.09  102.27   1
  -1  14   0 1834.33  102.57   1
 -14  14   0  307.58   19.83   1
  14   0   0  327.42   19.88   1
 -14  14   0  314.12   19.63   1
 -14  14   0  316.58   20.24   1
   0 -14   0  338.87   19.63   1
   0 -14   0  346.95   20.04   1
 -14  14   0  330.07   19.63   1
  14   0   0  344.62   20.09   1
   0 -14   0  328.03   20.24   1
  14   0   0  316.39   19.68   1
 -14   0   0  315.15   19.68   1
 -14   0   0  330.40   19.78   1
   0  14   0  317.60   20.14   1
   0  14   0  351.04   20.04   1
  14 -14   0  333.35   19.94   1
 -14   0   0  336.07   20.29   1
   0  14   0  333.55   19.63   1
  14 -14   0  315.96   19.53   1
   0  14   0  331.61   19.63   1
  14 -14   0  326.39   19.63   1
 -14   0   0  317.83   19.98   1
 -15   1   0  445.75   26.31   1
 -15   1   0  438.60   26.31   1
  14 -15   0  419.33   26.10   1
   1  14   0  422.15   26.75   1
  14 -15   0  434.64   26.20   1
   1  14   0  442.01   26.23   1
 -15   1   0  454.14   26.83   1
   1  14   0  457.96   26.54   1
   1  14   0  428.64   26.23   1
  14 -15   0  447.08   26.51   1
 -15   1   0  451.03   27.24   1
  15  -1   0  447.31   26.41   1
  -1 -14   0  457.24   26.23   1
 -14  15   0  446.36   26.61   1
  15  -1   0  452.38   26.52   1
 -14  15   0  435.88   26.82   1
 -14  15   0  422.62   26.10   1
  15  -1   0  472.68   26.72   1
  -1 -14   0  465.47   26.65   1
  -1 -14   0  422.15   26.75   1
 -14  15   0  456.63   26.30   1
   2  13   0  299.50   17.83   1
  13 -15   0  278.08   16.97   1
 -15   2   0  292.29   18.15   1
 -15   2   0  309.51   17.74   1
   2  13   0  294.48   17.22   1
   2  13   0  294.07   17.52   1
  13 -15   0  292.91   17.38   1
  13 -15   0  279.92   17.28   1
 -15   2   0  306.42   17.22   1
   2  13   0  267.21   17.11   1
  -2 -13   0  264.03   17.01   1
  -2 -13   0  281.56   17.52   1
  15  -2   0  272.59   17.22   1
 -13  15   0  297.93   17.28   1
  -2 -13   0  273.67   17.73   1
 -13  15   0  261.51   17.59   1
 -13  15   0  273.38   17.49   1
 -13  15   0  269.29   17.08   1
  15  -2   0  258.25   17.22   1
  15  -2   0  298.27   17.63   1
   3  12   0  496.94   29.81   1
   3  12   0  504.50   29.81   1
 -15   3   0  511.88   30.28   1
  12 -15   0  501.25   29.62   1
 -15   3   0  504.08   29.87   1
   3  12   0  519.91   30.12   1
  12 -15   0  506.04   30.03   1
 -15   3   0  517.63   30.69   1
 -15   3   0  502.85   29.77   1
  12 -15   0  480.18   29.83   1
   3  12   0  470.39   30.12   1
  15  -3   0  523.48   29.87   1
 -12  15   0  540.35   30.03   1
  -3 -12   0  513.07   30.12   1
 -12  15   0  509.40   29.72   1
  -3 -12   0  505.62   29.91   1
  -3 -12   0  492.14   30.32   1
 -12  15   0  513.57   30.13   1
  15  -3   0  529.23   30.28   1
  15  -3   0  493.40   29.87   1
  -3 -12   0  524.71   29.81   1
 -12  15   0  526.91   29.83   1
   4  11   0  121.79    8.54   1
 -15   4   0  123.17    8.28   1
 -15   4   0  143.41    9.20   1
   4  11   0  119.14    9.05   1
  11 -15   0  127.81    8.71   1
  11 -15   0  130.04    8.71   1
   4  11   0  136.85    8.75   1
 -15   4   0  109.98    9.40   1
 -15   4   0  130.53    8.68   1
   4  11   0  124.43    8.44   1
  11 -15   0  123.56    8.31   1
  -4 -11   0  132.47    9.05   1
  -4 -11   0  121.58    8.44   1
  -4 -11   0  130.03    9.15   1
 -11  15   0  135.62    8.92   1
 -11  15   0  119.81    9.12   1
  15  -4   0  145.86    8.99   1
  15  -4   0  141.47    8.58   1
 -11  15   0  139.37    8.81   1
  -4 -11   0  130.23    8.64   1
  15  -4   0  125.42    8.38   1
 -11  15   0  127.00    8.51   1
  10 -15   0   89.48    6.56   1
   5  10   0   71.93    5.98   1
   5  10   0   82.99    6.39   1
 -15   5   0   90.32    6.31   1
  10 -15   0   88.17    6.16   1
 -15   5   0   93.68    5.90   1
 -15   5   0   81.56    6.72   1
   5  10   0   92.73    6.89   1
   5  10   0   85.93    6.39   1
 -15   5   0   97.65    7.43   1
  10 -15   0   81.10    6.56   1
  15  -5   0   86.65    6.11   1
  -5 -10   0   83.49    6.18   1
 -10  15   0   84.33    6.66   1
 -10  15   0   76.75    6.46   1
  -5 -10   0   84.41    6.79   1
  15  -5   0   87.27    6.61   1
  15  -5   0   77.18    6.21   1
  -5 -10   0   88.26    6.79   1
 -10  15   0   77.16    6.26   1
  -5 -10   0   90.39    6.39   1
 -10  15   0   87.66    6.46   1
   6   9   0   45.57    4.86   1
 -15   6   0   62.44    5.89   1
   9 -15   0   57.51    4.33   1
 -15   6   0   52.39    4.36   1
 -15   6   0   53.40    4.16   1
   6   9   0   47.70    4.55   1
   6   9   0   43.04    5.06   1
   9 -15   0   53.68    4.63   1
 -15   6   0   53.10    4.87   1
   9 -15   0   55.80    5.13   1
  15  -6   0   55.33    4.97   1
  15  -6   0   50.76    4.26   1
  -9  15   0   51.77    4.93   1
  -9  15   0   46.54    4.33   1
  -6  -9   0   51.13    4.65   1
  -6  -9   0   57.21    5.16   1
  -6  -9   0   44.76    4.55   1
  -9  15   0   55.60    5.03   1
  -6  -9   0   52.55    5.36   1
  15  -6   0   51.17    4.56   1
  -9  15   0   57.31    5.13   1
 -15   7   0   61.42    4.25   1
   8 -15   0   52.10    5.03   1
   7   8   0   59.10    5.36   1
   8 -15   0   51.09    4.62   1
 -15   7   0   51.48    4.76   1
   7   8   0   49.09    4.65   1
 -15   7   0   59.39    5.87   1
   7   8   0   62.13    4.85   1
   8 -15   0   64.07    5.13   1
 -15   7   0   61.72    5.37   1
  -8  15   0   60.45    5.23   1
  -7  -8   0   55.96    4.95   1
  -7  -8   0   60.01    5.26   1
  15  -7   0   54.63    4.35   1
  15  -7   0   57.06    5.06   1
  15  -7   0   50.58    4.76   1
  -8  15   0   56.43    4.82   1
  -7  -8   0   46.35    5.06   1
  -8  15   0   50.39    4.62   1
  -7  -8   0   49.19    4.65   1
  -8  15   0   54.82    5.53   1
   7 -15   0   58.64    5.13   1
 -15   8   0   57.53    5.77   1
   7 -15   0   58.43    5.13   1
 -15   8   0   56.82    4.35   1
 -15   8   0   54.19    4.55   1
   8   7   0   58.43    5.26   1
   8   7   0   60.45    4.96   1
 -15   8   0   56.32    5.16   1
   8   7   0   54.17    4.55   1
   7 -15   0   58.03    4.72   1
  -8  -7   0   52.65    5.06   1
  -7  15   0   52.60    4.82   1
  -7  15   0   54.01    4.62   1
  15  -8   0   52.97    4.35   1
  -8  -7   0   60.35    5.16   1
  -8  -7   0   47.30    4.65   1
  -8  -7   0   66.94    5.46   1
  -7  15   0   60.45    5.33   1
  15  -8   0   59.05    4.96   1
  15  -8   0   50.25    4.45   1
  -7  15   0   59.64    5.13   1
   9   6   0   48.61    4.56   1
 -15   9   0   41.66    4.25   1
   6 -15   0   48.65    4.73   1
 -15   9   0   47.74    5.47   1
   9   6   0   50.33    4.46   1
 -15   9   0   44.09    4.66   1
   6 -15   0   48.95    4.33   1
   9   6   0   38.25    4.66   1
   6 -15   0   49.65    4.93   1
 -15   9   0   52.50    3.95   1
  -9  -6   0   50.43    4.97   1
  -6  15   0   52.77    5.13   1
  15  -9   0   51.99    4.05   1
  15  -9   0   53.21    4.76   1
  -9  -6   0   47.29    4.56   1
  -9  -6   0   47.69    4.46   1
  -6  15   0   47.14    4.33   1
  -9  -6   0   49.82    4.97   1
  15  -9   0   46.43    4.35   1
  15  -9   0   55.84    4.15   1
  -6  15   0   49.65    4.53   1
 -15  10   0   81.83    5.78   1
   5 -15   0   78.24    6.05   1
  10   5   0   93.74    6.61   1
 -15  10   0   79.70    6.29   1
  10   5   0   80.91    6.51   1
   5 -15   0   75.32    6.46   1
   5 -15   0   95.01    6.86   1
 -15  10   0   78.89    7.10   1
  10   5   0   74.70    6.10   1
 -15  10   0   85.79    6.29   1
 -15  10   0   85.49    6.60   1
  15 -10   0   87.42    6.19   1
 -10  -5   0   84.98    6.20   1
  -5  15   0   83.90    6.26   1
 -10  -5   0   87.83    6.20   1
 -10  -5   0   77.25    6.31   1
  -5  15   0   83.50    6.26   1
  15 -10   0   86.30    5.88   1
  -5  15   0   82.49    6.56   1
  -5  15   0   91.37    7.27   1
  15 -10   0   92.49    5.88   1
 -10  -5   0   86.21    6.71   1
   4 -15   0  136.09    9.01   1
   4 -15   0  103.15    8.20   1
   4 -15   0  114.20    8.61   1
  11   4   0  123.44    8.58   1
 -15  11   0  129.79    8.04   1
  11   4   0  125.49    8.68   1
 -15  11   0  120.02    9.26   1
 -15  11   0  142.92    8.95   1
 -15  11   0  124.19    8.45   1
  11   4   0  112.10    8.17   1
 -15  11   0  118.90    8.34   1
 -11  -4   0  127.74    8.89   1
  -4  15   0  123.12    8.71   1
  15 -11   0  130.71    8.34   1
  15 -11   0  133.76    8.75   1
  -4  15   0  124.34    8.41   1
  -4  15   0  129.00    9.01   1
  15 -11   0  125.01    8.04   1
 -11  -4   0  122.01    8.38   1
 -11  -4   0  129.37    8.68   1
  -4  15   0  129.40    8.41   1
 -11  -4   0  126.30    8.58   1
  15 -11   0  124.50    8.04   1
  12   3   0  494.28   29.87   1
 -15  12   0  491.33   29.41   1
 -15  12   0  509.00   29.92   1
 -15  12   0  509.20   29.51   1
  12   3   0  503.83   29.87   1
   3 -15   0  500.57   29.72   1
   3 -15   0  505.05   30.13   1
   3 -15   0  491.92   29.41   1
  12   3   0  503.93   29.67   1
 -15  12   0  475.49   30.13   1
  -3  15   0  532.44   29.52   1
 -12  -3   0  512.15   29.97   1
  15 -12   0  496.02   29.31   1
  -3  15   0  506.68   29.92   1
  15 -12   0  489.28   29.72   1
 -12  -3   0  529.81   30.18   1
 -12  -3   0  511.74   29.87   1
  15 -12   0  482.95   29.41   1
 -12  -3   0  498.49   29.56   1
  -3  15   0  515.33   29.41   1
  -3  15   0  524.50   29.82   1
 -15  13   0  283.28   17.11   1
   2 -15   0  297.43   17.59   1
 -15  13   0  308.19   17.63   1
   2 -15   0  309.91   17.90   1
   2 -15   0  283.01   17.08   1
  13   2   0  286.52   17.43   1
 -15  13   0  285.02   17.22   1
 -15  13   0  273.95   17.93   1
  13   2   0  289.51   17.63   1
  13   2   0  281.67   17.22   1
 -13  -2   0  262.17   17.22   1
  -2  15   0  288.33   17.18   1
 -13  -2   0  278.89   17.43   1
  15 -13   0  279.80   17.42   1
 -13  -2   0  287.76   17.74   1
 -13  -2   0  299.00   17.74   1
  -2  15   0  298.46   17.59   1
  15 -13   0  249.57   17.01   1
  -2  15   0  275.24   17.18   1
  -2  15   0  273.60   17.69   1
  15 -13   0  276.11   17.01   1
 -15  14   0  453.19   27.15   1
  14   1   0  460.48   27.14   1
   1 -15   0  447.41   27.34   1
   1 -15   0  468.06   26.72   1
 -15  14   0  439.51   27.46   1
 -15  14   0  442.49   26.74   1
 -15  14   0  455.14   26.74   1
   1 -15   0  477.21   27.23   1
  14   1   0  441.52   26.93   1
  14   1   0  444.42   27.24   1
 -14  -1   0  457.79   27.55   1
  15 -14   0  457.71   26.74   1
 -14  -1   0  453.95   27.04   1
  15 -14   0  442.49   26.64   1
  -1  15   0  443.60   26.72   1
  -1  15   0  444.32   27.03   1
  15 -14   0  492.58   27.05   1
 -14  -1   0  458.10   27.35   1
 -14  -1   0  446.29   26.93   1
  -1  15   0  449.98   27.34   1
  -1  15   0  452.75   26.72   1
   0 -15   0 1362.08   80.82   1
 -15  15   0 1384.37   80.78   1
 -15  15   0 1397.67   80.06   1
  15   0   0 1351.58   80.78   1
 -15  15   0 1378.17   80.06   1
   0 -15   0 1413.90   80.10   1
   0 -15   0 1393.04   80.51   1
  15   0   0 1340.87   80.67   1
 -15  15   0 1413.04   80.47   1
 -15   0   0 1447.85   80.78   1
   0  15   0 1397.28   80.72   1
 -15   0   0 1392.13   80.67   1
  15 -15   0 1419.85   80.06   1
 -15   0   0 1451.08   81.40   1
   0  15   0 1405.64   80.10   1
   0  15   0 1411.11   80.51   1
  15 -15   0 1416.45   80.47   1
  15 -15   0 1374.77   80.16   1
   0  15   0 1405.95   80.20   1
 -15   0   0 1413.23   81.09   1
 -16   1   0  444.75   26.67   1
   1  15   0  441.17   26.61   1
  15 -16   0  453.89   26.89   1
 -16   1   0  449.12   27.20   1
 -16   1   0  451.73   27.61   1
  15 -16   0  445.62   26.58   1
   1  15   0  455.04   26.61   1
  15 -16   0  465.16   26.47   1
   1  15   0  461.05   27.23   1
 -16   1   0  436.31   26.67   1
 -15  16   0  439.00   27.20   1
  -1 -15   0  434.85   27.03   1
 -15  16   0  425.45   26.47   1
  16  -1   0  461.53   26.78   1
  16  -1   0  449.02   26.67   1
  -1 -15   0  454.73   26.51   1
 -15  16   0  437.65   26.99   1
  -1 -15   0  452.87   27.34   1
 -15  16   0  451.31   26.58   1
  14 -16   0 1227.45   69.62   1
   2  14   0 1186.33   69.48   1
 -16   2   0 1262.55   69.89   1
   2  14   0 1218.48   69.48   1
  14 -16   0 1173.40   69.42   1
 -16   2   0 1229.06   70.20   1
   2  14   0 1187.06   69.99   1
 -16   2   0 1254.75   70.72   1
 -16   2   0 1224.58   69.78   1
  14 -16   0 1187.73   69.21   1
 -14  16   0 1222.39   69.42   1
 -14  16   0 1180.31   69.83   1
 -14  16   0 1184.23   69.21   1
  -2 -14   0 1165.65   70.10   1
  -2 -14   0 1190.77   69.79   1
  16  -2   0 1184.44   69.78   1
 -14  16   0 1204.23   69.62   1
  16  -2   0 1218.66   69.89   1
  -2 -14   0 1213.21   69.37   1
  -2 -14   0 1235.55   69.58   1
  13 -16   0  255.37   16.56   1
  13 -16   0  272.02   16.97   1
 -16   3   0  258.30   16.70   1
   3  13   0  265.09   17.02   1
 -16   3   0  270.12   16.59   1
   3  13   0  276.34   17.33   1
   3  13   0  272.63   16.82   1
  13 -16   0  265.75   16.76   1
 -16   3   0  286.61   17.74   1
   3  13   0  279.75   16.71   1
 -16   3   0  268.35   17.11   1
 -13  16   0  248.89   17.07   1
  16  -3   0  266.17   17.11   1
 -13  16   0  278.81   16.66   1
 -13  16   0  286.94   16.86   1
  -3 -13   0  280.47   17.13   1
  -3 -13   0  297.40   16.82   1
  -3 -13   0  286.56   16.71   1
  16  -3   0  274.68   16.70   1
  -3 -13   0  266.85   17.33   1
  16  -3   0  269.39   16.70   1
 -13  16   0  275.62   17.07   1
   4  12   0   72.07    6.28   1
 -16   4   0   67.84    6.30   1
  12 -16   0   63.66    6.05   1
 -16   4   0   67.53    5.17   1
  12 -16   0   70.64    5.53   1
 -16   4   0   64.74    6.82   1
 -16   4   0   62.15    5.68   1
   4  12   0   61.77    5.76   1
   4  12   0   61.47    5.97   1
   4  12   0   68.78    5.66   1
  12 -16   0   62.64    5.84   1
  -4 -12   0   65.07    5.35   1
 -12  16   0   77.51    5.74   1
 -12  16   0   65.92    6.15   1
  16  -4   0   61.64    5.27   1
  16  -4   0   75.60    5.79   1
  -4 -12   0   71.15    5.66   1
 -12  16   0   77.30    5.84   1
 -12  16   0   57.82    5.94   1
  16  -4   0   57.08    5.06   1
  -4 -12   0   59.92    6.17   1
  -4 -12   0   67.34    5.87   1
  11 -16   0  223.41   13.49   1
 -16   5   0  211.84   12.99   1
   5  11   0  223.94   13.67   1
   5  11   0  217.57   13.25   1
 -16   5   0  201.42   14.13   1
 -16   5   0  225.25   13.71   1
  11 -16   0  214.31   13.08   1
  11 -16   0  212.98   13.39   1
   5  11   0  204.21   13.36   1
 -16   5   0  211.22   13.20   1
   5  11   0  194.34   13.77   1
 -11  16   0  194.57   13.49   1
 -11  16   0  200.09   13.49   1
  16  -5   0  224.63   13.51   1
 -11  16   0  202.65   13.19   1
  -5 -11   0  222.20   13.25   1
  -5 -11   0  203.28   13.77   1
  -5 -11   0  202.67   13.67   1
  -5 -11   0  233.50   13.46   1
  16  -5   0  204.93   13.09   1
  16  -5   0  216.99   13.20   1
 -11  16   0  215.53   13.60   1
  10 -16   0   23.05    3.26   1
 -16   6   0   21.71    3.08   1
   6  10   0   11.70    2.87   1
 -16   6   0   24.69    3.49   1
  10 -16   0   12.65    2.85   1
 -16   6   0   17.28    4.01   1
 -16   6   0   18.72    2.57   1
   6  10   0   18.78    3.59   1
   6  10   0   17.75    2.66   1
  10 -16   0   14.38    2.55   1
 -10  16   0   22.14    3.36   1
 -10  16   0   20.91    3.57   1
 -10  16   0   21.93    3.06   1
  16  -6   0   20.99    2.77   1
 -10  16   0   22.03    3.67   1
  16  -6   0   19.75    2.98   1
  -6 -10   0   24.42    3.59   1
  -6 -10   0   18.47    3.18   1
  16  -6   0   19.13    2.77   1
  -6 -10   0   22.68    3.18   1
  -6 -10   0   21.14    2.77   1
   9 -16   0   83.84    6.52   1
 -16   7   0   74.96    6.16   1
   7   9   0   73.32    6.66   1
   9 -16   0   90.05    6.82   1
 -16   7   0   77.43    5.64   1
   9 -16   0   85.16    6.11   1
 -16   7   0   86.05    6.67   1
 -16   7   0   74.76    7.18   1
   7   9   0   71.68    5.84   1
   7   9   0   81.32    6.25   1
  -9  16   0   80.88    6.52   1
  -9  16   0   76.70    6.21   1
  -9  16   0   79.96    6.11   1
  -7  -9   0   79.68    6.46   1
  16  -7   0   81.53    6.05   1
  -9  16   0   87.20    6.52   1
  -7  -9   0   78.97    6.66   1
  16  -7   0   84.92    6.57   1
  16  -7   0   79.07    5.75   1
  -7  -9   0   70.45    6.46   1
  -7  -9   0   76.20    6.05   1
 -16   8   0   35.50    4.51   1
 -16   8   0   22.57    2.66   1
   8   8   0   26.16    3.69   1
 -16   8   0   26.88    3.07   1
   8 -16   0   31.87    3.97   1
   8   8   0   22.87    2.97   1
   8 -16   0   24.54    3.25   1
 -16   8   0   22.36    3.38   1
   8   8   0   26.05    3.38   1
   8 -16   0   24.33    2.85   1
  -8  16   0   23.42    3.46   1
  -8  -8   0   21.95    3.38   1
  16  -8   0   29.65    3.69   1
  16  -8   0   22.57    2.77   1
  -8  -8   0   27.18    3.69   1
  -8  16   0   19.14    2.85   1
  -8  16   0   20.26    3.25   1
  -8  16   0   22.60    3.66   1
  16  -8   0   22.26    2.97   1
  -8  -8   0   17.23    2.87   1
  -8  -8   0   20.82    3.48   1
   7 -16   0   70.69    5.70   1
   7 -16   0   82.61    6.52   1
   7 -16   0   70.90    6.11   1
   9   7   0   87.28    6.57   1
   9   7   0   75.98    6.05   1
 -16   9   0   84.41    7.18   1
   9   7   0   68.18    6.36   1
 -16   9   0   77.74    5.53   1
 -16   9   0   85.13    6.66   1
 -16   9   0   84.72    6.25   1
  -9  -7   0   84.20    6.47   1
  -7  16   0   75.68    6.11   1
  16  -9   0   75.79    5.74   1
  -7  16   0   83.02    6.52   1
  -7  16   0   82.51    6.72   1
  -9  -7   0   76.39    5.85   1
  16  -9   0   79.69    6.46   1
  -7  16   0   78.23    6.21   1
  16  -9   0   78.77    6.05   1
  -9  -7   0   69.41    6.26   1
  -9  -7   0   81.94    6.36   1
 -16  10   0   15.29    2.77   1
  10   6   0   12.86    2.67   1
  10   6   0   17.38    3.39   1
 -16  10   0   12.21    2.97   1
 -16  10   0   19.91    2.56   1
 -16  10   0   18.06    3.07   1
   6 -16   0   15.91    3.36   1
   6 -16   0   20.40    3.16   1
   6 -16   0   17.95    2.75   1
 -16  10   0   17.96    3.90   1
  10   6   0   13.37    2.88   1
 -10  -6   0   17.38    3.29   1
  16 -10   0   27.30    3.07   1
  -6  16   0   21.52    3.06   1
  -6  16   0   18.56    3.16   1
 -10  -6   0   13.68    2.77   1
  16 -10   0   25.55    2.66   1
 -10  -6   0   22.73    3.08   1
  16 -10   0   26.58    3.38   1
  -6  16   0   20.61    3.06   1
  -6  16   0   21.93    3.77   1
  16 -10   0   26.27    2.87   1
 -10  -6   0   22.53    3.29   1
  11   5   0  200.92   13.92   1
 -16  11   0  218.77   14.07   1
 -16  11   0  203.98   13.66   1
 -16  11   0  213.23   13.25   1
 -16  11   0  219.39   13.56   1
  11   5   0  215.98   13.61   1
   5 -16   0  222.29   14.21   1
  11   5   0  226.30   14.02   1
   5 -16   0  208.08   13.39   1
 -16  11   0  208.70   14.49   1
   5 -16   0  216.67   13.80   1
  16 -11   0  234.70   13.36   1
 -11  -5   0  219.38   13.92   1
 -11  -5   0  225.06   13.71   1
  -5  16   0  215.75   13.49   1
 -11  -5   0  208.45   13.82   1
  16 -11   0  234.29   13.36   1
  -5  16   0  217.59   13.80   1
  16 -11   0  214.77   13.87   1
  16 -11   0  228.23   13.66   1
 -11  -5   0  218.77   14.13   1
  -5  16   0  228.94   14.21   1
  -5  16   0  233.13   13.70   1
  12   4   0   57.51    5.89   1
  12   4   0   69.61    5.89   1
  12   4   0   57.09    5.37   1
 -16  12   0   55.89    6.07   1
   4 -16   0   61.01    5.64   1
   4 -16   0   70.65    6.25   1
 -16  12   0   64.74    6.58   1
   4 -16   0   63.16    5.43   1
 -16  12   0   77.30    5.45   1
 -16  12   0   46.74    5.55   1
  16 -12   0   62.27    5.45   1
 -12  -4   0   55.95    5.79   1
  -4  16   0   64.29    5.64   1
  -4  16   0   59.67    6.05   1
  16 -12   0   86.77    6.17   1
 -12  -4   0   60.40    5.37   1
 -12  -4   0   69.09    5.89   1
 -12  -4   0   69.30    5.58   1
  16 -12   0   74.11    5.14   1
  16 -12   0   66.80    5.04   1
  -4  16   0   74.13    6.46   1
  -4  16   0   63.67    5.53   1
 -16  13   0  281.17   17.12   1
  13   3   0  274.93   17.01   1
   3 -16   0  273.95   17.07   1
  13   3   0  251.08   16.91   1
 -16  13   0  265.91   16.71   1
 -16  13   0  258.99   17.43   1
   3 -16   0  267.06   17.28   1
  13   3   0  253.88   16.60   1
   3 -16   0  272.72   16.56   1
 -16  13   0  286.23   16.71   1
  -3  16   0  263.56   16.87   1
  16 -13   0  264.05   16.81   1
  -3  16   0  293.71   16.66   1
  -3  16   0  288.15   17.38   1
 -13  -3   0  267.98   17.12   1
 -13  -3   0  251.49   16.60   1
 -13  -3   0  298.59   17.22   1
  16 -13   0  275.60   16.50   1
 -13  -3   0  275.86   17.01   1
  -3  16   0  267.98   16.56   1
  16 -13   0  284.37   16.50   1
 -16  14   0 1214.43   69.54   1
 -16  14   0 1209.16   69.13   1
  14   2   0 1161.60   69.58   1
 -16  14   0 1217.01   69.13   1
 -16  14   0 1156.04   69.85   1
   2 -16   0 1190.37   69.03   1
   2 -16   0 1221.33   69.44   1
   2 -16   0 1220.92   69.75   1
  14   2   0 1196.13   69.79   1
  -2  16   0 1197.70   69.34   1
 -14  -2   0 1191.36   69.69   1
 -14  -2   0 1253.76   69.58   1
 -14  -2   0 1214.13   70.00   1
  16 -14   0 1200.37   69.13   1
  -2  16   0 1194.09   69.65   1
  -2  16   0 1208.85   69.13   1
 -14  -2   0 1233.48   70.21   1
  -2  16   0 1154.88   69.03   1
  16 -14   0 1234.17   69.44   1
  16 -14   0 1200.06   69.13   1
  15   1   0  474.78   27.41   1
 -16  15   0  449.73   27.43   1
 -16  15   0  454.70   27.01   1
 -16  15   0  460.29   27.01   1
   1 -16   0  450.69   27.42   1
  15   1   0  448.32   27.09   1
 -16  15   0  446.31   27.74   1
   1 -16   0  463.83   27.73   1
   1 -16   0  463.93   26.90   1
  -1  16   0  445.41   27.62   1
 -15  -1   0  449.57   27.09   1
 -15  -1   0  476.55   27.72   1
  16 -15   0  461.53   26.91   1
  -1  16   0  450.90   27.00   1
 -15  -1   0  471.03   27.72   1
 -15  -1   0  449.05   27.09   1
  16 -15   0  442.28   26.81   1
  16 -15   0  436.17   27.32   1
  -1  16   0  451.41   26.90   1
   0 -16   0  253.06   16.27   1
 -16  16   0  236.27   16.05   1
   0 -16   0  258.86   16.06   1
  16   0   0  239.84   15.74   1
 -16  16   0  269.20   15.64   1
 -16  16   0  253.67   15.64   1
   0 -16   0  234.30   15.44   1
  16   0   0  245.58   15.53   1
 -16  16   0  253.57   16.47   1
   0  16   0  262.17   15.64   1
 -16   0   0  237.34   15.53   1
   0  16   0  266.42   16.37   1
 -16   0   0  252.04   16.16   1
  16 -16   0  239.79   15.33   1
 -16   0   0  224.51   15.43   1
  16 -16   0  248.08   15.53   1
 -16   0   0  264.03   16.68   1
   0  16   0  251.50   15.64   1
   1  16   0  890.03   54.19   1
  16 -17   0  893.85   53.52   1
  16 -17   0  900.17   53.62   1
 -17   1   0  949.71   54.37   1
 -17   1   0  957.10   54.79   1
 -17   1   0  924.28   53.85   1
   1  16   0  913.97   53.57   1
   1  16   0  918.74   53.57   1
 -16  17   0  896.96   53.52   1
  -1 -16   0  927.34   53.57   1
 -16  17   0  970.89   53.62   1
  17  -1   0  929.28   53.85   1
  -1 -16   0  970.05   54.50   1
 -16  17   0  915.18   54.24   1
  17  -1   0  919.28   53.96   1
  -1 -16   0  946.31   54.09   1
 -17   2   0  425.17   26.38   1
 -17   2   0  421.00   25.23   1
   2  15   0  407.73   25.20   1
 -17   2   0  451.34   25.44   1
   2  15   0  404.93   25.20   1
   2  15   0  436.36   26.03   1
  15 -17   0  415.31   25.36   1
 -17   2   0  446.44   25.96   1
  15 -17   0  428.36   25.15   1
  17  -2   0  440.60   25.44   1
 -15  17   0  408.69   26.29   1
 -15  17   0  416.55   25.36   1
  -2 -15   0  436.46   25.31   1
  -2 -15   0  419.35   26.03   1
  -2 -15   0  431.17   25.41   1
  17  -2   0  448.73   25.44   1
  -2 -15   0  426.51   25.72   1
 -15  17   0  400.92   25.26   1
 -15  17   0  382.91   25.77   1
  14 -17   0   72.38    5.89   1
   3  14   0   69.17    6.74   1
 -17   3   0   63.04    6.14   1
 -17   3   0   72.32    5.73   1
  14 -17   0   66.38    6.30   1
   3  14   0   61.08    5.70   1
   3  14   0   48.85    5.80   1
 -17   3   0   69.82    7.29   1
 -17   3   0   67.42    5.31   1
  14 -17   0   66.38    5.68   1
 -14  17   0   59.66    5.79   1
  17  -3   0   57.10    5.52   1
 -14  17   0   54.38    6.10   1
 -14  17   0   48.09    6.20   1
  17  -3   0   46.27    5.10   1
 -14  17   0   58.21    6.41   1
  -3 -14   0   58.28    5.91   1
  -3 -14   0   71.98    6.53   1
  -3 -14   0   54.44    5.60   1
  -3 -14   0   51.45    6.32   1
  13 -17   0  299.22   19.31   1
 -17   4   0  308.87   19.36   1
   4  13   0  298.05   19.49   1
   4  13   0  317.23   19.59   1
 -17   4   0  321.58   19.57   1
 -17   4   0  302.21   20.40   1
 -17   4   0  295.76   19.88   1
  13 -17   0  309.65   19.72   1
  13 -17   0  317.29   19.72   1
   4  13   0  315.47   20.01   1
  -4 -13   0  323.97   19.49   1
 -13  17   0  332.06   19.72   1
  -4 -13   0  338.59   19.69   1
  -4 -13   0  349.37   20.11   1
 -13  17   0  320.39   19.51   1
 -13  17   0  352.92   19.92   1
  17  -4   0  350.00   19.67   1
  17  -4   0  332.61   19.57   1
 -13  17   0  321.01   20.13   1
  -4 -13   0  342.84   20.32   1
 -17   5   0  124.42    9.66   1
  12 -17   0  140.39    9.38   1
 -17   5   0  114.65    9.87   1
 -17   5   0  126.81    8.52   1
  12 -17   0  144.62    9.27   1
   5  12   0  135.71    9.32   1
   5  12   0  133.12    9.73   1
 -17   5   0  143.86    9.14   1
  12 -17   0  119.78    8.65   1
   5  12   0  136.75    9.01   1
 -12  17   0  130.39    9.07   1
  -5 -12   0  130.43    9.63   1
  -5 -12   0  130.43    8.91   1
 -12  17   0  137.40    9.58   1
  -5 -12   0  125.66    9.01   1
  -5 -12   0  126.59    9.53   1
 -12  17   0  127.71    9.38   1
  17  -5   0  128.16    8.73   1
  17  -5   0  128.06    8.94   1
 -12  17   0  126.37    9.17   1
  11 -17   0   40.04    4.63   1
   6  11   0   37.79    4.76   1
 -17   6   0   39.33    4.56   1
 -17   6   0   39.23    4.04   1
  11 -17   0   41.07    4.52   1
   6  11   0   35.51    3.93   1
   6  11   0   37.37    4.97   1
 -17   6   0   35.39    5.29   1
 -17   6   0   36.63    3.84   1
  11 -17   0   39.73    4.01   1
 -11  17   0   43.23    4.63   1
  17  -6   0   36.32    3.84   1
 -11  17   0   40.45    4.11   1
  -6 -11   0   33.96    4.45   1
  -6 -11   0   45.76    4.76   1
  17  -6   0   36.95    3.94   1
  -6 -11   0   40.79    4.97   1
  -6 -11   0   37.06    3.93   1
 -11  17   0   34.89    4.32   1
  17  -6   0   40.68    4.46   1
 -11  17   0   37.57    4.52   1
  10 -17   0   48.01    4.83   1
  10 -17   0   38.96    4.21   1
   7  10   0   41.50    4.96   1
 -17   7   0   46.22    4.14   1
 -17   7   0   42.49    4.97   1
 -17   7   0   31.81    3.93   1
   7  10   0   47.09    4.76   1
   7  10   0   43.16    4.65   1
 -17   7   0   39.69    5.59   1
  10 -17   0   55.71    5.03   1
  17  -7   0   43.42    4.24   1
  -7 -10   0   52.46    5.07   1
 -10  17   0   35.36    4.31   1
  17  -7   0   44.87    5.07   1
  17  -7   0   44.87    4.66   1
 -10  17   0   41.74    4.42   1
 -10  17   0   44.62    4.93   1
  -7 -10   0   44.71    4.76   1
  -7 -10   0   47.82    4.96   1
 -10  17   0   52.63    5.75   1
  -7 -10   0   43.57    5.17   1
   9 -17   0    6.37    2.67   1
   9 -17   0    5.24    2.36   1
   8   9   0    7.66    2.48   1
 -17   8   0    8.28    2.27   1
 -17   8   0   11.07    2.79   1
 -17   8   0   11.90    3.93   1
   8   9   0    4.34    3.10   1
   8   9   0    4.34    2.58   1
   9 -17   0   10.78    3.18   1
 -17   8   0    7.76    3.10   1
  17  -8   0   11.59    3.00   1
  -9  17   0    7.19    2.56   1
  -8  -9   0    6.10    2.89   1
  -8  -9   0   10.45    3.20   1
  -9  17   0    8.73    2.97   1
  -9  17   0    9.76    3.18   1
  -9  17   0    7.60    3.08   1
  17  -8   0    8.59    2.38   1
  -8  -9   0   15.63    3.10   1
  17  -8   0   11.38    2.69   1
  -8  -9   0    6.41    2.48   1
   8 -17   0   11.30    3.08   1
 -17   9   0    9.31    3.82   1
   9   8   0    7.97    2.69   1
   8 -17   0    9.65    2.97   1
 -17   9   0    8.89    3.10   1
 -17   9   0    8.27    2.79   1
   8 -17   0    9.45    2.56   1
   9   8   0    4.55    2.27   1
   9   8   0    6.73    3.00   1
 -17   9   0    6.93    2.06   1
  -9  -8   0    9.52    3.10   1
  -8  17   0    5.95    2.56   1
  17  -9   0    4.34    2.17   1
  17  -9   0   11.69    2.48   1
  17  -9   0   10.96    2.69   1
  -8  17   0    6.47    2.87   1
  -9  -8   0    9.21    3.00   1
  -9  -8   0    9.83    3.31   1
  -8  17   0    6.37    2.87   1
  -9  -8   0    7.56    2.48   1
  -8  17   0   10.68    3.39   1
   7 -17   0   42.05    4.52   1
 -17  10   0   33.21    5.17   1
  10   7   0   44.16    4.87   1
  10   7   0   37.22    4.66   1
 -17  10   0   43.45    4.03   1
 -17  10   0   52.03    5.58   1
 -17  10   0   44.79    4.86   1
  10   7   0   47.07    4.66   1
   7 -17   0   45.55    5.24   1
   7 -17   0   47.81    5.14   1
 -10  -7   0   49.14    4.97   1
  -7  17   0   40.71    4.93   1
  -7  17   0   53.56    5.55   1
  17 -10   0   42.00    4.24   1
  17 -10   0   52.65    5.27   1
  17 -10   0   36.62    4.13   1
  17 -10   0   45.41    4.13   1
 -10  -7   0   36.80    3.93   1
 -10  -7   0   37.32    4.45   1
  -7  17   0   45.14    4.72   1
 -10  -7   0   40.12    4.56   1
  -7  17   0   39.79    4.11   1
 -17  11   0   40.87    5.38   1
 -17  11   0   31.66    3.93   1
 -17  11   0   37.87    4.13   1
   6 -17   0   37.06    4.73   1
 -17  11   0   48.95    4.86   1
  11   6   0   42.15    4.67   1
   6 -17   0   37.37    3.91   1
  11   6   0   38.62    4.04   1
 -17  11   0   43.67    4.13   1
   6 -17   0   38.09    4.42   1
  -6  17   0   39.01    4.73   1
 -11  -6   0   52.31    4.67   1
 -11  -6   0   38.20    4.36   1
  17 -11   0   36.01    3.82   1
  17 -11   0   39.01    4.24   1
 -11  -6   0   34.98    3.94   1
  -6  17   0   42.41    4.94   1
  17 -11   0   33.53    3.82   1
  -6  17   0   37.57    3.91   1
 -11  -6   0   35.71    4.56   1
  -6  17   0   27.69    4.01   1
 -17  12   0  121.86    8.69   1
   5 -17   0  118.05    8.66   1
   5 -17   0  128.57    9.48   1
 -17  12   0  133.36    8.59   1
 -17  12   0  131.08    10.0   1
 -17  12   0  123.42    8.90   1
  12   5   0  130.70    8.94   1
 -17  12   0  122.49    9.42   1
   5 -17   0  122.28    9.17   1
  12   5   0  116.66    9.15   1
  -5  17   0  130.94    8.97   1
  -5  17   0  124.24    8.76   1
 -12  -5   0  123.84    9.46   1
  17 -12   0  129.73    8.49   1
 -12  -5   0  143.70    9.04   1
  17 -12   0  126.42    8.90   1
 -12  -5   0  123.84    9.25   1
  -5  17   0  130.12    9.17   1
 -12  -5   0  135.07    9.25   1
  17 -12   0  141.43    8.49   1
  17 -12   0  125.28    9.31   1
  -5  17   0  137.13    9.69   1
 -17  13   0  307.10   19.58   1
   4 -17   0  304.69   20.03   1
  13   4   0  303.23   19.57   1
   4 -17   0  301.38   19.83   1
 -17  13   0  310.20   20.62   1
   4 -17   0  296.73   19.41   1
 -17  13   0  311.66   19.99   1
 -17  13   0  305.54   19.48   1
  13   4   0  308.33   19.89   1
  17 -13   0  329.17   20.30   1
  17 -13   0  351.55   19.37   1
 -13  -4   0  341.86   20.20   1
 -13  -4   0  318.95   19.57   1
  -4  17   0  339.60   20.14   1
 -13  -4   0  349.05   20.09   1
 -13  -4   0  331.14   19.78   1
  -4  17   0  345.49   19.62   1
  17 -13   0  341.08   19.48   1
  -4  17   0  317.60   19.41   1
  14   3   0   57.32    5.31   1
 -17  14   0   59.18    5.90   1
 -17  14   0   64.37    6.63   1
   3 -17   0   53.78    5.58   1
  14   3   0   57.53    6.15   1
 -17  14   0   69.45    7.04   1
 -17  14   0   69.76    5.70   1
   3 -17   0   75.92    6.51   1
   3 -17   0   73.85    6.62   1
 -14  -3   0   47.01    5.94   1
  -3  17   0   73.23    6.82   1
  17 -14   0   60.74    5.18   1
 -14  -3   0   52.63    5.62   1
 -14  -3   0   46.39    5.31   1
  17 -14   0   46.03    5.08   1
  -3  17   0   58.96    5.48   1
 -14  -3   0   56.49    5.94   1
  -3  17   0   52.13    5.58   1
   2 -17   0  429.03   24.95   1
 -17  15   0  417.50   24.98   1
   2 -17   0  427.89   25.37   1
  15   2   0  422.81   25.13   1
  15   2   0  411.65   25.23   1
   2 -17   0  448.08   25.78   1
 -17  15   0  421.75   24.98   1
 -17  15   0  396.04   25.29   1
 -17  15   0  406.92   25.81   1
 -15  -2   0  422.92   25.75   1
 -15  -2   0  424.27   25.54   1
 -15  -2   0  412.70   25.13   1
  -2  17   0  421.57   24.95   1
  17 -15   0  419.68   24.88   1
  17 -15   0  398.73   24.78   1
  -2  17   0  427.78   25.68   1
 -15  -2   0  418.74   25.23   1
  -2  17   0  400.86   24.85   1
 -17  16   0  937.46   53.87   1
  16   1   0  922.54   54.06   1
 -17  16   0  903.26   54.59   1
   1 -17   0  946.47   54.57   1
  16   1   0  940.98   54.27   1
   1 -17   0  921.09   54.15   1
 -17  16   0  930.83   53.76   1
   1 -17   0  922.23   53.74   1
 -16  -1   0  939.42   54.17   1
 -16  -1   0  925.56   54.06   1
 -16  -1   0  914.52   54.69   1
 -16  -1   0  992.86   54.58   1
  -1  17   0  914.36   53.74   1
  17 -16   0  920.26   53.87   1
  -1  17   0  936.42   54.46   1
  -1  17   0  923.37   53.84   1
  17 -16   0  911.97   53.76   1
 -17  17   0  156.18   11.48   1
 -17  17   0  140.67   10.55   1
   0 -17   0  153.70   11.17   1
 -17  17   0  146.57   10.55   1
   0 -17   0  150.08   10.34   1
  17   0   0  154.15   10.70   1
  17   0   0  139.18   10.39   1
 -17   0   0  158.20   11.74   1
 -17   0   0  144.49   11.22   1
  17 -17   0  146.98   10.34   1
   0  17   0  137.15    10.2   1
   0  17   0  163.83   11.48   1
  17 -17   0  149.05   10.75   1
 -17   0   0  161.01   10.39   1
 -17   0   0  156.22   10.60   1
  17 -18   0  108.38    9.48   1
 -18   1   0  116.89    8.49   1
   1  17   0  111.17    9.69   1
 -18   1   0  115.54    10.1   1
  17 -18   0   101.1    8.45   1
   1  17   0  107.77    8.45   1
 -17  18   0  116.84    8.86   1
 -17  18   0  123.13    9.17   1
 -17  18   0  118.07    9.69   1
  -1 -17   0  122.31    9.48   1
  -1 -17   0  111.38    8.66   1
  18  -1   0  119.99    8.90   1
  18  -1   0  115.96    8.59   1
 -18   2   0  193.84   13.92   1
  16 -18   0  209.68   13.22   1
 -18   2   0  195.29   13.19   1
   2  16   0  210.10   14.27   1
  16 -18   0  211.95   13.64   1
   2  16   0  206.59   13.55   1
 -18   2   0  201.94   13.40   1
 -18   2   0  202.25   14.75   1
 -16  18   0  220.01   14.36   1
  -2 -16   0  211.66   14.27   1
 -16  18   0  216.81   13.64   1
  18  -2   0  215.34   13.50   1
  -2 -16   0  206.38   13.24   1
  18  -2   0  206.41   13.50   1
 -16  18   0  202.65   13.53   1
 -18   3   0  237.11   14.46   1
   3  15   0  239.36   14.82   1
   3  15   0  224.53   15.34   1
   3  15   0  219.35   14.51   1
 -18   3   0  258.25   16.03   1
 -18   3   0  235.24   15.30   1
  15 -18   0  242.06   14.48   1
 -18   3   0  232.22   14.67   1
  15 -18   0  246.20   14.69   1
  -3 -15   0  211.05   14.51   1
 -15  18   0  205.13   14.48   1
  -3 -15   0  212.82   15.24   1
 -15  18   0  222.61   15.20   1
  -3 -15   0  220.49   14.41   1
  -3 -15   0  238.42   15.03   1
  18  -3   0  211.61   14.46   1
 -15  18   0  224.06   14.79   1
  18  -3   0  233.37   14.57   1
   4  14   0  205.40   13.70   1
 -18   4   0  202.63   13.75   1
   4  14   0  207.17   13.70   1
   4  14   0  236.65   14.63   1
 -18   4   0  217.53   15.31   1
  14 -18   0  212.73   13.55   1
 -18   4   0  217.64   13.33   1
  14 -18   0  199.69   13.86   1
 -18   4   0  214.93   14.37   1
  -4 -14   0  236.02   14.53   1
 -14  18   0  229.90   14.07   1
  -4 -14   0  210.59   13.70   1
 -14  18   0  204.24   14.17   1
  -4 -14   0  219.31   14.11   1
 -14  18   0  207.76   13.65   1
  -4 -14   0  212.36   13.49   1
  18  -4   0  227.43   13.75   1
  18  -4   0  195.97   13.54   1
 -18   5   0   56.36    5.62   1
   5  13   0   48.82    5.40   1
 -18   5   0   61.15    6.98   1
  13 -18   0   50.79    5.68   1
 -18   5   0   49.08    4.68   1
   5  13   0   62.52    6.44   1
  13 -18   0   59.98    5.37   1
 -18   5   0   54.69    6.35   1
   5  13   0   54.10    5.50   1
  18  -5   0   46.99    5.00   1
  -5 -13   0   48.82    5.60   1
  -5 -13   0   58.05    6.12   1
  -5 -13   0   49.54    5.29   1
 -13  18   0   49.44    5.58   1
 -13  18   0   45.41    5.79   1
  -5 -13   0   47.99    5.29   1
  18  -5   0   41.26    4.89   1
 -13  18   0   50.58    5.58   1
  12 -18   0   68.12    6.20   1
  12 -18   0   72.46    6.61   1
  12 -18   0   69.26    5.58   1
 -18   6   0   74.36    7.60   1
 -18   6   0   75.09    6.35   1
 -18   6   0   69.05    6.04   1
   6  12   0   65.66    5.92   1
   6  12   0   81.66    7.06   1
  18  -6   0   51.45    5.72   1
 -12  18   0   68.12    7.54   1
 -12  18   0   65.53    6.82   1
 -12  18   0   63.16    5.68   1
  -6 -12   0   69.09    6.65   1
  -6 -12   0   58.80    5.92   1
 -12  18   0   69.98    6.82   1
  18  -6   0   62.90    5.62   1
  -6 -12   0   62.02    5.61   1
  -6 -12   0   54.65    6.23   1
 -18   7   0   21.13    3.43   1
  11 -18   0   33.78    4.54   1
 -18   7   0   26.85    5.20   1
   7  11   0   29.20    3.74   1
  11 -18   0   21.49    3.40   1
  11 -18   0   25.10    4.02   1
   7  11   0   32.01    4.67   1
 -18   7   0   32.16    4.16   1
  -7 -11   0   32.74    4.57   1
 -11  18   0   22.93    4.13   1
 -11  18   0   33.37    3.82   1
  -7 -11   0   40.43    4.67   1
 -11  18   0   28.82    4.33   1
  18  -7   0   33.83    3.74   1
  18  -7   0   33.31    3.64   1
  -7 -11   0   35.23    3.84   1
  -7 -11   0   35.13    4.15   1
 -11  18   0   28.51    4.64   1
  10 -18   0    6.61    2.58   1
 -18   8   0    7.07    3.01   1
   8  10   0    4.47    2.59   1
  10 -18   0    5.26    2.89   1
  10 -18   0    7.23    3.40   1
 -18   8   0    5.40    2.49   1
 -18   8   0    3.64    3.84   1
   8  10   0    8.31    3.43   1
  -8 -10   0    6.34    3.11   1
 -10  18   0    5.06    3.40   1
 -10  18   0    4.13    3.30   1
  18  -8   0    5.82    2.39   1
  -8 -10   0    3.01    2.39   1
 -10  18   0    7.54    3.09   1
  18  -8   0    4.57    2.39   1
 -10  18   0    1.44    2.37   1
  -8 -10   0    3.95    2.91   1
  -8 -10   0    2.59    2.80   1
   9   9   0   43.27    4.99   1
   9 -18   0   40.17    4.23   1
   9   9   0   35.99    4.16   1
   9 -18   0   41.41    5.06   1
   9 -18   0   41.31    4.85   1
 -18   9   0   37.74    5.61   1
 -18   9   0   28.59    4.05   1
 -18   9   0   39.92    4.67   1
  -9  -9   0   45.66    4.88   1
  -9  18   0   46.06    4.44   1
  18  -9   0   46.57    4.47   1
  18  -9   0   45.43    4.36   1
  -9  18   0   40.27    5.16   1
  -9  -9   0   42.02    4.68   1
  -9  -9   0   33.49    3.95   1
  -9  18   0   49.05    5.16   1
  -9  18   0   39.45    4.75   1
  -9  -9   0   47.22    5.20   1
  10   8   0    5.93    2.49   1
   8 -18   0    6.09    3.09   1
  10   8   0    5.93    3.22   1
   8 -18   0    8.26    3.51   1
 -18  10   0   -3.01    3.42   1
 -18  10   0    3.22    2.70   1
 -18  10   0    3.94    3.11   1
   8 -18   0    4.75    2.58   1
  -8  18   0    3.20    3.82   1
 -10  -8   0   -1.24    2.18   1
  18 -10   0    3.74    2.28   1
  -8  18   0    4.44    3.09   1
  18 -10   0    2.70    2.39   1
 -10  -8   0    2.08    3.01   1
 -10  -8   0    4.05    2.91   1
 -10  -8   0    4.37    2.60   1
  -8  18   0    4.02    2.47   1
   7 -18   0   24.39    4.23   1
   7 -18   0   31.31    4.34   1
   7 -18   0   30.17    3.61   1
  11   7   0   29.05    4.27   1
 -18  11   0   28.67    4.36   1
 -18  11   0   22.54    3.74   1
  11   7   0   22.91    3.64   1
 -18  11   0   26.07    4.98   1
 -18  11   0   33.55    4.05   1
  18 -11   0   26.69    3.53   1
 -11  -7   0   31.24    4.27   1
  18 -11   0   37.08    4.15   1
  -7  18   0   29.35    4.03   1
 -11  -7   0   28.32    4.16   1
 -11  -7   0   35.41    3.95   1
  -7  18   0   38.65    5.27   1
  -7  18   0   37.72    4.03   1
 -11  -7   0   28.22    3.74   1
  12   6   0   60.53    6.14   1
  12   6   0   50.95    5.41   1
   6 -18   0   63.48    6.41   1
 -18  12   0   71.13    5.81   1
 -18  12   0   58.67    5.60   1
   6 -18   0   65.13    5.79   1
 -18  12   0   63.55    6.12   1
 -18  12   0   77.99    7.37   1
   6 -18   0   68.44    6.51   1
 -12  -6   0   59.59    6.25   1
 -12  -6   0   57.61    5.52   1
  18 -12   0   57.32    5.40   1
 -12  -6   0   57.71    5.41   1
  -6  18   0   60.07    5.89   1
 -12  -6   0   63.76    5.93   1
  -6  18   0   54.90    5.89   1
  -6  18   0   73.20    7.34   1
  18 -12   0   68.53    5.29   1
   5 -18   0   52.55    6.00   1
 -18  13   0   55.01    5.29   1
 -18  13   0   56.88    5.71   1
  13   5   0   49.09    5.62   1
 -18  13   0   49.00    4.98   1
  13   5   0   44.40    4.69   1
 -18  13   0   52.21    6.22   1
   5 -18   0   54.82    6.10   1
   5 -18   0   44.07    4.65   1
 -13  -5   0   39.19    4.69   1
  18 -13   0   47.65    4.87   1
  -5  18   0   58.86    6.41   1
  18 -13   0   48.90    4.77   1
 -13  -5   0   46.28    5.31   1
 -13  -5   0   62.32    5.62   1
 -13  -5   0   53.87    5.62   1
  -5  18   0   52.65    5.48   1
  -5  18   0   49.14    5.38   1
  14   4   0  210.69   13.44   1
   4 -18   0  195.38   13.24   1
  14   4   0  200.58   13.75   1
 -18  14   0  213.63   13.38   1
 -18  14   0  189.24   13.69   1
 -18  14   0  202.32   13.38   1
   4 -18   0  220.74   14.28   1
   4 -18   0  197.25   13.86   1
 -18  14   0  231.37   14.73   1
  18 -14   0  213.01   13.28   1
 -14  -4   0  230.80   13.86   1
  -4  18   0  197.76   13.45   1
 -14  -4   0  205.37   13.44   1
  -4  18   0  206.25   14.17   1
  -4  18   0  212.87   13.45   1
 -14  -4   0  205.17   13.54   1
 -14  -4   0  221.11   14.17   1
 -18  15   0  240.97   14.61   1
 -18  15   0  246.36   15.75   1
   3 -18   0  234.13   15.31   1
 -18  15   0  225.32   14.71   1
  15   3   0  228.70   14.57   1
   3 -18   0  228.85   15.52   1
  15   3   0  228.28   14.78   1
   3 -18   0  219.12   14.48   1
  -3  18   0  227.20   14.58   1
 -15  -3   0  222.87   15.19   1
 -15  -3   0  220.99   14.78   1
  -3  18   0  230.82   14.58   1
  18 -15   0  224.80   14.51   1
 -15  -3   0  223.39   14.57   1
  -3  18   0  236.40   15.41   1
 -15  -3   0  227.65   14.99   1
   2 -18   0  208.94   14.26   1
 -18  16   0  210.95   13.65   1
  16   2   0  202.77   13.50   1
 -18  16   0  207.64   13.55   1
   2 -18   0  199.54   13.22   1
 -18  16   0  231.33   14.69   1
  16   2   0  196.33   13.40   1
  -2  18   0  208.53   13.64   1
  -2  18   0  218.14   14.36   1
  18 -16   0  211.26   13.34   1
 -16  -2   0  205.47   14.02   1
 -16  -2   0  192.38   13.40   1
  -2  18   0  199.43   13.22   1
 -16  -2   0  210.04   14.02   1
 -16  -2   0  194.56   13.40   1
  17   1   0  111.91    9.11   1
   1 -18   0  122.98    9.69   1
 -18  17   0  125.25    8.97   1
  17   1   0  109.84    8.69   1
 -18  17   0  110.70    9.90   1
   1 -18   0  126.80    8.86   1
 -17  -1   0  116.99    8.90   1
  -1  18   0  117.21    8.55   1
 -17  -1   0  117.30   10.35   1
  -1  18   0  121.64    9.79   1
  18 -17   0  110.70    8.66   1
 -17  -1   0  107.15    8.69   1
   0 -18   0  347.70   21.66   1
  18   0   0  348.03   21.84   1
 -18  18   0  353.00   21.89   1
   0 -18   0  371.11   22.90   1
  18   0   0  354.21   21.84   1
 -18  18   0  348.27   22.71   1
 -18   0   0  370.27   21.94   1
 -18   0   0  354.83   21.84   1
 -18   0   0  356.89   23.18   1
  18 -18   0  356.49   21.68   1
   0  18   0  364.85   21.87   1
   0  18   0  363.20   22.69   1
 -19   1   0   48.83    6.75   1
  18 -19   0   41.50    4.70   1
   1  18   0   49.12    5.20   1
   1  18   0   52.48    6.43   1
 -19   1   0   55.47    5.73   1
 -18  19   0   37.51    5.00   1
 -18  19   0   59.69    6.64   1
  19  -1   0   50.05    5.52   1
  -1 -18   0   53.40    6.22   1
  -1 -18   0   47.28    5.10   1
  19  -1   0   36.64    4.70   1
   2  17   0  184.12   13.75   1
  17 -19   0  181.59   12.73   1
 -19   2   0  200.20   14.30   1
   2  17   0  215.73   13.13   1
 -19   2   0  195.16   13.07   1
  19  -2   0  206.27   12.97   1
  -2 -17   0  187.51   13.65   1
 -17  19   0  182.20   14.16   1
 -17  19   0  179.53   12.83   1
  19  -2   0  197.42   12.97   1
 -17  19   0  183.54   13.14   1
  -2 -17   0  204.44   12.93   1
  16 -19   0   22.03    3.50   1
 -19   3   0   19.53    5.37   1
   3  16   0   19.57    4.74   1
   3  16   0   15.35    3.70   1
 -19   3   0   25.12    4.13   1
  16 -19   0   17.71    4.01   1
 -16  19   0   22.65    3.70   1
  19  -3   0   22.84    3.92   1
 -16  19   0   23.27    4.53   1
  19  -3   0   27.60    3.92   1
 -16  19   0   28.11    5.45   1
  -3 -16   0   33.90    4.94   1
  -3 -16   0   26.07    3.91   1
 -19   4   0    5.49    4.76   1
 -19   4   0    8.81    3.52   1
  15 -19   0    6.91    2.99   1
   4  15   0    6.71    3.20   1
  15 -19   0   12.07    3.61   1
   4  15   0    10.1    4.23   1
  19  -4   0    6.84    3.11   1
  -4 -15   0    8.16    3.72   1
 -15  19   0    10.0    4.53   1
  19  -4   0    6.32    3.00   1
 -15  19   0   10.62    3.40   1
  -4 -15   0    3.51    2.89   1
 -15  19   0    0.92    3.71   1
   5  14   0   98.90    8.07   1
 -19   5   0   95.66    9.55   1
 -19   5   0  107.39    8.82   1
   5  14   0  109.47    9.11   1
  14 -19   0   98.74    8.16   1
  14 -19   0   93.37    8.05   1
 -19   5   0   99.81    7.99   1
  19  -5   0  110.20    8.20   1
 -14  19   0  118.16    8.88   1
  19  -5   0   101.2    7.89   1
 -14  19   0  123.22    8.57   1
  -5 -14   0  107.50    9.42   1
  -5 -14   0  119.41    8.38   1
 -14  19   0   101.1    8.16   1
  -5 -14   0   98.38    8.07   1
  -5 -14   0  115.27    8.90   1
 -19   6   0   67.89    6.55   1
  13 -19   0   53.73    5.47   1
  13 -19   0   56.63    6.51   1
   6  13   0   57.15    6.43   1
   6  13   0   53.93    5.91   1
 -19   6   0   59.67    7.07   1
 -19   6   0   64.77    5.82   1
  -6 -13   0   63.27    6.43   1
  -6 -13   0   70.74    6.74   1
  -6 -13   0   60.05    6.32   1
 -13  19   0   59.73    6.40   1
 -13  19   0   56.73    6.82   1
  -6 -13   0   61.19    5.91   1
  19  -6   0   51.47    5.82   1
 -13  19   0   51.37    5.89   1
  19  -6   0   60.61    5.61   1
 -19   7   0   15.39    5.30   1
  12 -19   0   16.12    3.10   1
  12 -19   0   20.78    4.03   1
   7  12   0    9.55    4.05   1
 -19   7   0   14.25    3.95   1
   7  12   0   16.82    3.21   1
 -19   7   0   14.77    3.22   1
  -7 -12   0   12.25    3.11   1
  19  -7   0   13.94    2.91   1
 -12  19   0   11.16    3.20   1
  19  -7   0   15.81    3.12   1
  -7 -12   0   17.86    4.46   1
  -7 -12   0   12.67    3.32   1
 -12  19   0   17.68    3.82   1
 -12  19   0   14.16    3.92   1
  -7 -12   0   12.87    4.05   1
   8  11   0   82.93    8.00   1
 -19   8   0   93.93    7.49   1
 -19   8   0   76.25    8.53   1
   8  11   0   81.16    7.27   1
 -19   8   0   92.06    8.21   1
  11 -19   0   91.81    7.13   1
  11 -19   0   84.15    7.44   1
  19  -8   0   95.91    7.07   1
  -8 -11   0   98.52    7.58   1
  -8 -11   0   88.44    7.06   1
 -11  19   0   91.70    7.34   1
  19  -8   0   93.00    6.86   1
  -8 -11   0  107.57    8.10   1
 -11  19   0   81.16    7.85   1
 -11  19   0   100.8    7.96   1
  -8 -11   0   94.99    7.79   1
 -19   9   0   43.06    4.88   1
 -19   9   0   48.78    6.55   1
  10 -19   0   38.46    4.44   1
  10 -19   0   49.73    5.58   1
 -19   9   0   50.24    5.61   1
   9  10   0   53.34    5.92   1
   9  10   0   52.09    5.09   1
 -10  19   0   57.37    6.30   1
  19  -9   0   50.03    5.51   1
  19  -9   0   51.17    4.99   1
  -9 -10   0   63.43    6.03   1
  -9 -10   0   57.71    5.61   1
 -10  19   0   51.69    5.06   1
  -9 -10   0   54.17    5.82   1
 -10  19   0   49.73    6.10   1
  -9 -10   0   62.28    6.13   1
 -19  10   0   49.38    4.88   1
   9 -19   0   47.46    4.65   1
  10   9   0   39.95    4.47   1
 -19  10   0   45.12    5.40   1
   9 -19   0   54.58    5.89   1
 -19  10   0   45.54    6.34   1
  10   9   0   59.71    6.13   1
  19 -10   0   43.14    4.57   1
  -9  19   0   44.98    4.75   1
 -10  -9   0   41.61    4.47   1
 -10  -9   0   53.78    6.24   1
 -10  -9   0   55.75    5.82   1
 -10  -9   0   41.82    4.89   1
  -9  19   0   55.20    6.20   1
  -9  19   0   37.43    4.75   1
  19 -10   0   47.93    4.99   1
 -19  11   0   95.79    8.93   1
 -19  11   0   88.94    7.68   1
  11   8   0   85.84    7.38   1
   8 -19   0   97.40    8.47   1
 -19  11   0   87.17    8.31   1
 -19  11   0   89.35    7.58   1
   8 -19   0   82.40    7.34   1
  11   8   0   92.71    8.01   1
 -11  -8   0   100.9    7.38   1
 -11  -8   0   100.9    7.49   1
  -8  19   0   89.12    7.65   1
  19 -11   0  108.89    7.58   1
 -11  -8   0   97.18    7.90   1
  19 -11   0   97.77    7.37   1
  -8  19   0  105.56    8.99   1
  -8  19   0   91.50    7.54   1
 -11  -8   0   99.78    7.90   1
   7 -19   0   18.61    3.41   1
   7 -19   0   15.19    4.03   1
  12   7   0   16.02    3.95   1
 -19  12   0   13.49    3.42   1
 -19  12   0   16.19    5.08   1
 -19  12   0   15.05    4.15   1
 -19  12   0   20.35    3.63   1
  12   7   0   13.21    3.12   1
 -12  -7   0   18.72    3.84   1
  19 -12   0   14.95    3.11   1
  -7  19   0   12.09    3.20   1
  -7  19   0   24.19    4.65   1
 -12  -7   0   14.87    3.64   1
  -7  19   0   14.88    3.61   1
 -12  -7   0   14.87    3.22   1
 -12  -7   0   12.07    3.12   1
  13   6   0   61.97    5.92   1
   6 -19   0   63.35    6.71   1
  13   6   0   69.66    6.55   1
 -19  13   0   71.04    7.67   1
   6 -19   0   59.73    5.78   1
 -19  13   0   51.13    5.70   1
  -6  19   0   59.94    6.51   1
 -13  -6   0   55.83    5.92   1
  -6  19   0   62.94    6.20   1
 -13  -6   0   55.21    5.40   1
  -6  19   0   59.42    6.09   1
 -13  -6   0   66.44    6.55   1
  19 -13   0   64.92    5.91   1
 -13  -6   0   48.98    5.71   1
  14   5   0   93.89    7.99   1
 -19  14   0  111.13    9.63   1
   5 -19   0  117.95    9.09   1
   5 -19   0  106.17    8.16   1
  14   5   0  106.77    8.72   1
 -19  14   0   101.0    8.07   1
 -14  -5   0  115.80    8.30   1
  -5  19   0  113.30    9.29   1
  19 -14   0  105.95    8.18   1
  -5  19   0   103.1    8.26   1
 -14  -5   0   97.63    8.20   1
  -5  19   0   101.6    8.36   1
 -14  -5   0  120.38    9.14   1
 -14  -5   0  111.86    8.51   1
 -19  15   0   13.12    4.75   1
   4 -19   0    10.2    3.19   1
 -19  15   0    8.06    3.30   1
  15   4   0    4.87    2.90   1
  15   4   0   10.67    3.93   1
   4 -19   0    5.57    3.71   1
  -4  19   0    5.46    4.22   1
  19 -15   0    4.75    2.68   1
 -15  -4   0    3.83    3.21   1
  -4  19   0    6.08    3.40   1
 -15  -4   0    9.01    3.42   1
 -15  -4   0    4.66    3.11   1
  -4  19   0    4.22    3.30   1
 -15  -4   0    6.73    5.90   1
 -19  16   0   21.44    3.81   1
 -19  16   0   25.77    5.36   1
   3 -19   0   19.35    4.52   1
   3 -19   0   15.95    3.60   1
  16   3   0   19.84    4.03   1
  16   3   0   19.12    3.61   1
 -16  -3   0   30.28    4.03   1
  -3  19   0   18.73    3.91   1
 -16  -3   0   22.32    3.82   1
 -16  -3   0   18.19    3.82   1
  19 -16   0   21.54    3.71   1
  -3  19   0   33.24    5.66   1
 -19  17   0  170.82   12.63   1
   2 -19   0  205.47   13.64   1
   2 -19   0  191.82   12.31   1
  17   2   0  188.02   12.35   1
 -19  17   0  190.86   13.86   1
  17   2   0  184.62   12.65   1
  -2  19   0  185.25   13.54   1
  19 -17   0  191.47   12.63   1
  -2  19   0  191.51   12.72   1
 -17  -2   0  179.06   12.86   1
 -17  -2   0  188.43   12.45   1
 -17  -2   0  189.56   12.65   1
 -19  18   0   59.19    5.72   1
   1 -19   0   55.95    6.63   1
   1 -19   0   61.15    6.22   1
 -19  18   0   50.82    6.85   1
  18   1   0   57.92    5.42   1
  18   1   0   60.89    6.65   1
  -1  19   0   43.91    5.20   1
  -1  19   0   49.42    6.43   1
  19 -18   0   37.93    4.90   1
 -18  -1   0   33.67    6.24   1
 -18  -1   0   52.39    5.93   1
 -18  -1   0   48.82    6.03   1
 -19  19   0    8.33    3.65   1
   0 -19   0    2.13    4.16   1
  19   0   0   16.77    3.86   1
   0 -19   0   11.16    3.55   1
 -19  19   0   15.55    5.08   1
  19   0   0   12.09    4.16   1
  19 -19   0   12.19    3.65   1
 -19   0   0   12.40    5.59   1
   0  19   0   15.83    5.07   1
 -19   0   0   11.79    5.28   1
   0  19   0   13.80    3.95   1
 -20   1   0   63.30    8.67   1
   1  19   0   59.22    6.54   1
   1  19   0   71.61    8.36   1
  19 -20   0   75.49    7.36   1
  20  -1   0   68.04    6.85   1
 -19  20   0   72.46    7.16   1
  20  -1   0   76.00    7.35   1
  -1 -19   0   81.18    8.16   1
 -19  20   0   79.03    8.47   1
   2  18   0   27.07    4.56   1
  18 -20   0   22.54    3.96   1
 -20   2   0   28.12    5.88   1
   2  18   0   24.84    5.37   1
 -18  20   0   15.73    3.85   1
  20  -2   0   18.07    3.85   1
  20  -2   0   15.63    4.26   1
 -18  20   0   15.23    5.07   1
  -2 -18   0   17.03    4.56   1
  -2 -18   0   14.90    4.86   1
  17 -20   0   56.00    5.40   1
 -20   3   0   44.53    7.35   1
 -20   3   0   49.23    5.92   1
   3  17   0   60.74    6.72   1
   3  17   0   64.00    5.70   1
 -17  20   0   48.46    6.12   1
  -3 -17   0   43.93    6.11   1
  -3 -17   0   35.98    4.99   1
 -17  20   0   50.80    6.42   1
  20  -3   0   50.46    5.20   1
  20  -3   0   49.84    5.41   1
 -17  20   0   42.64    5.30   1
  16 -20   0   46.38    5.01   1
  16 -20   0   53.33    6.24   1
   4  16   0   57.32    6.65   1
 -20   4   0   49.05    5.54   1
 -20   4   0   47.31    6.87   1
   4  16   0   61.22    6.45   1
  -4 -16   0   37.68    5.93   1
 -16  20   0   57.84    6.34   1
  20  -4   0   62.18    6.15   1
 -16  20   0   55.18    6.86   1
  20  -4   0   47.31    5.13   1
 -16  20   0   52.10    5.42   1
  -4 -16   0   44.33    5.11   1
 -20   5   0   21.83    3.91   1
 -20   5   0   23.79    5.56   1
   5  15   0   26.81    5.03   1
   5  15   0   20.75    4.00   1
  15 -20   0   19.71    3.69   1
  15 -20   0   22.48    4.10   1
 -15  20   0   17.24    4.00   1
 -15  20   0   14.98    4.62   1
  -5 -15   0   14.38    4.72   1
  20  -5   0   17.30    3.70   1
  -5 -15   0   10.99    3.28   1
  20  -5   0   11.63    3.50   1
 -15  20   0   25.46    5.23   1
 -20   6   0    6.40    3.20   1
  14 -20   0    4.73    3.18   1
   6  14   0    5.25    2.98   1
  14 -20   0    9.15    3.39   1
   6  14   0    8.86    4.12   1
 -20   6   0    4.13    5.57   1
  -6 -14   0    9.78    3.09   1
 -14  20   0    8.12    3.18   1
 -14  20   0    6.58    3.80   1
  20  -6   0    9.81    3.30   1
  20  -6   0    5.67    3.09   1
  -6 -14   0   16.89    4.22   1
 -14  20   0    8.22    4.01   1
   7  13   0    0.51    2.99   1
  13 -20   0   -1.13    3.50   1
 -20   7   0   -3.41    4.55   1
   7  13   0   -3.51    3.71   1
 -20   7   0    0.51    2.99   1
  13 -20   0    0.82    2.78   1
 -13  20   0   -5.25    3.91   1
  20  -7   0    0.41    2.68   1
  20  -7   0    0.31    2.79   1
  -7 -13   0   -0.20    3.51   1
  -7 -13   0   -1.96    2.89   1
  -7 -13   0    5.16    3.82   1
 -13  20   0   -0.41    3.08   1
 -13  20   0    2.36    3.70   1
 -20   8   0   50.01    7.04   1
  12 -20   0   59.97    6.28   1
   8  12   0   62.13    6.51   1
  12 -20   0   43.49    4.94   1
   8  12   0   52.41    5.27   1
 -20   8   0   50.73    5.69   1
  -8 -12   0   55.82    6.20   1
  20  -8   0   56.31    5.48   1
  -8 -12   0   56.34    5.99   1
  -8 -12   0   59.03    6.72   1
  20  -8   0   60.97    6.52   1
 -12  20   0   59.46    6.80   1
 -12  20   0   63.06    5.77   1
 -12  20   0   65.85    6.59   1
 -20   9   0   26.41    4.14   1
   9  11   0   29.81    4.96   1
 -20   9   0   45.68    6.83   1
   9  11   0   28.67    4.03   1
  11 -20   0   26.50    3.81   1
  11 -20   0   32.48    4.74   1
  -9 -11   0   25.46    3.93   1
  20  -9   0   32.52    4.14   1
  -9 -11   0   46.16    5.38   1
 -11  20   0   29.69    4.64   1
 -11  20   0   32.99    4.22   1
  -9 -11   0   34.88    4.55   1
 -11  20   0   37.12    5.15   1
  10 -20   0  190.96   13.61   1
 -20  10   0  190.47   14.50   1
  10  10   0  194.77   13.77   1
  10  10   0  181.62   13.04   1
 -20  10   0  201.03   13.25   1
  10 -20   0  208.19   13.09   1
 -10 -10   0  235.47   16.88   1
 -10  20   0  195.19   13.09   1
 -10 -10   0  207.82   13.15   1
 -10  20   0  187.77   14.02   1
 -10 -10   0  202.33   13.98   1
 -10 -10   0  211.96   13.35   1
  20 -10   0  211.29   13.25   1
 -10  20   0  197.56   13.20   1
   9 -20   0   32.37    5.25   1
  11   9   0   34.07    4.14   1
 -20  11   0   32.30    4.34   1
   9 -20   0   30.41    3.91   1
  11   9   0   34.17    5.07   1
 -20  11   0   39.75    6.00   1
 -11  -9   0   38.00    4.86   1
  -9  20   0   34.43    5.36   1
  -9  20   0   32.27    4.33   1
  20 -11   0   38.41    4.45   1
 -11  -9   0   26.72    4.03   1
  -9  20   0   24.54    4.53   1
 -11  -9   0   22.26    3.93   1
 -20  12   0   43.03    4.96   1
 -20  12   0   39.30    6.62   1
  12   8   0   44.61    4.96   1
  12   8   0   57.96    6.41   1
   8 -20   0   45.03    4.94   1
   8 -20   0   52.44    6.08   1
  -8  20   0   48.85    6.08   1
 -12  -8   0   66.65    6.93   1
 -12  -8   0   58.27    6.00   1
 -12  -8   0   54.95    5.48   1
  -8  20   0   63.16    6.18   1
  20 -12   0   58.32    5.89   1
  -8  20   0   53.06    6.69   1
   7 -20   0    1.85    2.88   1
  13   7   0    0.20    2.58   1
 -20  13   0    0.72    3.09   1
   7 -20   0   -2.57    3.91   1
  13   7   0    0.10    3.61   1
 -20  13   0   -5.88    4.75   1
 -13  -7   0    0.10    2.27   1
  20 -13   0    0.92    2.68   1
  -7  20   0    1.02    3.08   1
  -7  20   0   -0.30    3.19   1
  -7  20   0   -4.83    3.91   1
 -13  -7   0   -2.58    2.99   1
 -13  -7   0   -3.20    2.68   1
 -20  14   0    6.49    3.50   1
  14   6   0    8.98    3.20   1
  14   6   0    5.36    3.71   1
   6 -20   0   12.64    4.21   1
 -20  14   0    3.71    4.53   1
   6 -20   0    7.71    3.08   1
 -14  -6   0   11.97    4.12   1
  -6  20   0    8.22    3.80   1
  20 -14   0    9.27    3.19   1
  -6  20   0    4.52    3.08   1
  -6  20   0   17.58    4.62   1
 -14  -6   0    6.60    2.89   1
 -14  -6   0    7.12    3.30   1
 -20  15   0   24.58    5.55   1
  15   5   0   14.00    3.39   1
   5 -20   0   14.05    3.18   1
  15   5   0   18.63    4.22   1
   5 -20   0   22.98    4.72   1
 -20  15   0   17.48    4.01   1
 -15  -5   0   13.07    3.60   1
  -5  20   0   16.72    4.82   1
  20 -15   0   15.01    3.49   1
  -5  20   0   11.59    3.69   1
 -15  -5   0   15.13    3.50   1
 -15  -5   0   21.51    4.32   1
 -20  16   0   59.95    7.27   1
 -20  16   0   45.72    5.22   1
  16   4   0   52.10    5.95   1
  16   4   0   52.72    5.43   1
   4 -20   0   51.05    5.21   1
   4 -20   0   58.61    6.95   1
  20 -16   0   51.55    5.33   1
 -16  -4   0   64.51    6.56   1
 -16  -4   0   56.51    5.95   1
  -4  20   0   59.23    5.72   1
  -4  20   0   51.05    6.65   1
 -16  -4   0   46.47    5.43   1
  17   3   0   64.62    6.33   1
   3 -20   0   57.06    6.72   1
 -20  17   0   51.54    7.35   1
  17   3   0   58.08    5.82   1
 -20  17   0   48.28    5.51   1
   3 -20   0   48.00    5.19   1
  -3  20   0   54.00    6.62   1
  20 -17   0   45.22    5.10   1
 -17  -3   0   43.29    5.51   1
 -17  -3   0   52.88    6.22   1
  -3  20   0   45.86    5.29   1
 -20  18   0   13.20    3.75   1
  18   2   0   16.74    4.46   1
   2 -20   0   24.23    5.47   1
   2 -20   0   16.73    3.85   1
  18   2   0   21.11    3.95   1
 -20  18   0   21.93    6.19   1
 -18  -2   0   17.56    4.16   1
  20 -18   0   14.62    3.65   1
  -2  20   0   28.79    4.46   1
 -18  -2   0    8.62    4.97   1
  -2  20   0   17.84    5.06   1
  19   1   0   68.43    7.55   1
 -20  19   0   70.95    8.58   1
 -20  19   0   76.10    7.77   1
   1 -20   0   62.56    7.55   1
  19   1   0   62.58    7.15   1
 -19  -1   0   61.17    7.86   1
 -19  -1   0   76.59    7.45   1
  -1  20   0   86.54    7.65   1
  -1  20   0   73.84    8.46   1
  20 -19   0   72.87    7.26   1
  20   0   0   14.29    3.99   1
   0 -20   0   17.20    5.00   1
  20   0   0   22.59    4.79   1
 -20  20   0   19.04    4.71   1
 -20  20   0   21.55    5.71   1
   0  20   0   22.00    5.50   1
  20 -20   0   14.53    3.90   1
 -20   0   0   21.69    6.49   1
   0  20   0   15.40    4.10   1
 -21   1   0   30.22    6.63   1
   1  20   0   42.44    6.54   1
   1  20   0   38.97    5.15   1
  20 -21   0   36.39    5.07   1
  -1 -20   0   27.96    5.65   1
 -20  21   0   33.50    5.36   1
  21  -1   0   36.86    5.45   1
 -20  21   0   39.37    6.56   1
  21  -1   0   25.36    4.65   1
   2  19   0   12.18    5.79   1
  19 -21   0   10.61    3.70   1
   2  19   0   16.67    4.49   1
 -21   2   0   14.38    5.89   1
 -19  21   0   14.61    5.40   1
  21  -2   0    8.88    3.79   1
 -19  21   0    9.01    4.00   1
  21  -2   0   14.98    4.39   1
  -2 -19   0   12.78    4.79   1
   3  18   0   15.87    5.22   1
 -21   3   0   15.48    5.83   1
  18 -21   0   14.10    4.02   1
   3  18   0    9.14    4.12   1
 -18  21   0   17.92    5.23   1
 -18  21   0   17.52    4.12   1
  21  -3   0   19.41    3.82   1
  -3 -18   0   25.32    5.32   1
  21  -3   0   14.78    4.22   1
  17 -21   0    7.49    3.74   1
 -21   4   0    6.67    5.36   1
   4  17   0   -0.10    3.53   1
   4  17   0   10.91    4.74   1
  21  -4   0    5.66    3.64   1
 -17  21   0    10.0    4.04   1
 -17  21   0   11.13    4.75   1
  21  -4   0   12.44    3.44   1
  -4 -17   0   13.13    4.95   1
  16 -21   0   20.42    4.47   1
   5  16   0   20.60    4.26   1
 -21   5   0   14.33    6.40   1
  16 -21   0   22.76    4.16   1
   5  16   0   17.35    5.07   1
 -16  21   0   17.47    4.26   1
  -5 -16   0   24.05    5.07   1
 -16  21   0   17.07    4.87   1
  21  -5   0   28.26    4.37   1
 -16  21   0   22.45    5.48   1
  15 -21   0   13.86    3.56   1
   6  15   0   20.07    5.09   1
 -21   6   0   20.62    6.32   1
 -21   6   0   20.51    4.28   1
  15 -21   0   19.67    4.48   1
   6  15   0   20.27    4.17   1
 -15  21   0   33.33    5.70   1
  21  -6   0   14.18    3.57   1
  -6 -15   0   25.57    4.27   1
 -15  21   0   21.40    4.28   1
  -6 -15   0   25.57    4.99   1
 -15  21   0   26.90    5.19   1
   7  14   0   57.62    6.64   1
 -21   7   0   45.04    5.32   1
  14 -21   0   59.75    6.94   1
   7  14   0   53.74    5.51   1
 -21   7   0   59.98    7.47   1
  14 -21   0   38.10    4.90   1
  21  -7   0   57.42    5.73   1
 -14  21   0   58.73    6.74   1
 -14  21   0   46.68    5.41   1
  -7 -14   0   53.12    6.43   1
 -14  21   0   55.46    6.53   1
  -7 -14   0   57.62    5.51   1
  13 -21   0   27.62    3.88   1
 -21   8   0   17.54    4.10   1
   8  13   0   24.27    4.19   1
   8  13   0   25.70    5.53   1
  13 -21   0   26.80    4.91   1
 -21   8   0   24.62    6.05   1
 -13  21   0   28.54    5.11   1
  -8 -13   0   20.07    4.81   1
 -13  21   0   25.06    4.29   1
  -8 -13   0   21.09    3.99   1
 -13  21   0   35.19    5.42   1
  21  -8   0   34.16    4.30   1
 -21   9   0  226.56   14.79   1
   9  12   0  239.07   14.56   1
  12 -21   0  232.16   15.15   1
 -21   9   0  207.25   16.02   1
  12 -21   0  217.51   14.54   1
   9  12   0  222.45   15.79   1
  21  -9   0  244.64   14.79   1
 -12  21   0  209.22   15.15   1
 -12  21   0  247.21   15.15   1
  -9 -12   0  228.61   15.38   1
  -9 -12   0  223.99   14.66   1
 -12  21   0  208.40   14.74   1
  11 -21   0  114.33    9.32   1
  10  11   0  132.11    9.23   1
  11 -21   0  122.43    9.93   1
  10  11   0  157.04   10.47   1
 -21  10   0  123.20    9.66   1
 -21  10   0  105.53   10.79   1
  21 -10   0  147.77    9.66   1
 -10 -11   0  128.21    9.44   1
 -10 -11   0  125.85    9.95   1
 -11  21   0  116.59   10.75   1
 -10 -11   0  130.67    9.64   1
 -11  21   0  119.56    9.52   1
 -11  21   0  117.51    9.93   1
 -21  11   0  131.31    9.76   1
  10 -21   0  117.50   10.34   1
 -21  11   0  127.81   10.99   1
  11  10   0  135.42    9.24   1
  11  10   0  133.47   10.26   1
  10 -21   0  136.97    9.52   1
  21 -11   0  135.42    9.24   1
 -10  21   0  119.66    9.83   1
 -10  21   0  123.55    9.52   1
 -11 -10   0  119.19    9.44   1
 -11 -10   0  118.17    9.24   1
 -10  21   0  116.68   10.24   1
 -11 -10   0  131.31    9.95   1
   9 -21   0  221.67   15.56   1
 -21  12   0  228.23   16.42   1
   9 -21   0  222.49   14.84   1
  12   9   0  251.52   15.08   1
 -21  12   0  226.18   15.09   1
  12   9   0  229.04   15.59   1
 -12  -9   0  255.83   15.18   1
  -9  21   0  232.63   15.25   1
 -12  -9   0  230.48   15.70   1
  -9  21   0  224.23   15.76   1
  21 -12   0  237.26   14.99   1
 -12  -9   0  216.83   14.98   1
  -9  21   0  219.72   14.95   1
   8 -21   0   19.22    3.78   1
  13   8   0   21.73    4.71   1
 -21  13   0   23.27    4.30   1
  13   8   0   32.18    4.30   1
 -21  13   0   23.99    5.74   1
   8 -21   0   23.83    4.90   1
  -8  21   0   23.11    4.60   1
  -8  21   0   22.60    4.19   1
  -8  21   0   29.56    5.42   1
 -13  -8   0   30.34    4.30   1
  21 -13   0   31.88    4.20   1
 -13  -8   0   32.39    4.81   1
 -13  -8   0   21.21    3.89   1
 -21  14   0   53.30    7.26   1
  14   7   0   59.83    6.13   1
   7 -21   0   43.70    5.00   1
  14   7   0   57.58    6.24   1
 -21  14   0   52.17    5.62   1
   7 -21   0   61.56    7.04   1
  21 -14   0   64.56    6.24   1
  -7  21   0   44.41    5.20   1
 -14  -7   0   51.34    6.24   1
  -7  21   0   52.06    6.43   1
 -14  -7   0   49.92    5.72   1
  -7  21   0   51.45    6.94   1
 -14  -7   0   54.92    6.34   1
 -21  15   0   16.63    3.98   1
 -21  15   0   19.18    5.51   1
   6 -21   0   15.68    4.78   1
   6 -21   0   20.37    3.66   1
  15   6   0   22.43    5.09   1
  15   6   0   15.29    3.67   1
 -15  -6   0   27.84    4.89   1
 -15  -6   0   19.48    3.77   1
  -6  21   0   33.61    5.50   1
  21 -15   0   26.43    4.08   1
  -6  21   0   21.69    4.27   1
   5 -21   0   28.52    5.58   1
   5 -21   0   16.54    3.55   1
  16   5   0   14.73    4.77   1
 -21  16   0   17.08    4.16   1
  16   5   0   18.89    3.86   1
 -21  16   0   19.72    5.59   1
  21 -16   0   21.05    3.96   1
 -16  -5   0   21.94    4.47   1
 -16  -5   0   19.81    4.06   1
  -5  21   0   17.05    3.85   1
  -5  21   0   20.30    5.27   1
  17   4   0    6.37    3.53   1
 -21  17   0    9.11    5.77   1
  17   4   0    6.16    4.34   1
   4 -21   0    6.26    4.54   1
   4 -21   0    9.09    3.43   1
 -21  17   0    2.83    3.64   1
 -17  -4   0    4.65    3.23   1
  -4  21   0    7.88    3.94   1
  -4  21   0    7.17    4.95   1
  21 -17   0   12.75    3.74   1
 -17  -4   0    8.59    4.14   1
   3 -21   0    6.93    5.02   1
  18   3   0   18.69    4.02   1
 -21  18   0   10.97    4.12   1
 -21  18   0    7.95    5.23   1
  18   3   0   10.15    4.12   1
 -18  -3   0   16.18    4.32   1
  21 -18   0   18.73    4.02   1
 -18  -3   0    5.22    4.22   1
  -3  21   0   14.88    5.22   1
  -3  21   0    6.73    4.12   1
  19   2   0   18.56    4.19   1
 -21  19   0   17.01    5.80   1
 -21  19   0   12.41    4.50   1
   2 -21   0   13.68    4.89   1
  19   2   0   12.77    4.69   1
  21 -19   0    9.91    3.60   1
  -2  21   0   15.18    5.39   1
 -19  -2   0   15.27    5.49   1
 -19  -2   0   14.57    4.29   1
  -2  21   0    9.69    4.09   1
  20   1   0   42.10    5.05   1
  20   1   0   32.79    5.05   1
 -21  20   0   37.08    6.66   1
 -21  20   0   33.00    5.46   1
   1 -21   0   25.99    5.75   1
  21 -20   0   28.23    4.77   1
  -1  21   0   29.95    6.34   1
  -1  21   0   36.30    5.25   1
 -20  -1   0   30.21    7.13   1
 -21  21   0   -3.84    5.22   1
  21   0   0   -0.58    3.83   1
  21   0   0    0.09    3.53   1
   0 -21   0    4.13    4.72   1
  21 -21   0   -0.59    3.65   1
   0  21   0   -1.27    4.13   1
 -21   0   0   -3.73    5.50   1
   0  21   0    0.19    4.92   1
   1  21   0   27.72    5.27   1
 -22   1   0   33.82    7.01   1
   1  21   0   26.55    6.24   1
  21 -22   0   15.36    4.50   1
  22  -1   0   34.30    5.06   1
 -21  22   0   25.05    6.36   1
  -1 -21   0   16.89    5.46   1
   2  20   0    2.75    4.32   1
  20 -22   0    4.43    3.64   1
 -22   2   0   -3.33    5.59   1
   2  20   0    3.73    5.30   1
 -20  22   0    2.26    5.81   1
 -20  22   0    3.54    5.22   1
  22  -2   0    6.18    4.02   1
  -2 -20   0    3.53    4.71   1
  19 -22   0    3.17    3.76   1
 -22   3   0    2.76    5.63   1
   3  19   0    5.14    4.15   1
   3  19   0    3.46    5.14   1
  -3 -19   0   12.85    4.74   1
 -19  22   0    4.96    5.75   1
 -19  22   0    9.32    4.26   1
  22  -3   0    7.21    3.85   1
   4  18   0   14.52    5.37   1
   4  18   0   21.58    4.47   1
 -22   4   0   20.70    6.26   1
  18 -22   0   14.26    4.09   1
  22  -4   0   12.24    3.98   1
 -18  22   0   15.86    5.28   1
  -4 -18   0   29.14    5.57   1
 -18  22   0   16.06    4.29   1
   5  17   0   -0.39    5.19   1
   5  17   0    0.89    3.79   1
  17 -22   0    1.70    3.60   1
 -22   5   0   -2.90    5.40   1
 -17  22   0    1.90    5.11   1
 -17  22   0   -1.30    3.91   1
  22  -5   0    0.80    3.60   1
  -5 -17   0   -1.19    4.39   1
   6  16   0    7.33    3.81   1
  16 -22   0   15.40    4.73   1
  16 -22   0   18.62    4.02   1
   6  16   0   17.27    5.12   1
 -22   6   0   16.19    5.83   1
 -16  22   0   10.06    5.13   1
 -16  22   0   10.06    3.92   1
  -6 -16   0    8.63    4.51   1
 -16  22   0   12.48    5.33   1
  22  -6   0    9.65    3.72   1
  15 -22   0    0.30    3.93   1
  15 -22   0    1.31    3.33   1
 -22   7   0   -4.44    5.04   1
   7  15   0    1.41    4.33   1
   7  15   0   -1.00    3.22   1
  -7 -15   0   -4.03    3.93   1
 -15  22   0    2.22    3.53   1
 -15  22   0    9.99    5.04   1
 -15  22   0    6.56    4.94   1
  22  -7   0    1.91    3.53   1
   8  14   0   51.13    6.46   1
  14 -22   0   36.43    5.56   1
  14 -22   0   39.17    4.95   1
   8  14   0   37.60    5.05   1
 -22   8   0   36.45    6.98   1
  22  -8   0   48.20    5.26   1
 -14  22   0   50.10    5.36   1
 -14  22   0   55.15    6.57   1
 -14  22   0   48.78    6.57   1
  -8 -14   0   51.03    6.36   1
 -22   9   0   63.50    8.32   1
 -22   9   0   61.37    7.40   1
   9  13   0   77.78    8.20   1
  13 -22   0   66.18    7.50   1
   9  13   0   78.89    7.49   1
  13 -22   0   74.40    7.19   1
 -13  22   0   77.44    8.92   1
 -13  22   0   82.71    7.80   1
  -9 -13   0   77.78    8.00   1
 -13  22   0   85.24    8.41   1
  22  -9   0   82.07    7.40   1
  12 -22   0   54.07    6.18   1
  10  12   0   49.59    6.28   1
  12 -22   0   37.74    4.87   1
 -22  10   0   41.14    5.48   1
  10  12   0   34.07    4.76   1
 -22  10   0   46.02    7.51   1
  22 -10   0   49.88    5.38   1
 -10 -12   0   43.20    5.88   1
 -12  22   0   57.52    5.68   1
 -12  22   0   41.09    6.08   1
 -12  22   0   53.86    6.39   1
 -22  11   0  291.45   20.83   1
  11 -22   0  297.13   19.38   1
  11 -22   0  274.40   19.89   1
  11  11   0  314.21   20.19   1
  11  11   0  322.12   19.58   1
 -22  11   0  289.11   19.41   1
 -11  22   0  342.50   19.68   1
 -11  22   0  344.83   20.09   1
 -11  22   0  300.68   20.19   1
 -11 -11   0  333.18   20.49   1
  22 -11   0  326.41   19.61   1
  12  10   0   44.22    6.39   1
  12  10   0   49.50    5.27   1
  10 -22   0   42.20    5.88   1
  10 -22   0   50.62    5.17   1
 -22  12   0   44.39    7.11   1
 -22  12   0   34.54    4.87   1
 -12 -10   0   25.96    4.36   1
 -10  22   0   51.42    5.47   1
 -12 -10   0   36.61    5.57   1
 -10  22   0   43.31    6.28   1
  22 -12   0   56.98    5.38   1
 -10  22   0   43.01    5.68   1
   9 -22   0   72.34    6.99   1
  13   9   0   62.70    6.99   1
 -22  13   0   59.55    8.11   1
   9 -22   0   68.08    7.60   1
 -22  13   0   70.82    6.79   1
  13   9   0   77.39    6.99   1
  -9  22   0   54.40    6.68   1
 -13  -9   0   79.62    7.39   1
  -9  22   0   71.43    7.39   1
 -13  -9   0   55.71    5.97   1
  -9  22   0   69.91    8.10   1
  22 -13   0   71.94    6.59   1
   8 -22   0   34.59    4.65   1
  14   8   0   44.29    5.15   1
 -22  14   0   37.17    5.16   1
   8 -22   0   34.18    6.17   1
 -22  14   0   39.20    6.88   1
  14   8   0   27.60    5.46   1
  -8  22   0   54.40    5.56   1
  -8  22   0   43.79    6.37   1
 -14  -8   0   44.99    5.66   1
 -14  -8   0   43.98    5.15   1
  22 -14   0   59.24    5.46   1
   7 -22   0    2.11    3.53   1
 -22  15   0   -0.90    3.83   1
   7 -22   0   -3.32    3.93   1
  15   7   0    5.54    3.52   1
 -22  15   0   -1.61    4.95   1
  15   7   0   -6.95    3.83   1
  22 -15   0    4.04    3.43   1
  -7  22   0    1.00    4.64   1
  -7  22   0    5.04    3.73   1
 -15  -7   0    2.21    4.33   1
 -15  -7   0   -2.72    2.72   1
 -22  16   0   14.19    6.34   1
  16   6   0   15.87    3.91   1
  16   6   0   15.77    4.52   1
   6 -22   0    8.04    4.62   1
 -22  16   0    9.36    4.42   1
   6 -22   0   21.01    4.12   1
  22 -16   0   18.42    3.72   1
  -6  22   0    9.55    5.02   1
  -6  22   0   13.47    4.02   1
 -16  -6   0    9.44    3.41   1
 -16  -6   0   14.56    4.62   1
 -22  17   0    6.51    4.41   1
  17   5   0    0.00    3.59   1
  17   5   0   -1.29    3.99   1
   5 -22   0   -2.90    4.10   1
 -22  17   0    6.31    5.41   1
 -17  -5   0    0.79    3.09   1
 -17  -5   0   -1.69    3.99   1
  22 -17   0    6.31    3.70   1
  -5  22   0    7.40    3.70   1
  -5  22   0   -0.50    4.70   1
  18   4   0   19.58    4.07   1
  18   4   0   14.41    4.47   1
   4 -22   0   19.62    5.27   1
 -22  18   0    5.98    5.48   1
  22 -18   0   18.55    4.18   1
  -4  22   0   23.20    4.48   1
 -18  -4   0   16.50    4.57   1
 -18  -4   0   16.40    4.27   1
  -4  22   0   20.11    5.57   1
  19   3   0    5.73    4.05   1
  19   3   0    7.50    3.55   1
 -22  19   0   -0.69    5.55   1
   3 -22   0    3.26    4.65   1
  -3  22   0    1.28    3.76   1
  -3  22   0    7.22    5.94   1
  22 -19   0    6.84    3.86   1
 -19  -3   0    6.81    5.82   1
 -19  -3   0    5.92    4.34   1
 -22  20   0    3.05    5.41   1
  20   2   0    2.84    4.51   1
  20   2   0    1.17    3.82   1
   2 -22   0    2.16    4.62   1
 -20  -2   0    6.67    5.49   1
  -2  22   0    3.93    3.93   1
  -2  22   0    6.39    5.40   1
  22 -20   0    1.97    3.74   1
 -22  21   0   28.77    6.45   1
   1 -22   0   22.46    5.76   1
  21   1   0   21.82    4.87   1
  21   1   0   26.40    4.67   1
  22 -21   0   25.15    4.79   1
  -1  22   0   14.45    4.88   1
 -21  -1   0   21.14    6.43   1
  -1  22   0   17.58    6.05   1
  22   0   0    7.54    4.45   1
  22   0   0   14.32    4.64   1
   0 -22   0    4.07    5.04   1
 -22  22   0   15.45    6.21   1
   0  22   0    9.21    5.82   1
 -22   0   0   13.64    6.38   1
  22 -22   0    7.57    4.47   1
   0  22   0   13.38    4.75   1
   1  22   0    4.14    6.65   1
   1  22   0   -1.06    4.72   1
  22 -23   0   -1.44    4.53   1
 -23   1   0   -0.67    6.15   1
  23  -1   0    1.63    4.13   1
  -1 -22   0   -3.08    4.82   1
 -22  23   0    4.72    5.88   1
 -23   2   0   -3.48    5.90   1
   2  21   0    3.58    4.55   1
   2  21   0    2.03    5.61   1
  21 -23   0   -1.26    4.07   1
 -21  23   0    1.94    5.63   1
  23  -2   0    3.28    4.15   1
  -2 -21   0    2.13    4.65   1
   3  20   0   27.95    6.42   1
   3  20   0   31.75    5.25   1
  20 -23   0   35.85    5.17   1
 -23   3   0   39.30    7.49   1
 -20  23   0   36.73    6.74   1
  23  -3   0   36.28    5.15   1
  -3 -20   0   26.98    6.42   1
   4  19   0   13.41    5.58   1
   4  19   0   16.54    4.40   1
 -23   4   0   10.76    6.45   1
  19 -23   0   12.96    4.32   1
  -4 -19   0   11.75    5.09   1
 -19  23   0    7.17    5.60   1
 -19  23   0   11.00    5.50   1
  23  -4   0   9.982    4.11   1
   5  18   0   11.31    4.23   1
 -23   5   0    5.41    6.69   1
  18 -23   0    9.18    3.85   1
   5  18   0   10.62    5.41   1
 -18  23   0    8.59    5.13   1
 -18  23   0    7.80    4.64   1
  23  -5   0    6.39    3.83   1
  -5 -18   0   18.50    5.80   1
   6  17   0    4.44    5.73   1
 -23   6   0    0.89    5.83   1
   6  17   0    2.66    3.65   1
  17 -23   0    8.53    3.96   1
 -17  23   0   10.51    5.05   1
 -17  23   0    8.43    4.26   1
  -6 -17   0    1.28    4.54   1
  23  -6   0   13.35    3.95   1
   7  16   0    1.98    3.87   1
 -23   7   0    1.98    5.56   1
  16 -23   0    3.68    4.28   1
  16 -23   0    5.17    3.68   1
   7  16   0    7.93    4.96   1
 -16  23   0    6.57    5.27   1
  23  -7   0   14.70    3.87   1
  -7 -16   0   15.28    4.96   1
 -16  23   0    4.58    4.68   1
 -16  23   0    7.56    4.38   1
   8  15   0   13.54    4.08   1
   8  15   0   10.95    4.87   1
  15 -23   0   12.28    3.89   1
 -23   8   0   21.33    6.78   1
  15 -23   0    8.08    4.59   1
 -15  23   0   14.28    5.59   1
  -8 -15   0   10.85    5.27   1
  23  -8   0   13.06    4.18   1
 -15  23   0   12.68    5.49   1
 -15  23   0    8.38    4.19   1
  14 -23   0    8.80    4.30   1
   9  14   0   14.37    5.08   1
   9  14   0    6.98    3.99   1
  14 -23   0   11.40    3.90   1
 -23   9   0    1.89    5.59   1
 -14  23   0   14.11    5.30   1
  23  -9   0    7.99    3.79   1
 -14  23   0    7.20    4.30   1
  -9 -14   0   9.980    4.79   1
 -14  23   0    9.90    5.60   1
  13 -23   0   74.05    8.11   1
  10  13   0   74.66    7.99   1
  10  13   0   84.05    8.79   1
 -23  10   0   90.63   10.01   1
  13 -23   0   79.36    8.21   1
  23 -10   0   90.43    8.01   1
 -13  23   0   85.88    9.02   1
 -13  23   0   88.08    8.41   1
 -10 -13   0  105.85    9.49   1
 -13  23   0   89.88    9.72   1
  11  12   0   55.81    7.20   1
  12 -23   0   71.69    7.52   1
  12 -23   0   70.99    7.62   1
  11  12   0   56.61    6.30   1
 -23  11   0   71.17    8.52   1
  23 -11   0   74.48    7.31   1
 -12  23   0   75.60    7.62   1
 -12  23   0   68.88    7.62   1
 -11 -12   0   68.02    7.70   1
 -12  23   0   72.29    8.22   1
  12  11   0   73.02    7.50   1
  12  11   0   64.91    7.40   1
 -23  12   0   60.55    8.52   1
  11 -23   0   59.65    7.52   1
  11 -23   0   76.49    7.62   1
 -12 -11   0   72.52    8.30   1
  23 -12   0   79.80    7.52   1
 -11  23   0   66.36    7.72   1
 -11  23   0   75.59    7.42   1
 -11  23   0   58.94    6.41   1
  13  10   0   81.55    9.19   1
  13  10   0   79.65    7.69   1
  10 -23   0   91.05    8.01   1
  10 -23   0   73.62    8.31   1
 -23  13   0   70.33    9.21   1
 -13 -10   0   94.55    8.39   1
  23 -13   0   84.46    8.01   1
 -10  23   0   99.27    8.41   1
 -10  23   0   69.81    8.11   1
   9 -23   0    4.60    3.60   1
   9 -23   0    8.80    5.10   1
  14   9   0    7.98    4.69   1
 -23  14   0    9.10    5.50   1
  14   9   0    3.49    3.79   1
 -14  -9   0    2.09    3.29   1
  -9  23   0   12.30    5.80   1
 -14  -9   0    5.88    4.19   1
  23 -14   0    9.80    3.70   1
  -9  23   0    6.30    4.20   1
 -23  15   0   10.78    5.69   1
   8 -23   0    7.78    4.58   1
  15   8   0    9.05    4.67   1
  15   8   0   10.84    3.88   1
  23 -15   0   13.57    3.99   1
 -15  -8   0    5.47    4.08   1
  -8  23   0   15.16    5.28   1
 -15  -8   0    1.99    2.68   1
  -8  23   0   12.07    4.29   1
  16   7   0    2.08    4.86   1
   7 -23   0    6.96    4.57   1
 -23  16   0    0.39    5.27   1
  16   7   0    1.38    3.37   1
 -16  -7   0    4.86    4.56   1
 -16  -7   0    6.15    3.07   1
  -7  23   0    4.07    4.07   1
  -7  23   0    3.38    4.97   1
  23 -16   0    6.46    3.78   1
  17   6   0    3.85    3.75   1
  17   6   0    7.90    4.54   1
 -23  17   0    7.13    6.34   1
   6 -23   0    3.36    4.75   1
 -17  -6   0    5.53    4.24   1
  -6  23   0    5.54    5.25   1
  23 -17   0    6.34    3.66   1
  -6  23   0    6.33    4.16   1
 -17  -6   0    3.35    3.35   1
   5 -23   0    7.88    5.02   1
 -23  18   0   16.77    6.11   1
  18   5   0   10.22    5.11   1
  18   5   0   12.48    4.22   1
  -5  23   0   20.80    5.81   1
 -18  -5   0   11.30    4.71   1
  23 -18   0    7.99    4.14   1
 -18  -5   0    3.44    3.53   1
  -5  23   0   10.45    4.14   1
  19   4   0    8.01    3.91   1
  19   4   0    9.19    4.98   1
   4 -23   0   16.28    5.29   1
 -23  19   0   16.59    6.28   1
 -19  -4   0   11.24    5.47   1
  23 -19   0    9.22    4.22   1
  -4  23   0   14.22    5.59   1
  -4  23   0   10.78    4.51   1
 -19  -4   0   15.05    4.30   1
   3 -23   0   40.27    7.02   1
 -23  20   0   33.78    7.02   1
  20   3   0   26.93    4.95   1
  20   3   0   33.25    5.93   1
 -20  -3   0   42.00    7.48   1
  -3  23   0   22.33    6.53   1
  23 -20   0   23.04    4.58   1
  -3  23   0   35.59    5.65   1
  21   2   0    1.74    4.06   1
   2 -23   0    6.01    5.04   1
  21   2   0    2.03    4.93   1
 -23  21   0    1.55    5.72   1
  -2  23   0   -0.96    4.36   1
  -2  23   0    5.81    5.62   1
  23 -21   0    1.55    4.07   1
 -21  -2   0    2.12    6.57   1
   1 -23   0    0.57    5.11   1
 -23  22   0   -0.67    5.88   1
  22   1   0    6.92    4.71   1
  22   1   0    0.57    4.04   1
  -1  23   0   -0.48    4.82   1
  -1  23   0    4.62    5.78   1
  23 -22   0    5.01    4.53   1
 -22  -1   0    2.11    6.92   1
   0 -23   0   41.87    7.20   1
  23   0   0   42.56    6.03   1
 -23  23   0   58.46    8.73   1
 -23   0   0   51.66    9.01   1
   0  23   0   42.06    6.24   1
   0  23   0   51.08    7.97   1
   1  23   0   11.50    6.51   1
   1  23   0    9.29    5.46   1
 -24   1   0    6.98    7.75   1
  -1 -23   0   11.69    6.32   1
  24  -1   0    0.57    4.69   1
 -23  24   0    7.17    6.31   1
   2  22   0   44.05    7.58   1
 -24   2   0   44.36    8.33   1
   2  22   0   46.26    6.14   1
  -2 -22   0   36.18    6.71   1
 -22  24   0   35.50    7.38   1
  24  -2   0   29.70    5.46   1
   3  21   0   68.43    7.31   1
   3  21   0   82.01    9.04   1
 -24   3   0   86.78   9.803   1
 -21  24   0   68.42    8.67   1
  24  -3   0   52.27    6.63   1
  -3 -21   0   67.28    8.37   1
 -24   4   0   12.54    6.85   1
   4  20   0    7.44    4.73   1
   4  20   0   22.41    6.47   1
  24  -4   0   13.22    4.43   1
  -4 -20   0   14.10    5.41   1
 -20  24   0   10.75    6.39   1
 -24   5   0   12.01    6.59   1
   5  19   0    4.94    4.36   1
  19 -24   0    4.18    5.15   1
   5  19   0   12.80    5.82   1
 -19  24   0   13.13    5.64   1
  -5 -19   0    9.02    5.14   1
  24  -5   0    6.78    4.36   1
  18 -24   0   46.32    6.05   1
   6  18   0   40.60    5.74   1
   6  18   0   60.95    7.49   1
 -24   6   0   51.98    8.17   1
 -18  24   0   61.95    7.72   1
 -18  24   0   49.24    7.32   1
  24  -6   0   52.66    5.64   1
  -6 -18   0   40.51    6.71   1
 -24   7   0   41.45    7.62   1
   7  17   0   45.15    6.74   1
   7  17   0   29.90    5.17   1
  17 -24   0   38.55    5.39   1
  -7 -17   0   31.56    6.15   1
 -17  24   0   28.05    5.39   1
  24  -7   0   29.33    4.98   1
 -17  24   0   40.51    6.37   1
   8  16   0    1.17    4.90   1
 -24   8   0    1.47    6.57   1
   8  16   0    8.72    4.11   1
  16 -24   0    5.51    4.33   1
  16 -24   0    4.13    4.03   1
  24  -8   0    5.10    3.72   1
 -16  24   0    5.21    4.42   1
  -8 -16   0   -0.39    5.09   1
 -16  24   0    0.00    5.61   1
 -16  24   0    3.74    4.92   1
  15 -24   0   22.49    4.44   1
  15 -24   0   29.00    5.72   1
 -24   9   0   29.72    6.79   1
   9  15   0   20.34    4.71   1
   9  15   0   14.74    5.40   1
  -9 -15   0   29.48    6.28   1
 -15  24   0   23.68    6.01   1
 -15  24   0   34.93    6.70   1
  24  -9   0   24.21    4.82   1
 -15  24   0   17.66    4.93   1
  10  14   0   70.78    7.77   1
  14 -24   0   69.08    7.80   1
  10  14   0   76.19    8.56   1
 -24  10   0   63.21    8.48   1
  14 -24   0   77.38    8.00   1
  24 -10   0   75.94    7.69   1
 -14  24   0   68.58    7.01   1
 -14  24   0   72.44    8.89   1
 -10 -14   0   76.39    8.27   1
 -14  24   0   51.29    7.41   1
  11  13   0   17.15    4.43   1
 -24  11   0   20.15    7.11   1
  13 -24   0   17.01    4.84   1
  11  13   0   20.00    5.42   1
  13 -24   0   16.91    5.24   1
  24 -11   0   18.17    4.54   1
 -11 -13   0   27.99    5.91   1
 -13  24   0   27.40    6.43   1
 -13  24   0   20.87    5.63   1
 -13  24   0   25.23    5.04   1
  12  12   0  148.76   11.23   1
  12 -24   0  148.83   12.27   1
 -24  12   0  153.27   13.04   1
  12  12   0  152.90   11.93   1
 -12  24   0  135.87   13.16   1
  24 -12   0  144.39   11.26   1
 -12  24   0  147.95   12.07   1
 -12 -12   0  138.71   11.53   1
 -12  24   0  159.42   11.48   1
  13  11   0   15.17    4.43   1
  11 -24   0   13.74    5.04   1
 -24  13   0   18.57    6.12   1
  13  11   0   26.31    5.61   1
 -13 -11   0   22.46    5.61   1
 -11  24   0   20.37    4.64   1
 -11  24   0   10.18    5.44   1
  24 -13   0   21.24    4.44   1
 -24  14   0   68.60    8.78   1
  14  10   0   74.20    8.36   1
  14  10   0   69.28    7.48   1
  10 -24   0   84.26    8.49   1
 -10  24   0   43.86    7.90   1
 -10  24   0   84.65    8.19   1
 -14 -10   0   64.75    7.77   1
  24 -14   0   77.38    7.79   1
 -24  15   0   22.37    6.50   1
   9 -24   0   18.23    5.42   1
  15   9   0   30.84    4.81   1
  15   9   0   14.43    5.20   1
  24 -15   0   29.26    4.82   1
  -9  24   0   19.62    5.81   1
 -15  -9   0   18.46    5.00   1
  -9  24   0   23.26    5.02   1
  16   8   0    0.58    3.72   1
  16   8   0   -1.66    4.60   1
 -24  16   0   -0.29    6.19   1
   8 -24   0    6.78    4.81   1
  -8  24   0    4.91    4.03   1
  -8  24   0    3.44    5.21   1
 -16  -8   0    3.33    4.31   1
  24 -16   0   10.22    4.03   1
  17   7   0   28.89    4.97   1
  17   7   0   38.07    5.85   1
 -24  17   0   32.23    7.74   1
   7 -24   0   37.82    6.27   1
 -17  -7   0   29.58    5.56   1
  24 -17   0   31.35    4.80   1
  -7  24   0   32.92    6.56   1
  -7  24   0   43.70    5.68   1
 -17  -7   0   27.04    4.49   1
   6 -24   0   55.03    7.12   1
 -24  18   0   58.46    8.49   1
  18   6   0   53.38    6.90   1
  18   6   0   45.32    5.64   1
 -18  -6   0   22.36    4.86   1
  -6  24   0   43.33    7.32   1
  24 -18   0   46.37    5.56   1
  -6  24   0   54.25    6.14   1
 -18  -6   0   46.48    6.51   1
  19   5   0    2.32    4.06   1
   5 -24   0    8.94    5.05   1
 -24  19   0    6.90    6.02   1
  19   5   0   10.55    4.84   1
  -5  24   0    6.60    6.41   1
  24 -19   0    8.84    4.37   1
  -5  24   0   10.39    4.66   1
 -19  -5   0    7.65    4.84   1
 -19  -5   0   10.26    4.64   1
   4 -24   0    5.12    5.22   1
 -24  20   0    7.16    6.38   1
  20   4   0   11.76    4.62   1
  20   4   0   10.51    4.82   1
  -4  24   0   12.67    5.03   1
  24 -20   0   12.77    4.54   1
 -20  -4   0   23.53    6.55   1
  -4  24   0   14.70    6.28   1
 -24  21   0   72.24    9.05   1
   3 -24   0   69.64    8.38   1
  21   3   0   63.12    6.82   1
  21   3   0   69.27    7.78   1
  24 -21   0   71.76    7.22   1
  -3  24   0   69.54    8.57   1
  -3  24   0   60.78    7.03   1
 -21  -3   0   70.43    9.41   1
  22   2   0   32.39    5.46   1
 -24  22   0   42.88    7.77   1
  22   2   0   32.20    6.03   1
   2 -24   0   40.80    7.00   1
  24 -22   0   34.92    6.14   1
 -22  -2   0   55.00    8.91   1
  -2  24   0   32.06    7.39   1
  -2  24   0   41.47    6.33   1
  23   1   0    8.52    4.69   1
   1 -24   0   9.678    5.74   1
 -24  23   0   16.06    6.78   1
  -1  24   0    7.95    5.55   1
 -23  -1   0   14.45    7.85   1
  -1  24   0    6.99    6.51   1
   0 -24   0   16.58    6.32   1
  24   0   0   22.15    5.27   1
 -24  24   0   15.27    7.06   1
 -24   0   0   15.91    7.47   1
   0  24   0   28.38    7.67   1
   0  24   0   19.07    5.94   1
 -25   1   0   89.27   11.08   1
   1  24   0   88.58    8.66   1
   1  24   0   72.88   10.11   1
 -24  25   0   72.59   10.50   1
  25  -1   0   71.24    7.81   1
  -1 -24   0   89.35   10.39   1
   2  23   0   60.05    7.48   1
   2  23   0   49.40    8.73   1
 -25   2   0   64.53   10.16   1
  -2 -23   0   54.58    8.34   1
 -23  25   0   48.86    8.40   1
  25  -2   0   46.70    6.52   1
   3  22   0    5.55    5.17   1
   3  22   0    4.98    6.61   1
 -25   3   0    7.56    7.27   1
  25  -3   0   -2.39    4.40   1
  -3 -22   0    3.45    5.65   1
 -22  25   0    1.24    6.02   1
 -25   4   0   35.52    8.04   1
   4  21   0   31.54    5.94   1
   4  21   0   33.56    7.28   1
 -21  25   0   15.61    6.42   1
  -4 -21   0   19.85    6.23   1
  25  -4   0   25.46    5.26   1
   5  20   0   86.24    9.02   1
   5  20   0   77.60    9.12   1
 -25   5   0   67.90   9.688   1
  25  -5   0   77.49    8.63   1
  -5 -20   0   80.10    9.41   1
 -20  25   0   79.10    9.51   1
 -25   6   0   57.31    8.84   1
   6  19   0   59.00    6.83   1
   6  19   0   49.08    7.89   1
  25  -6   0   57.50    6.44   1
  -6 -19   0   53.70    7.50   1
 -19  25   0   60.27    8.39   1
   7  18   0    7.04    5.50   1
 -25   7   0   10.90    6.75   1
   7  18   0   10.03    4.72   1
  -7 -18   0    7.43    5.30   1
 -18  25   0    6.09    5.51   1
  25  -7   0   9.742    4.43   1
   8  17   0   44.88    7.25   1
 -25   8   0   55.61    8.99   1
   8  17   0   47.30    6.19   1
 -17  25   0   53.27    7.76   1
  25  -8   0   52.03    6.09   1
  -8 -17   0   36.95    7.15   1
   9  16   0   72.98    6.88   1
 -25   9   0   68.95    9.02   1
   9  16   0   55.63    7.65   1
  16 -25   0   47.09    6.81   1
 -16  25   0   65.86    7.29   1
 -16  25   0   70.63    8.17   1
  25  -9   0   59.35    6.59   1
  -9 -16   0   61.74    7.65   1
 -25  10   0    7.97    6.31   1
  15 -25   0    5.75    5.06   1
  10  15   0    0.67    4.17   1
  10  15   0    3.49    5.04   1
 -15  25   0   -3.41    5.16   1
  25 -10   0    2.33    3.98   1
 -15  25   0   -0.19    4.67   1
 -10 -15   0    9.22    5.53   1
 -15  25   0    6.72    5.75   1
  14 -25   0   96.62   10.44   1
  11  14   0  113.62   10.40   1
 -25  11   0  104.75   11.48   1
  11  14   0  103.51    9.42   1
 -11 -14   0  104.58   9.915   1
  25 -11   0  105.43    9.54   1
 -14  25   0  99.363   10.54   1
 -14  25   0  129.62   11.61   1
 -14  25   0  113.51   9.859   1
 -25  12   0   57.97    8.57   1
  13 -25   0   54.97    7.32   1
  12  13   0   54.55    6.22   1
  12  13   0   65.25    7.48   1
  25 -12   0   51.24    5.94   1
 -13  25   0   48.34    6.25   1
 -12 -13   0   59.22    7.58   1
 -13  25   0   40.72    7.13   1
  13  12   0   47.55    6.02   1
 -25  13   0   44.25    7.70   1
  13  12   0   52.21    7.00   1
  12 -25   0   55.26    6.93   1
  25 -13   0   53.89    6.14   1
 -12  25   0   45.02    7.12   1
 -13 -12   0   52.50    6.80   1
 -12  25   0   50.77    6.25   1
  11 -25   0  98.256   10.63   1
 -25  14   0  111.44   11.20   1
  14  11   0  105.33    9.23   1
  14  11   0  98.041   10.00   1
  25 -14   0  110.56    9.45   1
 -11  25   0  104.11   11.41   1
 -11  25   0  97.963    9.66   1
 -14 -11   0  99.596   10.30   1
  15  10   0    3.59    4.94   1
  15  10   0   -1.64    3.88   1
  10 -25   0    7.40    4.96   1
 -25  15   0   10.60    6.13   1
 -10  25   0    3.50    5.55   1
  25 -15   0    4.08    3.98   1
 -15 -10   0    6.50    4.75   1
 -10  25   0    2.72    4.48   1
  16   9   0   69.24    7.74   1
   9 -25   0   73.01    8.46   1
  16   9   0   55.39    6.48   1
 -25  16   0   77.41    9.13   1
  -9  25   0   71.56    8.84   1
 -16  -9   0   66.82    7.94   1
  25 -16   0   65.46    6.60   1
  -9  25   0   52.79    6.70   1
 -25  17   0   44.67    7.85   1
  17   8   0   57.97    6.95   1
  17   8   0   47.35    5.99   1
   8 -25   0   55.66    7.27   1
  -8  25   0   47.42    7.46   1
  -8  25   0   41.12    6.30   1
 -17  -8   0   44.45    6.28   1
  25 -17   0   45.84    5.71   1
 -25  18   0   11.59    7.15   1
  18   7   0   12.33    5.20   1
   7 -25   0    8.51    5.89   1
  18   7   0   11.85    4.53   1
  -7  25   0    6.76    4.73   1
  25 -18   0   9.954    4.44   1
 -18  -7   0   11.85    5.20   1
  -7  25   0   17.69    6.96   1
 -25  19   0   61.07    9.15   1
   6 -25   0   52.14    8.00   1
  19   6   0   54.98    6.24   1
  19   6   0   61.90    7.21   1
  -6  25   0   38.95    7.61   1
  -6  25   0   59.09    6.94   1
  25 -19   0   61.94    6.35   1
 -19  -6   0   46.91    6.44   1
   5 -25   0   79.39    9.32   1
 -25  20   0   82.20   9.797   1
  20   5   0   73.27    8.44   1
  20   5   0   75.96    8.44   1
  -5  25   0   72.85    7.88   1
  -5  25   0   80.83    9.22   1
  25 -20   0   64.82    7.20   1
 -20  -5   0  107.71   11.12   1
   4 -25   0   22.92    6.90   1
  21   4   0   22.70    5.74   1
 -25  21   0   26.72    7.47   1
  21   4   0   20.78    4.98   1
  -4  25   0   25.70    7.09   1
  -4  25   0   21.38    5.46   1
  25 -21   0   24.23    5.26   1
 -21  -4   0   38.21    7.85   1
  22   3   0    2.01    4.98   1
  22   3   0    0.86    4.59   1
   3 -25   0    1.14    6.03   1
 -25  22   0    4.68    6.88   1
 -22  -3   0   19.15    7.75   1
  -3  25   0   -0.19    5.26   1
  -3  25   0    9.10    6.60   1
   2 -25   0   49.83    8.62   1
 -25  23   0   57.65    8.97   1
  23   2   0   38.10    6.23   1
 -23  -2   0   62.47   9.693   1
  -2  25   0   55.11    7.38   1
  -2  25   0   58.17    8.81   1
   1 -25   0   88.89   10.39   1
  24   1   0   65.21    7.71   1
 -25  24   0   81.21   10.22   1
 -24  -1   0   96.37   10.80   1
  -1  25   0   66.76    8.46   1
  -1  25   0   91.01   10.68   1
 -25  25   0   -0.57    7.19   1
  25   0   0   -0.87    4.96   1
   0 -25   0   -1.35    6.98   1
   0  25   0   -2.03    6.11   1
   0  25   0    6.20    8.53   1
 -25   0   0   16.17    8.28   1
 -26   1   0   77.10   12.37   1
   1  25   0   75.05   10.91   1
   1  25   0   70.72    9.44   1
 -25  26   0   73.65   11.11   1
  26  -1   0   70.37    8.31   1
  -1 -25   0   70.03   10.03   1
   2  24   0    1.65    5.83   1
 -26   2   0    6.82    9.45   1
   2  24   0   12.93    8.07   1
  26  -2   0    4.97    5.36   1
  -2 -24   0    5.83    6.61   1
 -24  26   0    9.30    7.38   1
 -26   3   0  105.32   11.97   1
   3  23   0   92.75    9.26   1
   3  23   0   94.10   11.00   1
  -3 -23   0   92.56   11.10   1
  26  -3   0   79.25    8.49   1
 -23  26   0  97.781   11.27   1
 -26   4   0   94.75   11.52   1
   4  22   0   66.21    9.41   1
   4  22   0   75.44    7.88   1
 -22  26   0   54.88    8.78   1
  26  -4   0   63.06    7.29   1
  -4 -22   0   55.25    9.32   1
 -26   5   0   41.55    9.38   1
   5  21   0   32.03    6.33   1
   5  21   0   33.66    7.76   1
  -5 -21   0   19.66    6.80   1
 -21  26   0   33.99    7.25   1
  26  -5   0   33.12    5.84   1
   6  20   0   21.37    7.66   1
   6  20   0   15.43    5.36   1
 -26   6   0   21.14    8.51   1
  -6 -20   0   16.48    6.13   1
  26  -6   0   15.88    5.07   1
 -20  26   0   21.03    6.59   1
   7  19   0  102.95   10.16   1
 -26   7   0  105.00   11.96   1
   7  19   0  99.697   11.12   1
  26  -7   0  108.73   9.859   1
 -19  26   0  108.16   10.73   1
  -7 -19   0   84.74   10.16   1
 -26   8   0   55.86    8.91   1
   8  18   0   51.03    6.62   1
   8  18   0   59.86    8.05   1
 -18  26   0   62.20    8.44   1
  -8 -18   0   52.85    7.67   1
  26  -8   0   52.50    6.61   1
 -26   9   0    1.15    6.43   1
   9  17   0    0.76    4.61   1
   9  17   0    3.45    5.66   1
  26  -9   0    2.39    4.51   1
  -9 -17   0    2.97    5.09   1
 -17  26   0    2.50    6.15   1
 -26  10   0   64.19    9.32   1
  10  16   0   73.63    7.49   1
  10  16   0   71.13    8.45   1
 -16  26   0   73.11    8.76   1
 -10 -16   0   69.20    8.26   1
  26 -10   0   66.98    7.20   1
  11  15   0   46.37    6.25   1
 -26  11   0   48.01    8.27   1
  15 -26   0   43.98    6.94   1
  11  15   0   53.09    7.98   1
 -11 -15   0   61.94    7.50   1
 -15  26   0   47.46    8.19   1
  26 -11   0   58.78    6.54   1
  12  14   0   40.90    6.73   1
  14 -26   0   34.27    6.66   1
 -26  12   0   26.87    8.18   1
  12  14   0   38.11    5.87   1
 -14  26   0   32.14    7.52   1
 -14  26   0   30.31    6.37   1
 -12 -14   0   24.44    5.87   1
  26 -12   0   34.76    5.58   1
  13  13   0  159.96   12.22   1
  13 -26   0  150.80   13.32   1
 -26  13   0  163.00   13.97   1
  13  13   0  166.41   12.89   1
 -13  26   0  163.26   14.09   1
  26 -13   0  169.36   12.33   1
 -13  26   0  152.73   12.64   1
 -13 -13   0  151.49   13.18   1
 -26  14   0   32.46    7.61   1
  14  12   0   30.50    6.83   1
  14  12   0   32.04    5.29   1
  12 -26   0   19.98    5.69   1
  26 -14   0   27.84    5.39   1
 -14 -12   0   26.75    5.67   1
 -12  26   0   31.17    6.08   1
 -12  26   0   41.21    6.85   1
  15  11   0   51.15    6.25   1
 -26  15   0   49.96    8.28   1
  11 -26   0   53.52    7.13   1
  15  11   0   56.24    7.30   1
  26 -15   0   50.63    6.16   1
 -15 -11   0   52.20    7.40   1
 -11  26   0   48.12    7.61   1
 -11  26   0   52.26    6.84   1
  16  10   0   75.21    7.39   1
  10 -26   0   74.26    8.67   1
  16  10   0   73.96    8.35   1
 -26  16   0   84.63   10.29   1
 -10  26   0   72.91    7.70   1
  26 -16   0   67.03    7.11   1
 -16 -10   0   59.74    7.68   1
 -10  26   0   80.42    9.34   1
  17   9   0    1.05    4.41   1
 -26  17   0    7.39    6.62   1
  17   9   0    3.93    5.75   1
   9 -26   0    7.40    5.29   1
 -17  -9   0    3.26    4.70   1
  -9  26   0   -0.76    5.00   1
  -9  26   0    4.03    5.96   1
  26 -17   0    0.28    4.51   1
   8 -26   0   79.88    9.02   1
  18   8   0   81.95    8.62   1
  18   8   0   69.01    7.09   1
 -26  18   0   69.60    9.39   1
  26 -18   0   68.55    7.28   1
  -8  26   0   69.89    8.83   1
 -18  -8   0   52.33    7.09   1
  -8  26   0   68.93    7.39   1
  19   7   0  97.222   10.82   1
   7 -26   0  101.23   11.21   1
 -26  19   0  105.87   13.01   1
  19   7   0  100.95   9.866   1
  -7  26   0   93.56   10.16   1
 -19  -7   0  115.71   10.53   1
  26 -19   0  110.75   9.956   1
  -7  26   0   86.47   10.64   1
   6 -26   0   12.92    6.03   1
  20   6   0   18.87    5.17   1
 -26  20   0   32.50    8.60   1
  20   6   0   14.75    6.32   1
  -6  26   0   16.66    6.60   1
  26 -20   0   14.91    5.06   1
  -6  26   0   20.30    5.84   1
 -26  21   0   31.41    8.88   1
   5 -26   0   43.57    7.37   1
  21   5   0   29.15    5.75   1
  21   5   0   26.18    6.23   1
  -5  26   0   42.99    8.04   1
  -5  26   0   31.50    6.41   1
   4 -26   0   56.47    8.63   1
  22   4   0   75.88    8.56   1
 -26  22   0   81.06   10.79   1
  22   4   0   67.41    7.50   1
  -4  26   0   51.77   9.590   1
  -4  26   0   58.10    7.86   1
  23   3   0   92.18   10.35   1
   3 -26   0   93.28   11.26   1
 -26  23   0  113.04   12.33   1
  -3  26   0   79.60   10.87   1
 -23  -3   0  121.20   13.93   1
  -3  26   0   92.41   9.723   1
   2 -26   0    9.31    6.69   1
  24   2   0    6.73    5.66   1
 -26  24   0    3.55    7.68   1
  -2  26   0    7.85    7.46   1
 -24  -2   0   19.72    8.00   1
  -2  26   0   16.00    8.04   1
 -26  25   0   60.63   10.15   1
  25   1   0   61.83    7.92   1
   1 -26   0   64.20    9.62   1
 -25  -1   0   88.69   11.89   1
  -1  26   0   75.20   10.80   1
  26   0   0  102.61   10.23   1
   0 -26   0   97.38   11.91   1
 -26  26   0  105.11   13.31   1
   0  26   0  106.88   12.81   1
 -26   0   0  165.51   17.42   1
   2  25   0   42.56   10.16   1
 -27   2   0   50.51   11.15   1
  27  -2   0   50.90    7.81   1
 -25  27   0   47.12    9.60   1
  -2 -25   0   48.60    9.45   1
   3  24   0   46.70    9.50   1
 -27   3   0   47.86   10.42   1
   3  24   0   46.70    8.01   1
  27  -3   0   53.61    7.74   1
 -24  27   0   55.98    9.39   1
  -3 -24   0   43.34    9.00   1
 -27   4   0   -0.78    9.39   1
   4  23   0    9.38    7.92   1
   4  23   0   -1.07    5.96   1
  27  -4   0   -0.68    5.28   1
  -4 -23   0    0.19    6.74   1
 -23  27   0    6.05    8.17   1
   5  22   0   14.06    6.01   1
   5  22   0   23.86    8.15   1
 -27   5   0   16.08    8.62   1
 -22  27   0   14.93    7.18   1
  -5 -22   0   20.66    7.27   1
  27  -5   0   15.89    5.81   1
   6  21   0  147.65   12.64   1
 -27   6   0  126.24   14.54   1
   6  21   0  160.00   13.99   1
  27  -6   0  145.78   12.23   1
  -6 -21   0  138.30   13.12   1
 -21  27   0  137.88   13.95   1
 -27   7   0   50.74   9.594   1
   7  20   0   51.55    7.31   1
   7  20   0   75.69    9.42   1
  27  -7   0   54.10    7.29   1
  -7 -20   0   61.65    8.65   1
 -20  27   0   67.50    8.68   1
   8  19   0    2.97    6.24   1
 -27   8   0   11.96    7.75   1
   8  19   0    0.96    5.08   1
 -19  27   0   -8.30    7.16   1
  -8 -19   0   13.63    6.33   1
  27  -8   0   9.957    5.36   1
   9  18   0   77.00    9.01   1
   9  18   0   55.61    7.09   1
 -27   9   0   71.25   9.853   1
  -9 -18   0   59.54    8.24   1
 -18  27   0   59.23    8.21   1
  27  -9   0   52.50    6.98   1
  10  17   0   57.88    6.99   1
  10  17   0   60.38    8.53   1
 -27  10   0   65.40   9.659   1
  27 -10   0   65.88    7.07   1
 -10 -17   0   63.16    8.24   1
  11  16   0    8.24    4.88   1
 -27  11   0   17.12    7.26   1
  11  16   0   18.78    6.61   1
  27 -11   0   11.28    4.97   1
 -11 -16   0   16.48    5.75   1
  15 -27   0  158.08   13.40   1
 -27  12   0  156.58   14.54   1
  12  15   0  152.07   12.45   1
  12  15   0  170.75   13.41   1
  27 -12   0  154.67   12.43   1
 -12 -15   0  147.47   12.74   1
  13  14   0   52.12    6.61   1
  14 -27   0   44.16    7.08   1
 -27  13   0   53.28    8.99   1
  13  14   0   59.40    7.76   1
 -13 -14   0   51.93    7.76   1
 -14  27   0   52.77    8.62   1
  27 -13   0   53.18    6.50   1
 -27  14   0   56.53    8.89   1
  13 -27   0   49.04    7.28   1
  14  13   0   49.53    6.42   1
  14  13   0   61.22    8.43   1
 -13  27   0   42.34    8.23   1
 -14 -13   0   52.21    7.18   1
  27 -14   0   41.52    6.21   1
  15  12   0  153.76   13.22   1
  12 -27   0  165.30   13.79   1
  15  12   0  170.44   12.45   1
 -27  15   0  156.19   14.44   1
  27 -15   0  149.39   12.53   1
 -15 -12   0  163.15   12.83   1
 -12  27   0  156.49   14.65   1
 -27  16   0    4.58    6.88   1
  16  11   0   15.04    6.80   1
  16  11   0   14.27    5.26   1
  11 -27   0   20.10    6.03   1
  27 -16   0   19.88    5.06   1
 -11  27   0   23.07    6.79   1
 -16 -11   0   20.40    6.32   1
 -27  17   0   56.28    9.36   1
  10 -27   0   60.29    8.61   1
  17  10   0   66.97    7.28   1
  17  10   0   59.79    7.95   1
 -10  27   0   55.60    8.71   1
  27 -17   0   65.55    7.26   1
 -17 -10   0   61.03    7.76   1
 -10  27   0   69.29    8.80   1
 -27  18   0   68.58   9.649   1
  18   9   0   61.26    6.90   1
  18   9   0   60.59    7.86   1
   9 -27   0   59.80    8.23   1
  -9  27   0   50.32    8.61   1
 -18  -9   0   62.79    7.86   1
  -9  27   0   53.86    8.51   1
  27 -18   0   61.03    6.87   1
  19   8   0    3.36    5.56   1
   8 -27   0    7.65    6.41   1
 -27  19   0    8.50    7.54   1
  19   8   0    2.78    4.80   1
  -8  27   0    8.90    6.79   1
  27 -19   0    8.88    5.34   1
 -19  -8   0    7.39    5.28   1
  -8  27   0   -0.95    6.31   1
  20   7   0   65.44    8.08   1
   7 -27   0   47.14    8.04   1
 -27  20   0   60.56   10.51   1
  20   7   0   61.98    7.02   1
  -7  27   0   54.51    9.39   1
  -7  27   0   51.92   9.774   1
 -27  21   0  135.25   13.96   1
   6 -27   0  135.14   12.77   1
  21   6   0  154.54   12.08   1
  21   6   0  133.67   12.08   1
  -6  27   0  119.10   13.44   1
  22   5   0   16.34    5.83   1
 -27  22   0   23.97    8.63   1
   5 -27   0   22.86    7.14   1
  22   5   0   20.82    7.00   1
  -5  27   0   17.46    7.81   1
   4 -27   0    3.20    7.48   1
 -27  23   0    4.14    7.99   1
  23   4   0    1.08    5.50   1
  -4  27   0    4.56    7.87   1
 -27  24   0   44.94   9.706   1
   3 -27   0   52.90    8.85   1
  24   3   0   49.65    7.27   1
  -3  27   0   46.71   9.835   1
  25   2   0   55.36    8.04   1
   2 -27   0   44.13    9.00   1
 -27  25   0   50.05   11.09   1
  -2  27   0   44.73   11.30   1
 -28   4   0   35.76   10.83   1
   4  24   0   32.78   11.19   1
   4  24   0   41.23    10.0   1
  28  -4   0   39.65    7.25   1
 -24  28   0   29.44   10.14   1
  -4 -24   0   36.34    8.95   1
   5  23   0   79.37   10.71   1
   5  23   0   59.45    8.40   1
 -28   5   0   61.96   11.31   1
 -23  28   0   54.33   10.51   1
  28  -5   0   48.45    7.90   1
  -5 -23   0   58.95    9.81   1
   6  22   0   14.83    6.52   1
   6  22   0   19.67    9.49   1
 -28   6   0   21.40    9.27   1
  28  -6   0   26.04    6.41   1
 -22  28   0   20.10    7.92   1
  -6 -22   0   31.83    8.20   1
   7  21   0   22.24    8.13   1
   7  21   0   14.70    6.17   1
 -28   7   0   24.60   10.05   1
  -7 -21   0   27.73    7.84   1
 -21  28   0   24.33    8.56   1
  28  -7   0   22.06    6.15   1
   8  20   0   90.16   10.90   1
   8  20   0  98.931    9.44   1
 -28   8   0   96.54   12.60   1
  -8 -20   0   88.41   10.51   1
 -20  28   0  98.187   11.21   1
  28  -8   0   83.74    8.72   1
   9  19   0   38.87    8.62   1
 -28   9   0   50.25   9.743   1
   9  19   0   53.41    7.07   1
  28  -9   0   56.52    7.13   1
  -9 -19   0   48.85    9.01   1
  10  18   0   -0.19    5.50   1
 -28  10   0   -3.26    7.69   1
  10  18   0   -2.60    6.66   1
  28 -10   0    0.19    5.19   1
 -10 -18   0    0.48    6.08   1
  11  17   0   53.23    7.62   1
  11  17   0   67.51    9.06   1
 -28  11   0  99.019   11.03   1
 -11 -17   0   59.12    8.48   1
  28 -11   0   66.68    7.58   1
 -28  12   0   72.91   10.25   1
  12  16   0   66.46    7.70   1
  12  16   0   67.43    8.96   1
  28 -12   0   61.32    7.18   1
 -12 -16   0   52.01    8.09   1
  13  15   0   28.59    7.41   1
 -28  13   0   42.13   9.671   1
  15 -28   0   32.59    6.78   1
  13  15   0   33.89    6.45   1
 -13 -15   0   28.69    6.83   1
  28 -13   0   46.15    6.31   1
  14  14   0  166.41   13.28   1
  14  14   0  175.65   15.40   1
  14 -28   0  166.16   14.43   1
 -28  14   0  174.55   15.50   1
 -14  28   0  171.71   15.49   1
  28 -14   0  189.68   13.49   1
 -14 -14   0  156.11   14.43   1
  15  13   0   21.28    5.87   1
 -28  15   0   31.67    8.42   1
  13 -28   0   24.29    7.07   1
  15  13   0   31.39    7.31   1
  28 -15   0   33.30    5.93   1
 -15 -13   0   37.07    6.83   1
 -13  28   0   44.95    7.74   1
  12 -28   0   78.94    9.37   1
 -28  16   0   70.70   10.33   1
  16  12   0   68.79    7.70   1
  16  12   0   75.34    9.15   1
 -12  28   0   69.18    9.18   1
  28 -16   0   68.60    7.55   1
 -16 -12   0   65.03    8.28   1
  17  11   0   76.13    8.97   1
  17  11   0   64.74    7.72   1
 -28  17   0   70.44   10.33   1
  11 -28   0   66.74    8.90   1
 -17 -11   0   72.46    8.87   1
  28 -17   0   79.82    8.04   1
 -11  28   0   49.31    8.81   1
 -28  18   0    8.52    7.85   1
  18  10   0    1.25    5.03   1
  10 -28   0   -0.76    6.61   1
  18  10   0   -4.15    6.67   1
 -10  28   0   -3.06    6.80   1
 -18 -10   0    5.99    5.32   1
  28 -18   0    1.05    5.84   1
  19   9   0   47.08    7.18   1
  19   9   0   55.52    8.15   1
 -28  19   0   64.64   10.16   1
   9 -28   0   46.04    7.97   1
  -9  28   0   52.18    8.93   1
 -19  -9   0   48.35    7.86   1
  20   8   0   80.71    8.78   1
 -28  20   0  97.579   11.92   1
   8 -28   0  102.62   11.19   1
  20   8   0  112.33   12.29   1
  -8  28   0   81.88   10.70   1
  21   7   0   25.96    7.77   1
   7 -28   0   34.43    7.66   1
 -28  21   0   36.47   10.42   1
  21   7   0   33.44    6.39   1
  -7  28   0   27.54    9.40   1
  22   6   0   17.99    6.46   1
 -28  22   0   32.11    9.41   1
  22   6   0   19.38    7.85   1
   6 -28   0   25.51    8.31   1
  -6  28   0   32.65   9.874   1
  23   5   0   49.45    7.56   1
   5 -28   0   42.33    8.80   1
 -28  23   0   63.75   10.75   1
  -5  28   0   53.50   10.88   1
 -28  24   0   47.27   10.48   1
  24   4   0   32.34    7.52   1
   4 -28   0   45.25    9.05   1
  -4  28   0   37.00    9.85   1
   7  22   0   47.48    8.47   1
   7  22   0   63.40   10.72   1
 -29   7   0   61.29   11.28   1
  -7 -22   0   34.20    9.29   1
  29  -7   0   49.50    8.13   1
 -22  29   0   43.90    9.74   1
 -29   8   0   29.33   10.01   1
   8  21   0   17.03    8.86   1
   8  21   0   30.53    7.25   1
  29  -8   0   25.13    7.00   1
  -8 -21   0   18.84    7.96   1
   9  20   0    7.98    6.38   1
   9  20   0   11.47    9.08   1
 -29   9   0   11.68    9.10   1
  -9 -20   0   14.27    7.58   1
  29  -9   0    7.92    6.23   1
  10  19   0   25.46    8.52   1
 -29  10   0   25.63    9.52   1
  10  19   0   18.23    6.73   1
 -10 -19   0   17.34    7.43   1
  29 -10   0   26.51    6.77   1
 -29  11   0   41.59   9.764   1
  11  18   0   48.51    8.77   1
  11  18   0   48.11    7.09   1
 -11 -18   0   37.66    8.18   1
  29 -11   0   34.66    6.93   1
 -29  12   0   37.73   9.724   1
  12  17   0   47.26    7.17   1
  12  17   0   56.78   9.924   1
 -12 -17   0   39.79    8.74   1
  29 -12   0   35.49    7.00   1
  13  16   0  173.53   16.27   1
  13  16   0  182.95   14.21   1
 -29  13   0  159.12   16.29   1
 -13 -16   0  168.44   15.39   1
  29 -13   0  177.16   13.86   1
 -29  14   0   33.20    9.19   1
  14  15   0   23.21    6.27   1
  14  15   0   28.60    8.03   1
  15 -29   0   24.35    7.41   1
  29 -14   0   29.04    6.19   1
 -14 -15   0   20.86    7.05   1
  14 -29   0   13.19    7.12   1
  15  14   0   27.63    7.83   1
 -29  15   0   23.70    8.80   1
  15  14   0   28.61    6.27   1
 -15 -14   0   21.85    6.95   1
 -14  29   0   31.97    9.05   1
  29 -15   0   24.95    6.38   1
  16  13   0  189.17   15.01   1
  16  13   0  164.34   13.63   1
 -29  16   0  162.11   15.76   1
  13 -29   0  162.56   14.94   1
 -16 -13   0  175.14   14.03   1
 -13  29   0  138.37   14.65   1
  29 -16   0  153.40   15.28   1
  17  12   0   40.73    8.16   1
  17  12   0   42.60    7.08   1
 -29  17   0   46.86    9.48   1
  12 -29   0   41.74    7.73   1
 -17 -12   0   32.37    7.28   1
 -12  29   0   32.17    9.27   1
  18  11   0   41.00    7.11   1
  18  11   0   61.15    8.79   1
  11 -29   0   36.73    8.14   1
 -29  18   0   57.98   10.37   1
 -11  29   0   60.27   10.46   1
 -18 -11   0   52.45    8.49   1
  19  10   0   33.70    7.75   1
  10 -29   0   21.51    7.98   1
 -29  19   0   20.42    9.33   1
  19  10   0   21.97    6.66   1
 -10  29   0   33.97    9.63   1
 -19 -10   0   16.40    6.56   1
 -29  20   0   18.36    9.08   1
  20   9   0   11.73    6.21   1
   9 -29   0    9.01    6.95   1
  20   9   0   11.02    8.12   1
  -9  29   0    9.50    9.01   1
  21   8   0   21.20    6.79   1
 -29  21   0   32.04   10.02   1
   8 -29   0   15.41    7.31   1
  21   8   0   23.73    7.60   1
  -8  29   0   18.47    8.79   1
  22   7   0   52.85    8.86   1
   7 -29   0   40.70    8.90   1
 -29  22   0   54.41   12.09   1
  22   7   0   48.32    7.83   1
  -7  29   0   41.90   10.00   1
  12  18   0   90.87   11.46   1
 -30  12   0   77.83   12.26   1
  12  18   0   62.52    9.31   1
 -12 -18   0   84.62   11.25   1
  13  17   0   52.75    9.88   1
 -30  13   0   54.66   10.99   1
  13  17   0   39.62    7.63   1
 -13 -17   0   38.40    8.55   1
  14  16   0   38.20    9.34   1
 -30  14   0   39.31   11.14   1
  14  16   0   39.62    7.51   1
 -14 -16   0   38.30    8.33   1
  15  15   0  133.64   12.08   1
  15  15   0   99.42   12.59   1
 -30  15   0   72.58   12.41   1
 -15 -15   0   98.60   11.67   1
  14 -30   0   33.42    8.65   1
 -30  16   0   36.02   10.42   1
  16  14   0   27.87    7.22   1
  16  14   0   58.17    9.56   1
 -16 -14   0   31.53    8.03   1
  13 -30   0   46.25    9.36   1
  17  13   0   52.77    8.16   1
  17  13   0   58.79   10.31   1
 -30  17   0   53.52   10.92   1
 -17 -13   0   40.32    8.47   1
 -13  30   0   47.73   10.35   1
 -30  18   0  102.74   12.74   1
  12 -30   0   59.64    9.71   1
  18  12   0   86.06   11.40   1
  18  12   0   71.99    8.93   1
 -18 -12   0   70.24    9.55   1
 -12  30   0   72.52   10.99   1
   0   0  -1    4.14    0.59   1
   0   0  -1    7.19    0.78   1
  -1   0  -1 2147.16  118.69   1
   1  -1  -1 2121.00  120.88   1
   0   1  -1 2183.18  120.45   1
   0   1  -1 2168.73  120.36   1
  -1   0  -1 2083.81  118.69   1
   1  -1  -1 2205.19  120.78   1
   0   1  -1 2098.44  120.36   1
   1   0   1 1971.26  118.69   1
   0  -1   1 2029.29  120.36   1
   0  -1  -1 2146.03  118.22   1
  -1   1  -1 2147.71  118.93   1
   0  -1  -1 2092.87  118.12   1
   1   0  -1 2179.68  119.57   1
   1   0  -1 2233.55  119.57   1
  -1   1  -1 2156.19  118.93   1
   0   1   1 1967.90  118.22   1
  -1   0   1 2034.09  119.57   1
   0   1   1 1985.03  118.12   1
   1  -1   1 1986.41  118.83   1
  -1   2  -1    0.54    0.45   1
  -1  -1  -1    0.44    0.44   1
   2  -1  -1    0.63    0.45   1
  -1  -1  -1    1.24    0.26   1
  -1   2  -1    1.53    0.27   1
  -1   2  -1    1.17    0.45   1
   2  -1  -1    1.27    0.27   1
  -1   2  -1    0.36    0.54   1
  -2   1   1    0.63    0.27   1
   1   1   1    0.53    0.35   1
   1  -2   1    0.54    0.27   1
   1  -2   1    0.36    0.45   1
   1   1   1    1.32    0.53   1
  -2   1   1    0.54    0.45   1
   3  -2  -1 1402.68   78.60   1
  -2  -1  -1 1374.35   76.52   1
  -2  -1  -1 1400.03   76.44   1
  -2  -1  -1 1407.74   76.44   1
  -1   3  -1 1426.91   78.16   1
  -1   3  -1 1436.80   78.16   1
  -1   3  -1 1406.16   78.25   1
   3  -2  -1 1418.63   78.77   1
  -3   2   1 1350.17   78.77   1
   1  -3   1 1288.68   78.16   1
   2   1   1 1293.46   76.44   1
  -3   2   1 1336.95   78.68   1
   1  -3   1 1336.83   78.25   1
   2   1   1 1257.76   76.44   1
  -2   0  -1 1960.84  105.64   1
  -2   0  -1 1862.90  105.56   1
   0   2  -1 1919.60  107.42   1
   2  -2  -1 1987.50  108.32   1
   0   2  -1 1941.33  107.33   1
   2  -2  -1 1920.26  108.41   1
   0   2  -1 1872.48  107.42   1
  -2   0  -1 1820.76  105.56   1
  -2   2   1 1871.99  108.41   1
  -2   2   1 1820.30  108.41   1
   0  -2   1 1862.86  107.42   1
  -2   2   1 1934.91  108.32   1
   2   0   1 1831.01  105.56   1
   0  -2   1 1814.49  107.33   1
  -2   1  -1    0.62    0.26   1
   1   1  -1    0.72    0.27   1
   1  -2  -1    0.36    0.45   1
   1   1  -1    0.45    0.45   1
   1   1  -1    1.53    0.54   1
  -2   1  -1    0.17    0.44   1
  -2   1  -1   -0.08    0.35   1
   1  -2  -1    0.63    0.27   1
   1  -2  -1    0.54    0.36   1
  -1   2   1    0.27    0.54   1
  -1  -1   1    0.00    0.45   1
  -1   2   1    0.72    0.36   1
  -1  -1   1    0.63    0.27   1
   2  -1   1    0.35    0.26   1
   0  -2  -1 1871.93  106.32   1
  -2   2  -1 1939.01  107.67   1
  -2   2  -1 1890.31  107.76   1
   2   0  -1 1918.28  107.63   1
  -2   2  -1 1961.22  107.58   1
   0  -2  -1 1841.86  106.41   1
   2   0  -1 1918.28  107.54   1
   2   0  -1 1992.56  107.72   1
   0   2   1 1832.60  106.41   1
  -2   0   1 1893.49  107.72   1
  -2   0   1 1821.71  107.54   1
   2  -2   1 1822.24  107.58   1
   0   2   1 1842.83  106.41   1
  -1  -2  -1 1410.08   76.38   1
  -2   3  -1 1398.22   78.07   1
   3  -1  -1 1400.53   77.87   1
  -2   3  -1 1314.44   77.98   1
   3  -1  -1 1389.48   77.95   1
  -2   3  -1 1386.90   78.07   1
  -2   3  -1 1490.86   77.98   1
  -1  -2  -1 1413.60   76.29   1
  -3   1   1 1374.75   77.95   1
   1   2   1 1298.59   76.29   1
   1   2   1 1263.66   76.38   1
  -3   1   1 1330.21   78.04   1
   2  -3   1 1291.71   77.98   1
   2  -3   1 1321.89   78.07   1
   4  -2  -1    0.60    0.60   1
  -2  -2  -1   -0.25    0.42   1
   4  -2  -1    0.26    0.43   1
  -2   4  -1   -0.08    0.69   1
  -2   4  -1   -0.86    0.69   1
  -2  -2  -1    0.33    0.42   1
  -2   4  -1    0.52    0.43   1
  -2  -2  -1   -0.16    0.67   1
   2   2   1   -0.08    0.59   1
  -4   2   1    0.34    0.69   1
  -4   2   1    0.43    0.52   1
   2  -4   1    1.12    0.78   1
   2   2   1    1.18    0.84   1
   2  -4   1    0.34    0.52   1
  -2   5  -1 1702.36  96.670   1
  -2   5  -1 1688.33  96.756   1
  -3  -2  -1 1668.28  94.781   1
  -3  -2  -1 1683.38  94.611   1
   5  -3  -1 1707.97  97.054   1
  -3  -2  -1 1681.52  94.611   1
   5  -3  -1 1702.48  97.141   1
  -2   5  -1 1693.52  96.583   1
   3   2   1 1682.03  94.696   1
  -5   3   1 1708.40  97.229   1
   2  -5   1 1719.51  96.756   1
   3   2   1 1590.21  94.611   1
   2  -5   1 1752.69  96.670   1
   3   2   1 1660.64  94.696   1
  -5   3   1 1667.84  97.141   1
  -1   4  -1  538.65   29.89   1
  -3  -1  -1  531.49   29.23   1
  -3  -1  -1  518.61   29.31   1
  -1   4  -1  544.62   29.98   1
  -1   4  -1  535.63   29.81   1
   4  -3  -1  554.26   30.07   1
  -3  -1  -1  522.34   29.40   1
   4  -3  -1  536.74   30.16   1
   3   1   1  483.36   29.31   1
  -4   3   1  503.35   30.24   1
  -4   3   1  506.93   30.16   1
   1  -4   1  508.84   29.89   1
   3   1   1  481.75   29.31   1
   1  -4   1  517.65   29.98   1
  -3   0  -1  552.68   31.40   1
  -3   0  -1  561.12   31.31   1
   0   3  -1  562.85   31.87   1
  -3   0  -1  549.52   31.40   1
   3  -3  -1  585.19   32.17   1
   0   3  -1  547.35   31.70   1
   0   3  -1  544.75   31.87   1
   3  -3  -1  553.46   32.17   1
  -3   3   1  560.74   32.26   1
  -3   3   1  553.46   32.26   1
   3   0   1  534.42   31.31   1
   3   0   1  557.20   31.31   1
  -3   3   1  565.65   32.17   1
   0  -3   1  573.93   31.79   1
   0  -3   1  547.17   31.87   1
  -3   1  -1  718.33   41.55   1
   2  -3  -1  742.50   42.27   1
  -3   1  -1  745.62   41.64   1
   1   2  -1  754.11   41.91   1
   2  -3  -1  744.43   42.27   1
   2  -3  -1  749.52   42.36   1
  -3   1  -1  739.14   41.64   1
   1   2  -1  736.47   41.91   1
   1   2  -1  765.42   41.83   1
  -2   3   1  729.05   42.36   1
  -1  -2   1  733.68   41.91   1
  -2   3   1  721.32   42.36   1
   3  -1   1  733.02   41.64   1
  -1  -2   1  715.25   41.83   1
  -2   3   1  728.35   42.36   1
   1  -3  -1  752.74   42.44   1
   2   1  -1  770.21   42.44   1
  -3   2  -1  764.66   42.60   1
   2   1  -1  758.47   42.35   1
   1  -3  -1  743.24   42.53   1
  -3   2  -1  760.05   42.42   1
   2   1  -1  759.43   42.44   1
  -3   2  -1  745.15   42.51   1
  -1   3   1  722.42   42.53   1
  -1   3   1  761.19   42.53   1
  -2  -1   1  706.21   42.35   1
  -2  -1   1  728.47   42.44   1
   3  -2   1  723.46   42.42   1
  -2  -1   1  735.43   42.52   1
   0  -3  -1  552.71   31.42   1
  -3   3  -1  548.52   31.96   1
  -3   3  -1  577.25   32.04   1
  -3   3  -1  562.54   31.87   1
   0  -3  -1  566.87   31.60   1
   3   0  -1  562.54   31.88   1
   3   0  -1  562.80   31.71   1
   3  -3   1  548.78   31.96   1
   3  -3   1  561.06   32.04   1
   0   3   1  541.63   31.60   1
   0   3   1  538.37   31.51   1
  -3   0   1  557.17   31.79   1
  -3   0   1  550.07   31.79   1
  -3   0   1  564.87   31.97   1
  -1  -3  -1  519.50   29.07   1
   4  -1  -1  526.25   29.66   1
  -1  -3  -1  529.62   29.24   1
  -3   4  -1  523.14   29.68   1
   4  -1  -1  513.28   29.57   1
  -3   4  -1  525.22   29.86   1
  -3   4  -1  548.48   29.68   1
  -3   4  -1  532.16   29.86   1
   1   3   1  499.10   29.24   1
   3  -4   1  502.91   29.77   1
   1   3   1  511.34   29.16   1
  -4   1   1  517.51   29.66   1
  -4   1   1  485.17   29.83   1
   3  -4   1  507.08   29.86   1
  -3   5  -1 1663.17  97.145   1
  -3   5  -1 1688.87  97.232   1
  -3   5  -1 1721.42  97.058   1
   5  -2  -1 1715.17  96.980   1
  -2  -3  -1 1635.88  95.150   1
   5  -2  -1 1693.57  97.067   1
  -2  -3  -1 1636.56  94.980   1
  -2  -3  -1 1672.84  94.980   1
   2   3   1 1672.41  95.065   1
   3  -5   1 1745.03  97.232   1
   2   3   1 1718.89  95.065   1
  -5   2   1 1739.90  97.240   1
   3  -5   1 1738.09  97.145   1
  -5   2   1 1690.46  97.067   1
   2   3   1 1666.12  95.150   1
   6  -3  -1    0.08    0.61   1
   6  -3  -1    0.00    0.69   1
  -3  -3  -1    0.17    0.85   1
  -3   6  -1   -0.61    0.96   1
  -3  -3  -1   -1.45    0.51   1
  -3  -3  -1    0.34    0.77   1
  -3   6  -1    0.78    0.87   1
  -3   6  -1   -0.26    0.61   1
  -3  -3  -1   -0.59    0.59   1
   3  -6   1   -0.61    0.87   1
  -6   3   1    1.04    0.69   1
   3  -6   1    0.26    0.69   1
  -6   3   1    0.43    0.96   1
   3   3   1    1.11    1.11   1
  -6   3   1   -0.43    0.78   1
   3  -6   1   -0.26    0.61   1
   3   3   1    0.42    0.77   1
   3   3   1    0.42    0.68   1
  -4  -3  -1  522.81   30.31   1
  -4  -3  -1  499.45   30.48   1
  -3   7  -1  534.91   30.79   1
  -3   7  -1  537.02   30.97   1
  -4  -3  -1  529.93   30.39   1
   7  -4  -1  546.93   31.20   1
  -4  -3  -1  520.90   30.48   1
  -3   7  -1  512.05   30.97   1
   7  -4  -1  522.03   31.02   1
  -3   7  -1  526.17   30.88   1
   7  -4  -1  525.93   30.93   1
  -7   4   1  550.66   31.28   1
   4   3   1  539.92   30.39   1
   3  -7   1  535.88   30.97   1
  -7   4   1  551.19   31.11   1
   4   3   1  540.62   30.48   1
   3  -7   1  580.08   30.88   1
   3  -7   1  542.41   31.06   1
  -7   4   1  542.68   30.84   1
  -7   4   1  564.84   30.93   1
   4   3   1  531.58   30.48   1
  -4  -2  -1  116.51    7.03   1
  -2   6  -1  118.41    7.15   1
   6  -4  -1  111.13    7.02   1
   6  -4  -1  116.92    7.11   1
  -2   6  -1  110.21    6.97   1
  -4  -2  -1  114.62    7.03   1
  -4  -2  -1  118.82    6.94   1
  -2   6  -1  116.32    7.15   1
  -4  -2  -1  111.02    6.85   1
   2  -6   1  115.79    7.06   1
   2  -6   1  120.07    6.97   1
  -6   4   1  118.59    7.02   1
  -6   4   1  116.57    7.37   1
  -6   4   1  124.29    7.19   1
   4   2   1  116.42    7.03   1
   4   2   1  119.51    6.94   1
   4   2   1  121.74    6.94   1
   2  -6   1  128.26    7.32   1
  -1   5  -1   41.33    2.76   1
  -4  -1  -1   43.73    2.80   1
  -1   5  -1   37.09    2.59   1
  -4  -1  -1   39.82    2.72   1
   5  -4  -1   41.56    2.70   1
   5  -4  -1   40.86    2.61   1
  -4  -1  -1   41.10    2.80   1
  -4  -1  -1   39.48    2.55   1
  -1   5  -1   36.92    2.94   1
   4   1   1   41.69    2.72   1
   4   1   1   40.16    2.63   1
  -5   4   1   42.61    3.05   1
  -5   4   1   40.08    2.79   1
   4   1   1   37.27    2.72   1
   1  -5   1   37.79    2.94   1
   1  -5   1   43.15    2.76   1
  -4   0  -1    7.56    0.93   1
   0   4  -1   8.778    1.11   1
   4  -4  -1    8.45    0.95   1
   4  -4  -1   11.15    0.95   1
   4  -4  -1    6.62    0.78   1
  -4   0  -1   8.499    0.76   1
   0   4  -1    7.91    1.03   1
   0   4  -1   9.380    0.94   1
  -4   0  -1   9.434    1.10   1
   0  -4   1    6.28    0.86   1
   4   0   1    5.69    0.84   1
   4   0   1    5.94    0.93   1
   4   0   1    3.48    0.84   1
  -4   4   1    4.70    0.87   1
   0  -4   1    4.47    1.11   1
  -4   4   1    4.61    1.04   1
  -4   4   1    4.27    1.13   1
   3  -4  -1  102.96    6.35   1
   1   3  -1  95.928    6.26   1
   1   3  -1  99.192    6.44   1
  -4   1  -1  108.23    6.48   1
   1   3  -1  104.94    6.44   1
  -4   1  -1  98.590    6.31   1
  -4   1  -1  99.444    6.23   1
   3  -4  -1  108.45    6.44   1
  -1  -3   1  118.34    6.35   1
  -3   4   1  115.58    6.61   1
  -3   4   1  118.54    6.52   1
  -1  -3   1  109.49    6.52   1
   4  -1   1  120.61    6.40   1
   4  -1   1  108.23    6.23   1
  -3   4   1  121.50    6.61   1
   2  -4  -1    1.38    0.69   1
   2   2  -1    1.45    0.68   1
   2   2  -1    0.85    0.77   1
  -4   2  -1    0.94    0.42   1
  -4   2  -1    1.37    0.60   1
  -4   2  -1    1.20    0.94   1
   2   2  -1    1.37    0.42   1
   2  -4  -1    0.34    0.43   1
  -2  -2   1    0.08    0.68   1
  -2   4   1    1.12    0.69   1
  -2  -2   1    3.00    0.85   1
   4  -2   1    0.42    0.60   1
  -2  -2   1    0.85    0.51   1
  -2   4   1    0.95    0.60   1
  -2   4   1    0.51    0.77   1
   3   1  -1  102.01    6.18   1
  -4   3  -1  106.71    6.48   1
  -4   3  -1  102.21    6.22   1
   1  -4  -1  95.103    6.36   1
   3   1  -1  100.80    6.44   1
   1  -4  -1  102.75    6.19   1
  -4   3  -1  97.034    6.30   1
   3   1  -1  97.545    6.35   1
  -3  -1   1  108.79    6.26   1
  -3  -1   1  119.95    6.52   1
  -1   4   1  112.38    6.36   1
  -1   4   1  126.75    6.53   1
  -3  -1   1  113.43    6.35   1
   4  -3   1  114.57    6.39   1
  -4   4  -1   9.449    0.95   1
   0  -4  -1   9.570    0.93   1
  -4   4  -1    7.10    1.21   1
   4   0  -1   9.725    1.03   1
   0  -4  -1   10.33    1.19   1
  -4   4  -1   9.015    1.04   1
  -4   4  -1   12.04    1.04   1
   4   0  -1    8.00    0.77   1
   4  -4   1    4.33    0.86   1
  -4   0   1    5.76    1.11   1
  -4   0   1    4.13    0.86   1
   4  -4   1    4.85    0.95   1
   0   4   1    5.21    0.85   1
  -4   0   1    4.13    0.77   1
   0   4   1    8.03    1.19   1
   5  -1  -1   42.66    2.76   1
  -1  -4  -1   38.67    2.64   1
  -1  -4  -1   46.17    2.90   1
  -4   5  -1   43.23    2.78   1
   5  -1  -1   38.24    2.68   1
  -4   5  -1   40.27    2.78   1
  -4   5  -1   41.58    2.95   1
  -1  -4  -1   35.94    2.90   1
  -4   5  -1   42.10    2.69   1
   1   4   1   39.69    2.98   1
  -5   1   1   41.10    2.76   1
  -5   1   1   39.45    2.59   1
   4  -5   1   39.58    2.87   1
  -5   1   1   43.34    3.02   1
   1   4   1   42.17    2.56   1
   4  -5   1   41.40    2.87   1
   1   4   1   41.40    2.73   1
   1   4   1   44.63    2.81   1
   4  -5   1   44.44    2.87   1
  -2  -4  -1  111.87    7.04   1
  -2  -4  -1  114.96    6.86   1
  -4   6  -1  118.85    7.08   1
   6  -2  -1  121.47    7.07   1
  -4   6  -1  110.62    7.26   1
   6  -2  -1  110.11    7.07   1
  -4   6  -1  124.01    7.08   1
  -2  -4  -1  106.20    7.12   1
  -2  -4  -1  111.18    6.95   1
   2   4   1  122.60    6.95   1
   4  -6   1  116.05    7.17   1
   4  -6   1  125.50    7.08   1
   2   4   1  123.55    7.04   1
  -6   2   1  121.64    6.89   1
  -6   2   1  122.78    7.16   1
  -6   2   1  123.82    7.33   1
   4  -6   1  123.40    7.26   1
   2   4   1  118.48    7.21   1
  -3  -4  -1  531.55   30.41   1
   7  -3  -1  528.75   31.04   1
  -3  -4  -1  515.82   30.41   1
  -4   7  -1  538.49   30.93   1
  -4   7  -1  521.79   31.02   1
   7  -3  -1  524.42   30.96   1
  -4   7  -1  525.50   31.11   1
  -3  -4  -1  534.51   30.58   1
  -4   7  -1  531.95   31.02   1
  -3  -4  -1  508.18   30.67   1
   4  -7   1  562.62   31.02   1
   4  -7   1  543.62   31.20   1
  -7   3   1  533.62   31.31   1
   3   4   1  537.29   30.49   1
  -7   3   1  578.28   31.04   1
   4  -7   1  555.73   31.11   1
  -7   3   1  560.25   30.87   1
   3   4   1  532.77   30.67   1
   3   4   1  540.24   30.58   1
  -7   3   1  540.17   31.13   1
  -4   8  -1    0.08    1.07   1
  -4  -4  -1   -0.08    0.97   1
  -4  -4  -1   -0.53    0.79   1
   8  -4  -1    0.00    0.80   1
   8  -4  -1    0.53    0.71   1
  -4   8  -1   -0.17    0.71   1
  -4   8  -1    0.62    0.98   1
  -4  -4  -1   -0.17    1.06   1
  -4   8  -1    1.70    1.07   1
   8  -4  -1    0.98    0.98   1
  -4  -4  -1    0.17    0.70   1
  -8   4   1    0.26    0.53   1
  -8   4   1    0.62    1.07   1
   4  -8   1    0.26    0.80   1
   4   4   1   -0.08    0.88   1
   4  -8   1    1.70    1.16   1
   4   4   1   -0.26    0.97   1
   4   4   1    0.08    1.14   1
  -8   4   1    0.35    0.80   1
   4  -8   1    0.17    0.89   1
  -8   4   1    0.00    0.89   1
  -4   9  -1 1081.82   62.73   1
   9  -5  -1 1071.46   62.86   1
  -4   9  -1 1071.62   62.73   1
  -5  -4  -1 1043.90   62.11   1
   9  -5  -1 1057.27   62.96   1
  -5  -4  -1 1065.90   62.02   1
  -5  -4  -1 1026.78   61.93   1
  -4   9  -1 1098.21   62.64   1
  -5  -4  -1 1041.65   62.20   1
  -4   9  -1 1096.39   62.55   1
   9  -5  -1 1116.58   62.96   1
   5   4   1 1149.48   62.11   1
   4  -9   1 1120.89   62.91   1
   4  -9   1 1114.97   62.73   1
  -9   5   1 1118.60   63.32   1
  -9   5   1 1151.81   62.68   1
   4  -9   1 1133.55   62.55   1
   5   4   1 1082.67   62.11   1
  -9   5   1 1136.44   62.86   1
  -9   5   1 1065.79   63.05   1
   5   4   1 1131.81   62.02   1
   8  -5  -1  308.31   18.47   1
   8  -5  -1  310.92   18.29   1
  -3   8  -1  307.66   18.54   1
  -5  -3  -1  306.92   18.14   1
   8  -5  -1  314.89   18.56   1
  -5  -3  -1  317.98   18.32   1
  -3   8  -1  315.00   18.54   1
  -5  -3  -1  294.53   18.41   1
  -5  -3  -1  310.81   18.23   1
  -3   8  -1  314.28   18.36   1
  -3   8  -1  309.63   18.63   1
  -8   5   1  340.11   18.56   1
   5   3   1  327.18   18.32   1
   3  -8   1  330.13   18.72   1
  -8   5   1  334.43   18.65   1
  -8   5   1  320.74   18.29   1
  -8   5   1  327.49   18.92   1
   3  -8   1  328.61   18.45   1
   5   3   1  314.79   18.23   1
   3  -8   1  317.86   18.54   1
   5   3   1  320.01   18.41   1
   7  -5  -1   23.40    2.40   1
   7  -5  -1   25.45    2.22   1
  -2   7  -1   29.05    2.47   1
  -5  -2  -1   30.59    2.44   1
  -2   7  -1   26.05    2.47   1
  -5  -2  -1   29.46    2.44   1
   7  -5  -1   29.89    1.95   1
   7  -5  -1   30.96    2.22   1
  -5  -2  -1   32.86    2.26   1
  -2   7  -1   27.81    2.38   1
  -5  -2  -1   29.81    2.17   1
  -2   7  -1   28.25    2.20   1
   2  -7   1   29.58    2.29   1
  -7   5   1   29.36    2.75   1
   2  -7   1   35.49    2.64   1
  -7   5   1   33.99    2.49   1
   5   2   1   30.16    2.52   1
   5   2   1   25.54    2.26   1
   2  -7   1   29.49    2.38   1
   5   2   1   31.38    2.44   1
  -7   5   1   28.47    2.31   1
   6  -5  -1  100.51    5.81   1
   6  -5  -1  106.77    5.64   1
  -1   6  -1  102.82    5.93   1
  -5  -1  -1  108.78    5.86   1
  -1   6  -1  98.107    5.84   1
  -1   6  -1  102.55    5.67   1
  -5  -1  -1  99.823    5.60   1
  -5  -1  -1  97.151    5.77   1
  -5  -1  -1  111.72    5.86   1
   6  -5  -1  103.33    5.73   1
  -6   5   1  90.548    5.90   1
   5   1   1  93.530    5.68   1
   5   1   1   78.61    5.68   1
  -6   5   1  91.077    5.99   1
   1  -6   1   85.27    5.93   1
   1  -6   1   83.00    5.76   1
  -6   5   1   82.70    5.73   1
   5   1   1   84.04    5.68   1
   1  -6   1   81.26    5.67   1
  -6   5   1   81.11    5.81   1
   5  -5  -1  191.19   10.69   1
   5  -5  -1  191.37   10.77   1
   0   5  -1  188.20   10.73   1
  -5   0  -1  186.60   10.53   1
   0   5  -1  187.08   10.73   1
   5  -5  -1  193.65   10.60   1
   0   5  -1  194.69   10.55   1
  -5   0  -1  181.21   10.53   1
  -5   0  -1  192.77   10.45   1
   5   0   1  174.35   10.45   1
  -5   5   1  171.21   10.77   1
   5   0   1  175.72   10.45   1
   0  -5   1  167.61   10.73   1
   5   0   1  172.81   10.53   1
  -5   5   1  173.49   10.86   1
  -5   5   1  169.20   10.77   1
   0  -5   1  182.49   10.64   1
  -5   5   1  168.93   10.69   1
   1   4  -1  92.753    6.10   1
  -5   1  -1  98.343    5.90   1
   4  -5  -1  102.67    6.01   1
  -5   1  -1  102.62    6.24   1
  -5   1  -1  95.261    5.99   1
   4  -5  -1  107.03    6.10   1
  -5   1  -1  93.635    6.16   1
   1   4  -1  98.432    6.10   1
   1   4  -1  94.130    5.93   1
  -4   5   1  104.33    6.19   1
   5  -1   1  97.658    5.90   1
   5  -1   1  105.87    5.99   1
  -1  -4   1  101.44    6.02   1
  -1  -4   1  99.293    6.19   1
  -4   5   1  108.78    6.19   1
  -4   5   1  103.20    6.10   1
   5  -1   1  100.39    5.99   1
   2   3  -1 2388.52  133.49   1
   2   3  -1 2337.73  133.66   1
   3  -5  -1 2355.61  135.13   1
   2   3  -1 2318.94  133.66   1
  -5   2  -1 2388.08  133.65   1
  -5   2  -1 2347.56  133.82   1
   3  -5  -1 2430.39  135.22   1
  -2  -3   1 2306.07  133.58   1
  -2  -3   1 2359.26  133.66   1
  -3   5   1 2378.11  135.22   1
   5  -2   1 2379.75  133.65   1
   5  -2   1 2325.84  133.65   1
   5  -2   1 2319.66  133.48   1
  -3   5   1 2335.90  135.31   1
  -3   5   1 2438.91  135.22   1
  -5   3  -1 2362.83  134.92   1
   3   2  -1 2384.27  134.09   1
  -5   3  -1 2328.66  135.00   1
  -5   3  -1 2410.62  134.83   1
   2  -5  -1 2378.26  135.07   1
   3   2  -1 2419.62  134.26   1
   2  -5  -1 2426.32  135.25   1
   3   2  -1 2334.86  134.26   1
  -3  -2   1 2359.22  134.17   1
  -3  -2   1 2337.17  134.17   1
  -2   5   1 2326.49  135.25   1
  -2   5   1 2355.71  135.16   1
   5  -3   1 2310.29  134.92   1
  -3  -2   1 2360.93  134.26   1
  -2   5   1 2463.99  135.07   1
   5  -3   1 2337.12  134.83   1
  -2   5   1 2399.18  135.16   1
   1  -5  -1  102.00    5.94   1
  -5   4  -1  103.29    5.98   1
  -5   4  -1  94.622    6.07   1
  -5   4  -1  101.12    6.33   1
   4   1  -1  101.78    5.93   1
   1  -5  -1  107.08    6.19   1
   4   1  -1  95.678    6.10   1
   5  -4   1  94.189    6.07   1
  -1   5   1  106.48    6.11   1
  -4  -1   1  97.829    6.19   1
  -1   5   1  98.650    6.02   1
  -1   5   1  106.39    6.19   1
  -1   5   1  104.59    5.85   1
  -4  -1   1  97.485    6.02   1
  -4  -1   1  94.904    6.02   1
   5  -4   1  103.55    5.98   1
   0  -5  -1  185.22   10.58   1
   0  -5  -1  188.40   10.75   1
  -5   5  -1  194.42   10.72   1
   5   0  -1  191.74   10.82   1
  -5   5  -1  199.48   11.07   1
  -5   5  -1  193.81   10.72   1
   0  -5  -1  196.75   10.84   1
  -5   5  -1  192.24   10.90   1
   5   0  -1  197.37   10.64   1
   5  -5   1  170.61   10.72   1
   0   5   1  172.92   10.49   1
  -5   0   1  172.70   10.73   1
   5  -5   1  181.42   10.81   1
  -5   0   1  185.16   10.90   1
   0   5   1  167.67   10.84   1
   0   5   1  180.23   10.75   1
  -5   0   1  178.76   10.64   1
   5  -5   1  174.62   10.90   1
   0   5   1  170.16   10.66   1
   6  -1  -1  97.871    5.76   1
  -5   6  -1  98.829    5.79   1
  -5   6  -1  104.01    5.71   1
  -5   6  -1  101.02    5.62   1
  -1  -5  -1  102.31    5.87   1
  -5   6  -1  104.71    5.97   1
  -1  -5  -1  99.807    5.61   1
  -1  -5  -1  102.91    5.79   1
  -5   6  -1  105.33    5.79   1
   6  -1  -1  97.346    5.59   1
   1   5   1   84.07    5.70   1
  -6   1   1   85.46    5.59   1
   1   5   1   80.79    5.79   1
   5  -6   1   86.17    5.79   1
   1   5   1  88.659    5.44   1
   1   5   1  90.819    5.61   1
  -6   1   1  87.646    5.76   1
  -6   1   1   87.38    5.50   1
   5  -6   1   82.57    5.79   1
   5  -6   1   86.00    5.62   1
  -6   1   1   84.76    5.85   1
  -5   7  -1   28.56    2.30   1
   7  -2  -1   26.99    2.21   1
   7  -2  -1   26.19    2.30   1
  -5   7  -1   29.18    2.21   1
  -2  -5  -1   31.06    2.09   1
  -2  -5  -1   28.88    2.35   1
  -2  -5  -1   28.44    2.44   1
  -5   7  -1   26.43    2.48   1
  -5   7  -1   36.45    2.57   1
  -2  -5  -1   27.92    2.09   1
  -7   2   1   30.70    2.30   1
  -7   2   1   30.26    2.03   1
  -7   2   1   31.59    2.56   1
   2   5   1   29.75    2.61   1
   2   5   1   30.36    2.09   1
   5  -7   1   29.35    2.48   1
   2   5   1   28.18    2.26   1
   5  -7   1   26.78    2.39   1
   5  -7   1   30.60    2.30   1
  -7   2   1   33.45    2.47   1
   2   5   1   31.76    2.44   1
   8  -3  -1  313.21   18.95   1
  -3  -5  -1  304.09   18.76   1
  -5   8  -1  300.70   19.03   1
  -5   8  -1  347.38   19.03   1
  -3  -5  -1  303.65   18.59   1
  -3  -5  -1  298.24   18.85   1
  -5   8  -1  314.17   18.94   1
   8  -3  -1  315.36   18.95   1
  -5   8  -1  314.88   18.85   1
  -3  -5  -1  327.81   18.59   1
   8  -3  -1  315.62   18.86   1
   5  -8   1  334.81   19.12   1
   3   5   1  324.62   18.68   1
  -8   3   1  336.65   18.86   1
   5  -8   1  343.16   19.03   1
   5  -8   1  341.82   18.94   1
  -8   3   1  337.55   19.04   1
   3   5   1  324.09   18.85   1
   3   5   1  334.98   18.76   1
  -8   3   1  354.08   19.31   1
  -8   3   1  336.20   18.69   1
   9  -4  -1 1089.76   62.53   1
  -4  -5  -1 1092.35   61.65   1
   9  -4  -1 1093.88   62.62   1
  -5   9  -1 1060.65   62.43   1
  -5   9  -1 1053.63   62.52   1
  -5   9  -1 1038.51   62.43   1
  -4  -5  -1 1026.27   61.84   1
  -4  -5  -1 1066.74   61.65   1
  -5   9  -1 1032.94   62.34   1
   9  -4  -1 1073.85   62.62   1
  -4  -5  -1 1081.44   61.93   1
   4   5   1 1063.86   61.93   1
   5  -9   1 1087.17   62.52   1
  -9   4   1 1166.66   62.35   1
   4   5   1 1117.86   61.75   1
  -9   4   1 1129.91   62.71   1
  -9   4   1 1095.98   62.90   1
   5  -9   1 1092.19   62.61   1
   4   5   1 1126.25   61.84   1
  -9   4   1 1187.60   62.53   1
  10  -5  -1    0.46    1.02   1
  10  -5  -1   -0.18    1.21   1
  10  -5  -1    2.05    1.39   1
  -5  -5  -1   -0.73    0.92   1
  -5  10  -1    0.37    1.11   1
  -5  10  -1    0.64    1.39   1
  -5  10  -1    3.43    1.48   1
  -5  -5  -1   -1.19    1.01   1
  -5  -5  -1   -0.92    1.28   1
  -5  -5  -1   -0.82    1.19   1
  -5  10  -1   -0.18    1.29   1
   5 -10   1    0.09    1.20   1
 -10   5   1   -0.83    0.74   1
   5   5   1    1.65    1.47   1
   5   5   1    0.00    1.28   1
   5 -10   1   -0.37    1.39   1
 -10   5   1   -0.83    1.11   1
   5 -10   1    0.00    1.20   1
   5   5   1   -0.92    1.01   1
 -10   5   1   -2.42    1.58   1
 -10   5   1    0.00    1.30   1
  -5  11  -1 1861.00  109.30   1
  -6  -5  -1 1907.17  108.81   1
  -5  11  -1 1881.79  109.30   1
  -6  -5  -1 1901.23  109.00   1
  -6  -5  -1 1879.87  108.90   1
  -5  11  -1 1994.49  109.30   1
  11  -6  -1 1975.68  109.78   1
  11  -6  -1 1987.75  109.97   1
  -6  -5  -1 1893.23  108.72   1
  -5  11  -1 1890.95  109.11   1
   6   5   1 1842.68  108.90   1
   6   5   1 1848.14  108.72   1
 -11   6   1 2024.26  109.78   1
   5 -11   1 1867.90  109.48   1
 -11   6   1 1990.98  109.50   1
   6   5   1 1844.47  108.90   1
 -11   6   1 1923.78  109.97   1
 -11   6   1 1906.96  110.26   1
   5 -11   1 1998.65  109.11   1
   5 -11   1 1885.47  109.30   1
  -4  10  -1 1436.82   79.78   1
  -4  10  -1 1379.02   79.96   1
  -6  -4  -1 1400.00   79.48   1
  -6  -4  -1 1443.15   79.39   1
  10  -6  -1 1436.42   80.27   1
  -6  -4  -1 1384.51   79.58   1
  10  -6  -1 1434.93   80.36   1
  -4  10  -1 1483.76   79.96   1
  10  -6  -1 1396.56   80.27   1
  -4  10  -1 1434.78   79.96   1
  10  -6  -1 1418.22   80.08   1
  -6  -4  -1 1421.67   79.30   1
   4 -10   1 1314.36   79.87   1
   4 -10   1 1368.35   79.78   1
   6   4   1 1386.44   79.48   1
 -10   6   1 1330.20   80.64   1
 -10   6   1 1407.76   79.99   1
   6   4   1 1373.16   79.30   1
 -10   6   1 1361.46   80.45   1
   6   4   1 1393.18   79.48   1
 -10   6   1 1386.01   80.27   1
   4 -10   1 1372.89   80.05   1
  -6  -3  -1   65.50    4.43   1
  -6  -3  -1   59.16    4.43   1
  -3   9  -1   67.11    4.46   1
   9  -6  -1   67.29    4.40   1
  -3   9  -1   56.44    4.10   1
   9  -6  -1   65.82    3.94   1
   9  -6  -1   63.62    4.22   1
   9  -6  -1   65.36    4.22   1
  -6  -3  -1   67.76    4.16   1
  -6  -3  -1   64.68    4.16   1
  -3   9  -1   67.21    4.37   1
  -3   9  -1   66.38    4.37   1
  -9   6   1   64.72    4.31   1
   6   3   1   63.05    4.25   1
   3  -9   1   63.10    4.65   1
  -9   6   1   61.14    4.49   1
  -9   6   1   61.96    3.94   1
   3  -9   1   60.73    4.28   1
   6   3   1   60.43    4.34   1
   3  -9   1   60.91    4.19   1
   6   3   1   63.78    4.43   1
  -9   6   1   55.45    4.68   1
  -6  -2  -1  168.89   9.967   1
  -6  -2  -1  165.69   9.878   1
   8  -6  -1  161.93   9.957   1
  -2   8  -1  173.67   10.05   1
   8  -6  -1  163.29   9.776   1
  -6  -2  -1  162.75   9.789   1
  -2   8  -1  168.01   9.968   1
   8  -6  -1  167.45   10.04   1
  -6  -2  -1  153.23   9.878   1
  -2   8  -1  153.91   9.968   1
   8  -6  -1  165.73   9.867   1
  -2   8  -1  157.86   9.789   1
   6   2   1  160.70   9.789   1
   2  -8   1  174.57   10.23   1
   6   2   1  172.00   9.967   1
   2  -8   1  170.17   9.968   1
  -8   6   1  166.45   10.31   1
   6   2   1  171.38   9.967   1
  -8   6   1  170.89   9.957   1
   2  -8   1  172.32   9.878   1
  -8   6   1  177.59   10.13   1
  -6  -1  -1   26.08    2.19   1
  -1   7  -1   23.57    2.12   1
  -6  -1  -1   20.02    1.75   1
  -1   7  -1   21.09    1.86   1
  -1   7  -1   22.77    1.94   1
  -6  -1  -1   23.44    1.93   1
   7  -6  -1   17.36    1.78   1
   7  -6  -1   24.16    2.05   1
  -6  -1  -1   22.74    1.93   1
   7  -6  -1   21.38    1.70   1
  -1   7  -1   22.95    1.77   1
   7  -6  -1   22.73    1.61   1
   6   1   1   15.01    1.75   1
   6   1   1   15.28    1.66   1
  -7   6   1   13.06    1.61   1
  -7   6   1   12.79    1.78   1
   1  -7   1   14.44    1.59   1
   1  -7   1   14.62    1.94   1
  -7   6   1   12.43    1.96   1
   1  -7   1   12.58    1.68   1
  -7   6   1   15.48    1.78   1
   6   1   1   16.94    1.84   1
   6  -6  -1  113.96    7.27   1
  -6   0  -1  122.77    7.13   1
   6  -6  -1  118.84    7.36   1
  -6   0  -1  121.03    7.39   1
   0   6  -1  124.56    7.36   1
  -6   0  -1  123.47    7.30   1
   0   6  -1  119.65    7.36   1
   0   6  -1  115.97    7.18   1
  -6   0  -1  116.94    7.22   1
   6  -6  -1  131.61    7.18   1
   6  -6  -1  123.81    7.27   1
   0  -6   1  118.86    7.27   1
  -6   6   1  129.31    7.45   1
  -6   6   1  122.21    7.53   1
   0  -6   1  112.11    7.10   1
   6   0   1  119.38    7.13   1
   0  -6   1  114.83    7.45   1
  -6   6   1  118.84    7.36   1
   6   0   1  123.47    7.22   1
   6   0   1  116.68    7.13   1
  -6   1  -1  124.87    7.88   1
  -6   1  -1  120.54    7.70   1
   1   5  -1  122.70    7.65   1
  -6   1  -1  115.17    7.70   1
   5  -6  -1  117.95    7.75   1
  -6   1  -1  117.42    7.62   1
   5  -6  -1  106.06    7.84   1
   1   5  -1  126.70    7.82   1
   1   5  -1  124.09    7.74   1
   5  -6  -1  129.41    7.75   1
   6  -1   1  138.71    7.62   1
  -5   6   1  137.06    7.92   1
  -5   6   1  154.33    7.84   1
  -1  -5   1  138.26    7.82   1
  -1  -5   1  143.74    7.65   1
  -5   6   1  135.30    8.01   1
   6  -1   1  136.20    7.70   1
   6  -1   1  141.66    7.70   1
  -5   6   1  140.67    7.92   1
  -1  -5   1  132.34    7.91   1
  -6   2  -1  409.31   24.23   1
  -6   2  -1  412.69   24.05   1
   2   4  -1  417.25   24.14   1
   2   4  -1  404.70   23.97   1
  -6   2  -1  393.13   24.05   1
   2   4  -1  415.52   24.14   1
  -6   2  -1  396.42   23.97   1
   4  -6  -1  437.40   24.36   1
   4  -6  -1  430.39   24.27   1
   4  -6  -1  399.98   24.53   1
  -4   6   1  421.01   24.36   1
   6  -2   1  433.29   23.97   1
  -2  -4   1  442.69   24.23   1
   6  -2   1  424.54   24.14   1
  -2  -4   1  417.16   24.05   1
   6  -2   1  436.92   24.05   1
  -4   6   1  430.39   24.44   1
  -4   6   1  442.31   24.36   1
  -4   6   1  427.24   24.44   1
  -2  -4   1  412.49   24.05   1
  -6   3  -1   -0.08    1.21   1
   3   3  -1   -0.95    0.86   1
   3   3  -1    0.77    0.86   1
   3  -6  -1    2.35    0.95   1
   3   3  -1   -0.17    0.60   1
   3  -6  -1    0.34    0.78   1
  -6   3  -1    0.26    0.86   1
  -6   3  -1   -0.26    0.60   1
  -6   3  -1    0.78    0.78   1
   3  -6  -1    0.52    0.61   1
  -3   6   1   -0.08    0.78   1
  -3  -3   1    0.34    0.77   1
  -3  -3   1    1.46    0.95   1
  -3   6   1    1.04    0.69   1
   6  -3   1    1.82    0.78   1
  -3   6   1   -0.43    0.78   1
   6  -3   1    0.08    0.78   1
  -3   6   1   -1.22    0.95   1
   6  -3   1    0.52    0.43   1
  -3  -3   1    0.25    0.86   1
  -6   4  -1  418.39   24.14   1
   2  -6  -1  407.38   24.18   1
  -6   4  -1  406.62   24.14   1
   2  -6  -1  434.08   24.09   1
   4   2  -1  403.02   24.14   1
  -6   4  -1  414.90   24.23   1
   2  -6  -1  420.43   24.26   1
  -6   4  -1  411.59   24.40   1
   4   2  -1  413.32   24.14   1
   4   2  -1  417.82   23.97   1
   6  -4   1  436.08   24.23   1
  -2   6   1  418.95   24.26   1
  -4  -2   1  413.67   24.06   1
   6  -4   1  423.01   23.97   1
   6  -4   1  445.67   24.14   1
  -4  -2   1  413.24   24.14   1
  -4  -2   1  430.98   24.14   1
  -2   6   1  400.94   24.18   1
  -2   6   1  439.74   24.09   1
  -6   5  -1  120.58    7.71   1
  -6   5  -1  131.97    8.06   1
   1  -6  -1  112.15    7.73   1
   5   1  -1  118.50    7.65   1
  -6   5  -1  125.22    7.80   1
   1  -6  -1  115.19    7.56   1
  -6   5  -1  120.40    7.71   1
   5   1  -1  120.58    7.74   1
  -6   5  -1  124.35    7.62   1
   1  -6  -1  127.45    7.82   1
   6  -5   1  131.19    7.71   1
  -5  -1   1  150.94    8.00   1
  -1   6   1  147.36    7.73   1
  -1   6   1  130.15    7.82   1
  -1   6   1  141.01    7.56   1
  -5  -1   1  145.20    7.83   1
  -1   6   1  140.84    7.99   1
  -5  -1   1  138.24    7.65   1
   6  -5   1  129.08    7.80   1
  -5  -1   1  135.19    7.74   1
  -6   6  -1  132.86    7.24   1
   0  -6  -1  116.29    7.15   1
   6   0  -1  122.25    7.19   1
  -6   6  -1  115.11    7.24   1
   6   0  -1  120.05    7.37   1
   0  -6  -1  126.59    7.41   1
  -6   6  -1  118.47    7.42   1
  -6   6  -1  110.25    7.59   1
   0  -6  -1  118.21    7.41   1
  -6   6  -1  118.82    7.42   1
  -6   0   1  119.53    7.28   1
  -6   0   1  119.44    7.19   1
   0   6   1  126.85    7.06   1
   6  -6   1  124.83    7.42   1
   6  -6   1  130.93    7.33   1
   0   6   1  125.63    7.32   1
   6  -6   1  123.95    7.42   1
   0   6   1  114.37    7.50   1
  -6   0   1  117.59    7.37   1
  -6   0   1  126.37    7.54   1
  -6   7  -1   20.68    2.05   1
  -6   7  -1   24.34    1.78   1
  -6   7  -1   22.02    1.69   1
  -1  -6  -1   20.84    2.02   1
  -1  -6  -1   20.84    2.02   1
   7  -1  -1   21.93    2.04   1
   7  -1  -1   18.91    1.59   1
  -1  -6  -1   21.37    1.67   1
  -6   7  -1   21.13    2.14   1
   7  -1  -1   20.60    1.77   1
   1   6   1   13.01    1.49   1
   1   6   1   16.18    1.84   1
   6  -7   1   12.48    1.60   1
   1   6   1   11.52    1.58   1
  -7   1   1   12.69    1.50   1
  -7   1   1   14.74    1.77   1
   6  -7   1   14.80    1.51   1
  -7   1   1   13.23    1.59   1
   1   6   1   10.11    1.40   1
  -7   1   1   11.98    1.50   1
   6  -7   1   17.83    1.78   1
   8  -2  -1  152.14   9.819   1
  -2  -6  -1  148.30   9.614   1
  -6   8  -1  161.00   10.10   1
  -2  -6  -1  156.31   9.971   1
   8  -2  -1  159.25   9.729   1
  -6   8  -1  181.12   10.01   1
  -2  -6  -1  160.32   9.614   1
  -2  -6  -1  165.03   9.882   1
  -6   8  -1  170.84   9.832   1
  -6   8  -1  154.60   9.832   1
   8  -2  -1  162.05   9.909   1
   6  -8   1  164.88   9.832   1
   2   6   1  164.05   9.882   1
   2   6   1  168.51   9.614   1
   2   6   1  166.64   9.704   1
   6  -8   1  167.59   10.01   1
  -8   2   1  170.33   9.639   1
  -8   2   1  165.65   10.17   1
  -8   2   1  171.32   9.999   1
   2   6   1  168.68   9.971   1
   6  -8   1  181.66   10.01   1
  -6   9  -1   64.65    4.39   1
  -6   9  -1   63.55    4.48   1
   9  -3  -1   56.50    4.21   1
  -3  -6  -1   60.59    4.16   1
   9  -3  -1   64.19    4.39   1
  -3  -6  -1   71.18    4.52   1
  -6   9  -1   61.72    4.48   1
  -3  -6  -1   62.13    4.52   1
  -6   9  -1   61.45    4.20   1
   9  -3  -1   60.98    4.21   1
  -3  -6  -1   65.12    4.16   1
   3   6   1   61.32    4.25   1
   6  -9   1   59.80    4.48   1
   3   6   1   66.38    4.43   1
  -9   3   1   72.71    4.67   1
  -9   3   1   66.21    4.30   1
   6  -9   1   61.63    4.39   1
  -9   3   1   64.65    4.48   1
   6  -9   1   66.75    4.29   1
  -9   3   1   66.85    4.02   1
   3   6   1   56.98    4.52   1
  -4  -6  -1 1413.78   79.90   1
  -4  -6  -1 1366.59   79.54   1
  -4  -6  -1 1445.58   79.54   1
  -6  10  -1 1416.12   80.35   1
  -4  -6  -1 1439.03   79.72   1
  10  -4  -1 1440.57   80.47   1
  -6  10  -1 1402.92   80.45   1
  -6  10  -1 1400.51   80.26   1
  10  -4  -1 1375.01   80.47   1
  -6  10  -1 1368.92   80.17   1
  10  -4  -1 1442.44   80.56   1
   6 -10   1 1386.38   80.35   1
   6 -10   1 1353.59   80.45   1
   6 -10   1 1433.49   80.17   1
 -10   4   1 1373.14   80.84   1
 -10   4   1 1436.19   80.47   1
   4   6   1 1362.63   79.81   1
   4   6   1 1384.56   79.54   1
 -10   4   1 1462.11   80.28   1
 -10   4   1 1379.95   80.66   1
   4   6   1 1379.03   79.72   1
  -5  -6  -1 1877.08  110.09   1
  -6  11  -1 1890.04  110.20   1
  11  -5  -1 1899.19  110.81   1
  -5  -6  -1 1930.24  109.80   1
  -6  11  -1 1937.86  110.49   1
  -5  -6  -1 1944.63  109.71   1
  11  -5  -1 1939.40  110.91   1
  11  -5  -1 1977.41  111.00   1
  -6  11  -1 1920.57  110.39   1
  -6  11  -1 1991.27  110.39   1
  -5  -6  -1 1954.80  109.99   1
   5   6   1 1835.77  109.99   1
   6 -11   1 1895.33  110.58   1
   6 -11   1 1932.67  110.39   1
   6 -11   1 1988.72  110.30   1
 -11   5   1 1945.48  111.10   1
   5   6   1 1900.70  109.90   1
 -11   5   1 1958.11  110.81   1
 -11   5   1 2049.92  110.62   1
 -11   5   1 1899.28  111.29   1
   5   6   1 1959.22  109.80   1
  -6  -6  -1   -1.53    1.73   1
  12  -6  -1   -0.48    1.25   1
  -6  -6  -1    0.76    1.24   1
  -6  12  -1   -0.96    1.63   1
  -6  -6  -1   -0.86    1.24   1
  -6  12  -1   -0.09    1.63   1
  -6  12  -1   -1.73    1.25   1
  -6  12  -1    2.79    1.82   1
  12  -6  -1   -2.03    1.55   1
  -6  -6  -1    0.38    1.73   1
  12  -6  -1    0.09    1.45   1
   6   6   1   -1.92    1.34   1
 -12   6   1    0.48    1.55   1
   6   6   1    0.96    1.82   1
 -12   6   1   -0.09    0.96   1
   6   6   1   -2.49    1.44   1
   6 -12   1    1.92    1.82   1
   6 -12   1   -0.67    1.44   1
 -12   6   1   -0.87    2.22   1
 -12   6   1   -1.06    1.64   1
   6 -12   1   -0.38    1.25   1
  -6  13  -1  444.15   26.15   1
  -6  13  -1  462.28   26.15   1
  -7  -6  -1  462.79   25.92   1
  -6  13  -1  449.05   25.86   1
  13  -7  -1  439.69   26.05   1
  -7  -6  -1  424.02   26.31   1
  -7  -6  -1  462.89   26.31   1
  13  -7  -1  456.56   26.24   1
  -7  -6  -1  438.15   26.01   1
  13  -7  -1  460.01   26.05   1
  -6  13  -1  449.15   26.25   1
   6 -13   1  451.79   25.86   1
   6 -13   1  426.14   26.35   1
   6 -13   1  450.32   26.15   1
   7   6   1  391.42   26.21   1
 -13   7   1  407.72   26.64   1
 -13   7   1  462.08   26.34   1
   7   6   1  454.84   26.01   1
   7   6   1  451.40   26.21   1
 -13   7   1  449.25   25.75   1
 -13   7   1  452.51   26.15   1
  -7  -5  -1  906.32   51.12   1
  12  -7  -1  878.30   51.38   1
  -7  -5  -1  914.50   51.22   1
  -7  -5  -1  895.06   51.32   1
  -5  12  -1  904.15   51.32   1
  -5  12  -1  921.57   51.32   1
  12  -7  -1  919.61   51.18   1
  -7  -5  -1  876.09   51.41   1
  -5  12  -1  886.14   51.13   1
  -5  12  -1  930.43   51.41   1
  12  -7  -1  897.31   51.47   1
   5 -12   1  853.20   51.22   1
 -12   7   1  907.30   51.67   1
   7   5   1  870.11   51.32   1
   5 -12   1  849.15   51.03   1
   7   5   1  883.89   51.32   1
 -12   7   1  920.19   51.47   1
 -12   7   1  848.25   51.96   1
 -12   7   1  881.99   51.18   1
   5 -12   1  873.62   51.51   1
   7   5   1  917.00   51.12   1
  -7  -4  -1   26.34    2.83   1
  -4  11  -1   20.63    2.65   1
  -7  -4  -1   20.39    2.45   1
  -7  -4  -1   25.21    2.45   1
  -4  11  -1   24.04    2.65   1
  11  -7  -1   26.20    2.09   1
  -7  -4  -1   23.51    2.36   1
  11  -7  -1   23.15    2.47   1
  -4  11  -1   26.97    2.83   1
  -4  11  -1   30.00    2.83   1
  11  -7  -1   18.96    2.38   1
   4 -11   1   21.57    2.93   1
 -11   7   1   26.10    2.66   1
   7   4   1   21.62    2.64   1
   4 -11   1   28.39    2.74   1
   7   4   1   32.76    2.83   1
 -11   7   1   24.67    3.14   1
   4 -11   1   25.64    2.93   1
   7   4   1   29.65    3.02   1
 -11   7   1   27.44    2.76   1
 -11   7   1   26.96    2.09   1
  -7  -3  -1  714.45   40.77   1
  10  -7  -1  710.12   40.85   1
  10  -7  -1  707.13   41.13   1
  -3  10  -1  694.53   40.94   1
  -7  -3  -1  717.42   40.87   1
  -3  10  -1  711.18   40.94   1
  -3  10  -1  691.37   40.76   1
  -7  -3  -1  683.14   40.59   1
  10  -7  -1  725.30   41.23   1
  10  -7  -1  707.22   41.04   1
  -7  -3  -1  720.11   40.87   1
  -3  10  -1  685.23   41.03   1
   7   3   1  712.60   40.87   1
   7   3   1  694.90   40.68   1
   3 -10   1  738.91   40.85   1
   7   3   1  698.98   40.77   1
 -10   7   1  722.12   41.32   1
 -10   7   1  704.97   41.51   1
   3 -10   1  738.36   41.22   1
 -10   7   1  750.98   41.13   1
   3 -10   1  723.28   41.03   1
  -7  -2  -1  814.39   47.18   1
   9  -7  -1  829.88   47.62   1
  -7  -2  -1  814.21   47.36   1
   9  -7  -1  819.45   47.80   1
  -2   9  -1  816.26   47.62   1
   9  -7  -1  819.82   47.90   1
  -2   9  -1  819.47   47.62   1
   9  -7  -1  807.91   47.80   1
  -7  -2  -1  816.13   47.36   1
  -2   9  -1  840.81   47.53   1
  -2   9  -1  806.09   47.44   1
  -7  -2  -1  831.16   47.36   1
   2  -9   1  837.33   47.80   1
  -9   7   1  843.36   47.90   1
  -9   7   1  874.01   47.80   1
  -9   7   1  824.62   48.17   1
  -9   7   1  804.49   47.90   1
   2  -9   1  862.98   47.44   1
   7   2   1  845.92   47.18   1
   2  -9   1  800.32   47.53   1
   7   2   1  874.33   47.36   1
   7   2   1  849.74   47.36   1
  -7  -1  -1   78.64    5.02   1
  -1   8  -1   75.22    4.96   1
  -1   8  -1   76.12    4.78   1
  -7  -1  -1   77.21    4.93   1
   8  -7  -1   71.52    4.82   1
   8  -7  -1   77.26    5.01   1
   8  -7  -1   75.17    4.73   1
  -1   8  -1   75.40    4.96   1
  -7  -1  -1   73.17    4.93   1
  -7  -1  -1   76.22    4.75   1
   8  -7  -1   73.34    4.92   1
  -1   8  -1   74.49    5.05   1
   7   1   1   81.97    4.93   1
  -8   7   1   70.79    4.92   1
  -8   7   1   68.51    5.28   1
  -8   7   1   79.81    5.10   1
   1  -8   1   69.62    5.14   1
   7   1   1   74.69    4.84   1
   1  -8   1   82.35    5.05   1
   7   1   1   70.92    4.75   1
  -8   7   1   78.35    4.82   1
   1  -8   1   81.99    4.87   1
   7  -7  -1   33.54    2.70   1
   0   7  -1   32.65    2.85   1
   7  -7  -1   30.20    2.52   1
   0   7  -1   24.98    2.58   1
   0   7  -1   28.64    2.67   1
  -7   0  -1   32.23    2.48   1
   7  -7  -1   33.54    2.79   1
   0   7  -1   29.71    2.49   1
  -7   0  -1   34.27    2.84   1
   7  -7  -1   34.26    2.52   1
  -7   0  -1   31.25    2.75   1
  -7   0  -1   26.90    2.48   1
  -7   7   1   40.39    2.88   1
   7   0   1   43.59    2.66   1
  -7   7   1   39.04    2.61   1
   0  -7   1   37.03    3.03   1
   0  -7   1   37.03    2.58   1
   7   0   1   37.73    2.57   1
   7   0   1   41.28    2.75   1
  -7   7   1   34.26    2.70   1
   0  -7   1   39.70    2.76   1
  -7   7   1   38.40    3.06   1
   1   6  -1   64.16    4.86   1
   6  -7  -1   73.57    4.82   1
  -7   1  -1   73.40    5.02   1
  -7   1  -1   72.96    4.93   1
   1   6  -1   72.11    4.94   1
   6  -7  -1   78.22    4.82   1
  -7   1  -1   72.96    4.84   1
   6  -7  -1   76.43    5.00   1
   1   6  -1   74.24    5.03   1
   1   6  -1   67.25    4.68   1
  -1  -6   1   82.19    4.94   1
   7  -1   1   85.47    4.84   1
   7  -1   1   79.30    4.75   1
   7  -1   1   81.15    4.93   1
  -6   7   1   80.45    5.09   1
  -6   7   1   83.76    4.91   1
  -6   7   1   82.69    5.00   1
  -1  -6   1   76.80    5.12   1
  -1  -6   1   83.07    4.86   1
  -6   7   1   80.01    5.00   1
  -7   2  -1   80.68    5.09   1
   2   5  -1   75.15    5.00   1
  -7   2  -1   85.51    5.00   1
   5  -7  -1   85.71    5.15   1
   2   5  -1   82.79    5.26   1
  -7   2  -1   85.69    5.26   1
   2   5  -1   82.44    5.18   1
   5  -7  -1   79.13    5.06   1
  -7   2  -1   82.44    5.35   1
   5  -7  -1   78.60    5.15   1
  -5   7   1   79.58    5.06   1
  -2  -5   1   82.00    5.00   1
   7  -2   1   82.27    5.18   1
  -5   7   1   78.78    5.15   1
  -5   7   1   87.39    5.32   1
   7  -2   1   80.25    5.00   1
  -5   7   1   86.50    5.32   1
   7  -2   1   82.97    4.91   1
  -2  -5   1   80.60    5.26   1
  -2  -5   1   78.75    5.09   1
   3   4  -1 1288.88   75.69   1
   3   4  -1 1315.58   75.61   1
   4  -7  -1 1367.27   76.28   1
   3   4  -1 1311.20   75.43   1
  -7   3  -1 1303.39   75.85   1
   4  -7  -1 1332.62   76.37   1
  -7   3  -1 1315.34   76.02   1
   4  -7  -1 1311.93   76.37   1
  -7   3  -1 1296.63   75.67   1
  -7   3  -1 1339.22   75.76   1
  -3  -4   1 1294.75   75.69   1
   7  -3   1 1381.00   75.59   1
  -4   7   1 1296.73   76.37   1
  -3  -4   1 1295.71   75.61   1
  -4   7   1 1367.89   76.37   1
   7  -3   1 1407.26   75.76   1
  -4   7   1 1408.01   76.28   1
  -3  -4   1 1356.10   75.52   1
   7  -3   1 1324.20   75.85   1
  -3  -4   1 1319.43   75.69   1
  -4   7   1 1323.60   76.37   1
  -7   4  -1 1285.45   75.27   1
  -7   4  -1 1331.06   75.18   1
   3  -7  -1 1326.36   75.26   1
   4   3  -1 1306.71   74.74   1
   3  -7  -1 1298.51   75.43   1
   3  -7  -1 1322.04   75.35   1
   4   3  -1 1290.70   74.92   1
   4   3  -1 1311.44   74.92   1
  -7   4  -1 1315.57   75.27   1
  -7   4  -1 1281.84   75.44   1
  -3   7   1 1323.63   75.43   1
  -4  -3   1 1300.24   74.83   1
  -4  -3   1 1336.48   74.74   1
   7  -4   1 1376.84   75.09   1
  -4  -3   1 1278.70   75.01   1
  -3   7   1 1350.07   75.26   1
  -3   7   1 1318.96   75.43   1
  -4  -3   1 1301.99   74.92   1
   7  -4   1 1408.45   75.27   1
   7  -4   1 1284.22   75.27   1
  -3   7   1 1331.83   75.26   1
   2  -7  -1   76.98    4.93   1
   5   2  -1   80.21    4.92   1
  -7   5  -1   79.36    5.39   1
  -7   5  -1   86.71    5.04   1
   5   2  -1   79.59    5.18   1
  -7   5  -1   82.02    5.13   1
   2  -7  -1   82.88    5.28   1
   2  -7  -1   80.32    5.10   1
  -7   5  -1   83.17    4.86   1
  -7   5  -1   83.61    5.04   1
   7  -5   1   79.10    4.77   1
  -5  -2   1   76.96    5.00   1
   7  -5   1   76.35    5.13   1
  -5  -2   1   71.86    4.92   1
  -2   7   1   80.94    4.93   1
  -5  -2   1   79.59    5.27   1
  -2   7   1  90.811    5.10   1
  -2   7   1   83.41    5.19   1
   7  -5   1   82.72    5.04   1
  -5  -2   1   76.69    5.09   1
  -2   7   1   79.88    5.28   1
   1  -7  -1   76.12    4.85   1
  -7   6  -1   73.04    5.07   1
   1  -7  -1   79.48    5.21   1
  -7   6  -1   77.41    4.98   1
  -7   6  -1   77.50    4.81   1
  -7   6  -1   73.40    5.34   1
  -7   6  -1   69.04    4.98   1
   1  -7  -1   75.68    5.12   1
   6   1  -1   77.07    5.13   1
   6   1  -1   75.13    4.86   1
  -1   7   1   83.89    4.94   1
  -6  -1   1   79.64    5.04   1
   7  -6   1   83.38    5.16   1
  -6  -1   1   81.50    4.95   1
  -1   7   1   81.68    5.29   1
  -1   7   1  90.079    4.85   1
  -1   7   1   76.38    5.03   1
   7  -6   1  90.868    5.07   1
  -6  -1   1   82.03    5.31   1
   7  -6   1   81.69    5.07   1
  -6  -1   1   81.06    4.95   1
   7   0  -1   27.45    2.59   1
  -7   7  -1   27.14    2.60   1
   7   0  -1   32.19    2.50   1
  -7   7  -1   28.84    2.51   1
   0  -7  -1   32.88    2.84   1
   7   0  -1   34.42    2.77   1
   0  -7  -1   34.66    2.93   1
   0  -7  -1   31.55    2.57   1
  -7   7  -1   25.43    2.87   1
  -7   7  -1   35.22    2.96   1
  -7   7  -1   34.06    2.51   1
  -7   0   1   35.32    2.95   1
   0   7   1   32.08    3.02   1
   0   7   1   38.66    2.48   1
   7  -7   1   38.10    2.87   1
  -7   0   1   41.31    2.59   1
  -7   0   1   39.97    2.86   1
   0   7   1   39.99    2.66   1
   7  -7   1   40.08    2.69   1
  -7   0   1   40.24    2.68   1
   7  -7   1   39.99    2.87   1
   0   7   1   38.66    2.75   1
   8  -1  -1   70.20    4.89   1
  -1  -7  -1   76.59    4.75   1
  -7   8  -1   74.74    5.17   1
   8  -1  -1   76.18    4.98   1
  -1  -7  -1   71.74    4.93   1
  -7   8  -1   73.47    4.99   1
   8  -1  -1   69.20    4.71   1
  -7   8  -1   72.01    4.72   1
  -1  -7  -1   73.71    5.02   1
  -7   8  -1   77.82    4.81   1
  -8   1   1   71.47    4.98   1
   1   7   1   76.23    4.93   1
   7  -8   1   78.64    4.99   1
   7  -8   1   71.19    4.72   1
  -8   1   1   74.91    4.71   1
   1   7   1   70.03    5.11   1
   7  -8   1   82.28    4.99   1
  -8   1   1   74.91    5.16   1
  -8   1   1   76.72    4.80   1
   1   7   1   75.96    4.57   1
   1   7   1   73.26    4.75   1
  -2  -7  -1  776.36   47.24   1
  -7   9  -1  793.93   47.81   1
  -2  -7  -1  786.28   47.60   1
   9  -2  -1  821.98   47.92   1
   9  -2  -1  818.94   47.92   1
  -7   9  -1  820.79   47.81   1
  -7   9  -1  826.12   48.09   1
  -2  -7  -1  819.42   47.24   1
  -7   9  -1  846.63   47.90   1
   9  -2  -1  810.57   47.73   1
  -2  -7  -1  795.93   47.42   1
  -9   2   1  885.08   47.73   1
  -9   2   1  813.15   47.92   1
   2   7   1  832.80   47.42   1
   2   7   1  853.47   47.24   1
   2   7   1  873.86   47.33   1
   2   7   1  819.79   47.60   1
  -9   2   1  871.56   47.82   1
  -9   2   1  884.34   48.28   1
   7  -9   1  886.17   47.81   1
   7  -9   1  831.82   47.90   1
   7  -9   1  834.21   48.00   1
  -7  10  -1  737.68   41.24   1
  -3  -7  -1  683.98   41.01   1
  -3  -7  -1  728.69   40.91   1
  -7  10  -1  729.19   41.05   1
  -3  -7  -1  703.88   40.64   1
  -7  10  -1  687.86   41.33   1
  10  -3  -1  728.40   41.26   1
  -7  10  -1  694.86   41.05   1
  10  -3  -1  715.58   41.26   1
  10  -3  -1  719.04   41.16   1
  -3  -7  -1  676.76   40.73   1
   3   7   1  708.23   40.73   1
 -10   3   1  748.33   40.98   1
   3   7   1  684.07   41.01   1
   7 -10   1  735.81   41.24   1
   7 -10   1  750.18   41.05   1
 -10   3   1  704.91   41.63   1
   7 -10   1  708.94   41.24   1
 -10   3   1  715.39   41.35   1
   3   7   1  728.22   40.64   1
   3   7   1  687.41   40.91   1
  -4  -7  -1   27.07    2.54   1
  -4  -7  -1   20.56    2.26   1
  -7  11  -1   23.69    2.65   1
  11  -4  -1   17.81    2.19   1
  -7  11  -1   25.21    2.93   1
  -7  11  -1   23.50    2.46   1
  -4  -7  -1   24.61    2.73   1
  -7  11  -1   30.33    3.03   1
  -4  -7  -1   21.78    2.82   1
  11  -4  -1   23.43    2.66   1
  11  -4  -1   22.38    2.47   1
 -11   4   1   30.95    2.19   1
 -11   4   1   29.71    2.57   1
   4   7   1   28.48    3.30   1
   7 -11   1   23.79    2.55   1
 -11   4   1   26.38    3.14   1
   4   7   1   30.37    2.82   1
   4   7   1   26.31    2.45   1
 -11   4   1   29.90    2.85   1
   7 -11   1   28.24    3.31   1
  -7  12  -1  878.24   51.54   1
  12  -5  -1  916.71   51.59   1
  12  -5  -1  908.46   51.59   1
  12  -5  -1  925.82   51.78   1
  -5  -7  -1  881.67   51.55   1
  -7  12  -1  900.89   51.45   1
  -7  12  -1  905.22   51.26   1
  -7  12  -1  890.67   51.45   1
  -5  -7  -1  933.90   51.17   1
  -5  -7  -1  891.87   51.17   1
  -5  -7  -1  943.24   51.46   1
   5   7   1  863.39   51.17   1
 -12   5   1  874.52   51.59   1
   7 -12   1  904.07   51.45   1
   7 -12   1  923.81   51.26   1
 -12   5   1  846.39   51.78   1
 -12   5   1  900.51   52.17   1
 -12   5   1  930.86   51.30   1
   5   7   1  841.46   51.46   1
   7 -12   1  878.53   51.64   1
   5   7   1  839.53   51.36   1
  -7  13  -1  446.30   26.55   1
  -6  -7  -1  477.05   26.29   1
  -6  -7  -1  463.12   26.59   1
  -6  -7  -1  455.07   26.29   1
  13  -6  -1  451.89   26.35   1
  13  -6  -1  449.42   26.55   1
  13  -6  -1  432.25   26.35   1
  -6  -7  -1  440.65   26.69   1
  -7  13  -1  446.79   26.45   1
  -7  13  -1  465.80   26.26   1
  -7  13  -1  476.87   26.55   1
 -13   6   1  474.00   26.16   1
   7 -13   1  437.09   26.45   1
   6   7   1  417.50   26.20   1
   7 -13   1  440.52   26.65   1
   7 -13   1  445.32   26.26   1
   6   7   1  463.90   26.49   1
 -13   6   1  458.11   26.45   1
   6   7   1  429.37   26.59   1
 -13   6   1  443.70   27.04   1
 -13   6   1  449.03   26.65   1
  -7  14  -1   -1.09    1.59   1
  -7  14  -1    0.29    1.89   1
  14  -7  -1   -1.00    1.50   1
  -7  14  -1    0.29    2.19   1
  -7  14  -1   -0.49    2.38   1
  -7  -7  -1   -1.49    1.49   1
  -7  -7  -1   -0.39    1.29   1
  -7  -7  -1   -1.19    1.99   1
  14  -7  -1   -0.50    1.50   1
  14  -7  -1    0.00    1.90   1
  -7  -7  -1   -1.59    2.19   1
 -14   7   1    0.30    1.70   1
   7 -14   1    0.09    2.09   1
   7 -14   1   -0.99    1.69   1
   7   7   1    0.19    1.89   1
 -14   7   1   -0.70    1.90   1
   7 -14   1    0.19    1.59   1
 -14   7   1   -0.70    1.20   1
 -14   7   1   -3.71    2.60   1
   7   7   1    0.99    1.79   1
   7   7   1   -1.59    2.19   1
  -7  15  -1  214.06   14.13   1
  15  -8  -1  231.78   13.94   1
  15  -8  -1  209.29   13.83   1
  -8  -7  -1  221.80   13.92   1
  -8  -7  -1  216.93   14.22   1
  15  -8  -1  240.84   14.14   1
  -7  15  -1  228.71   14.33   1
  -7  15  -1  235.98   14.23   1
  -8  -7  -1  218.04   14.32   1
  -7  15  -1  219.11   13.83   1
  -8  -7  -1  216.01   13.92   1
 -15   8   1  225.27   14.34   1
 -15   8   1  242.98   13.53   1
 -15   8   1  243.99   14.04   1
 -15   8   1  215.81   14.85   1
   7 -15   1  225.88   14.44   1
   8   7   1  249.34   14.12   1
   7 -15   1  234.97   13.93   1
   8   7   1  234.10   14.32   1
   7 -15   1  234.26   14.23   1
   8   7   1  218.35   14.32   1
  -8  -6  -1  242.15   15.21   1
  14  -8  -1  232.90   14.75   1
  -8  -6  -1  255.45   15.11   1
  14  -8  -1  238.32   14.75   1
  14  -8  -1  247.25   15.05   1
  14  -8  -1  263.00   14.45   1
  -6  14  -1  260.30   15.14   1
  -6  14  -1  235.20   14.94   1
  -6  14  -1  253.03   15.04   1
  -8  -6  -1  252.25   14.91   1
  -6  14  -1  224.84   14.64   1
  -8  -6  -1  235.64   14.71   1
 -14   8   1  263.40   14.85   1
   8   6   1  253.05   15.21   1
 -14   8   1  232.90   15.65   1
   8   6   1  249.36   14.91   1
   6 -14   1  242.87   14.74   1
   8   6   1  240.15   15.11   1
   6 -14   1  255.62   15.34   1
 -14   8   1  238.12   14.45   1
 -14   8   1  252.16   15.15   1
   6 -14   1  235.70   15.04   1
  -8  -5  -1    3.24    1.37   1
  -5  13  -1    1.17    1.76   1
  -5  13  -1    1.66    2.15   1
  13  -8  -1    1.67    1.38   1
  -8  -5  -1    2.85    1.87   1
  13  -8  -1    2.07    1.58   1
  13  -8  -1    1.77    1.18   1
  -8  -5  -1    1.27    1.87   1
  -5  13  -1    0.19    1.57   1
  -5  13  -1    1.07    1.76   1
  -8  -5  -1    3.64    1.57   1
   5 -13   1    0.98    1.76   1
 -13   8   1    1.38    1.18   1
   8   5   1    0.29    1.57   1
   5 -13   1    4.21    2.15   1
 -13   8   1    2.17    1.67   1
   5 -13   1    3.43    1.66   1
   8   5   1    3.05    2.26   1
   8   5   1    1.08    1.47   1
 -13   8   1    2.17    2.66   1
 -13   8   1    1.28    1.67   1
  -8  -4  -1  939.96   51.14   1
  -8  -4  -1  918.01   50.85   1
  12  -8  -1  888.14   51.12   1
  -4  12  -1  893.97   51.08   1
  -4  12  -1  904.01   50.79   1
  -4  12  -1  965.72   50.98   1
  -4  12  -1  877.45   50.98   1
  12  -8  -1  900.78   50.83   1
  -8  -4  -1  869.67   51.14   1
  -8  -4  -1  890.75   51.04   1
  12  -8  -1  923.62   51.32   1
  12  -8  -1  919.25   51.12   1
   4 -12   1  849.63   50.69   1
   8   4   1  877.21   51.04   1
   8   4   1  872.77   51.04   1
 -12   8   1  890.57   51.12   1
 -12   8   1  845.17   50.83   1
   8   4   1  880.21   50.85   1
 -12   8   1  861.21   51.71   1
   4 -12   1  841.62   50.98   1
   4 -12   1  835.05   51.17   1
 -12   8   1  871.42   51.32   1
  -3  11  -1  508.62   28.98   1
  -3  11  -1  495.98   28.98   1
  11  -8  -1  506.19   28.99   1
  11  -8  -1  508.58   28.70   1
  -3  11  -1  505.96   28.79   1
  11  -8  -1  493.85   28.89   1
  -8  -3  -1  508.12   28.78   1
  -8  -3  -1  497.00   28.97   1
  -3  11  -1  494.18   28.98   1
  -8  -3  -1  496.05   28.97   1
  -8  -3  -1  518.09   28.97   1
  11  -8  -1  506.19   29.08   1
   8   3   1  493.39   28.87   1
   8   3   1  489.12   28.97   1
 -11   8   1  489.74   29.08   1
   3 -11   1  472.60   28.89   1
   8   3   1  506.22   28.78   1
 -11   8   1  476.05   29.46   1
 -11   8   1  498.35   29.18   1
   3 -11   1  485.24   28.79   1
 -11   8   1  507.63   28.99   1
   3 -11   1  492.37   29.17   1
  -2  10  -1   60.44    4.67   1
  -2  10  -1   63.34    4.58   1
  -2  10  -1   64.93    4.39   1
  -8  -2  -1   71.62    4.57   1
  -8  -2  -1   66.11    4.57   1
  -8  -2  -1   61.72    4.76   1
  -8  -2  -1   63.31    4.38   1
  10  -8  -1   67.09    4.24   1
  10  -8  -1   61.44    4.52   1
  10  -8  -1   65.21    4.33   1
  -2  10  -1   60.54    4.77   1
  10  -8  -1   64.64    4.61   1
 -10   8   1   60.68    5.08   1
 -10   8   1   72.18    4.61   1
 -10   8   1   65.87    4.71   1
   8   2   1   59.76    4.38   1
   8   2   1   62.00    4.57   1
   8   2   1   58.45    4.66   1
   2 -10   1   66.99    4.49   1
 -10   8   1   71.33    4.80   1
   2 -10   1   61.47    4.67   1
   2 -10   1   69.33    5.05   1
  -8  -1  -1  253.72   14.35   1
  -8  -1  -1  247.46   14.16   1
  -1   9  -1  245.93   14.20   1
  -8  -1  -1  242.31   14.35   1
   9  -8  -1  261.54   14.22   1
   9  -8  -1  268.98   14.50   1
  -1   9  -1  253.68   14.39   1
  -1   9  -1  245.38   14.48   1
   9  -8  -1  263.21   14.41   1
  -8  -1  -1  257.49   14.44   1
   9  -8  -1  256.79   14.31   1
   8   1   1  214.44   14.16   1
  -9   8   1  228.72   14.78   1
  -9   8   1  229.37   14.31   1
   8   1   1  229.80   14.16   1
  -9   8   1  219.52   14.50   1
   1  -9   1  231.81   14.39   1
   1  -9   1  233.66   14.57   1
  -9   8   1  224.35   14.41   1
   8   1   1  235.13   14.35   1
   1  -9   1  245.19   14.20   1
   8  -8  -1   19.66    2.29   1
   8  -8  -1   20.31    2.11   1
   0   8  -1   20.40    2.45   1
   8  -8  -1   22.88    2.48   1
   0   8  -1   22.41    2.55   1
  -8   0  -1   22.17    2.36   1
   0   8  -1   14.66    1.82   1
  -8   0  -1   17.08    2.08   1
  -8   0  -1   22.35    2.18   1
   8  -8  -1   18.01    1.93   1
   0   8  -1   17.85    2.09   1
  -8   0  -1   23.71    2.81   1
   0  -8   1   27.69    2.45   1
   8   0   1   27.44    2.18   1
  -8   8   1   28.03    2.48   1
   0  -8   1   26.87    2.73   1
   8   0   1   26.80    2.27   1
   8   0   1   30.44    2.36   1
  -8   8   1   30.69    2.75   1
  -8   8   1   27.84    2.20   1
   0  -8   1   27.97    2.27   1
  -8   8   1   28.12    2.57   1
   1   7  -1  104.85    7.03   1
   7  -8  -1  119.15    7.00   1
  -8   1  -1  113.42    6.75   1
  -8   1  -1  108.47    7.11   1
   1   7  -1  103.68    6.85   1
   1   7  -1  111.61    6.85   1
  -8   1  -1  110.54    6.75   1
   7  -8  -1  118.33    6.82   1
   1   7  -1  115.04    6.76   1
  -8   1  -1  116.84    6.93   1
   8  -1   1  105.77    6.93   1
  -1  -7   1  104.13    6.94   1
  -1  -7   1  104.58    7.03   1
  -7   8   1  106.22    6.91   1
   8  -1   1  112.07    6.75   1
   8  -1   1  113.60    6.75   1
  -1  -7   1  110.26    6.76   1
  -7   8   1  103.67    7.10   1
  -7   8   1  109.32    7.00   1
  -7   8   1  111.59    6.82   1
   2   6  -1  813.32   47.85   1
   6  -8  -1  846.24   48.32   1
  -8   2  -1  842.70   47.96   1
   6  -8  -1  839.74   48.41   1
  -8   2  -1  805.20   47.87   1
   2   6  -1  852.95   48.03   1
   6  -8  -1  836.21   48.41   1
  -8   2  -1  813.08   48.14   1
   2   6  -1  833.28   47.94   1
  -8   2  -1  809.41   47.96   1
   2   6  -1  838.11   48.12   1
  -2  -6   1  825.31   48.12   1
   8  -2   1  861.84   47.87   1
  -6   8   1  878.67   48.51   1
  -6   8   1  844.89   48.51   1
  -2  -6   1  820.84   48.03   1
   8  -2   1  844.13   47.96   1
   8  -2   1  833.75   48.05   1
  -6   8   1  870.54   48.32   1
  -6   8   1  855.37   48.51   1
  -2  -6   1  882.57   47.85   1
  -8   3  -1 906.305   52.03   1
   5  -8  -1 937.174   52.28   1
   5  -8  -1 911.745   52.37   1
  -8   3  -1 912.733   51.94   1
   3   5  -1  881.44   51.90   1
   3   5  -1 903.975   52.08   1
  -8   3  -1  875.23   52.21   1
   3   5  -1 901.481   51.99   1
   5  -8  -1 922.887   52.37   1
   3   5  -1 906.468   51.81   1
  -8   3  -1  891.93   52.03   1
  -3  -5   1 911.010   52.08   1
  -3  -5   1 904.598   51.99   1
  -5   8   1 928.009   52.46   1
  -5   8   1  867.62   52.37   1
  -5   8   1 922.977   52.46   1
  -3  -5   1 901.659   52.08   1
  -5   8   1 937.803   52.28   1
   8  -3   1 948.523   51.85   1
  -3  -5   1 952.767   51.81   1
   8  -3   1 944.773   52.03   1
   8  -3   1  864.52   52.03   1
  -8   4  -1    1.33    0.89   1
   4   4  -1   -0.08    1.15   1
  -8   4  -1    1.07    1.33   1
   4  -8  -1    0.44    1.16   1
   4   4  -1    0.71    0.80   1
  -8   4  -1   -2.14    0.89   1
   4  -8  -1    0.80    1.16   1
   4   4  -1    0.35    1.15   1
   4   4  -1    0.80    0.97   1
  -8   4  -1    0.80    0.80   1
   4  -8  -1    0.44    0.80   1
  -4   8   1    0.08    0.89   1
  -4   8   1    0.53    1.07   1
  -4   8   1    1.25    0.98   1
   8  -4   1    0.80    0.62   1
   8  -4   1    0.08    0.89   1
  -4  -4   1    0.08    0.97   1
  -4  -4   1    0.00    0.88   1
  -4  -4   1    2.31    1.15   1
  -4   8   1   -0.08    1.25   1
   8  -4   1    1.96    1.07   1
  -4  -4   1   -1.06    1.15   1
   5   3  -1 937.594   52.11   1
  -8   5  -1 947.816   52.41   1
  -8   5  -1  889.03   52.68   1
  -8   5  -1 909.378   52.50   1
   5   3  -1  868.27   52.20   1
   3  -8  -1 918.189   52.49   1
  -8   5  -1 904.539   52.41   1
   3  -8  -1  892.33   52.40   1
   3  -8  -1 911.927   52.31   1
   5   3  -1 892.692   52.20   1
   8  -5   1 981.603   52.41   1
  -3   8   1  881.96   52.49   1
  -5  -3   1 942.495   52.11   1
  -3   8   1 940.184   52.31   1
  -5  -3   1 894.742   52.29   1
  -5  -3   1 912.207   52.29   1
   8  -5   1 902.746   52.50   1
  -5  -3   1 927.712   52.20   1
  -3   8   1  881.60   52.40   1
   8  -5   1 950.236   52.23   1
  -3   8   1 919.888   52.31   1
   6   2  -1  806.37   48.01   1
   6   2  -1  847.13   47.83   1
  -8   6  -1  828.72   48.47   1
   2  -8  -1  836.84   47.84   1
   6   2  -1  819.98   48.01   1
   2  -8  -1  803.51   48.10   1
  -8   6  -1  855.03   48.29   1
  -8   6  -1  815.92   48.11   1
  -8   6  -1  833.49   48.20   1
  -8   6  -1  813.94   48.02   1
   2  -8  -1  824.03   48.02   1
  -6  -2   1  838.89   48.01   1
  -6  -2   1  839.34   48.01   1
  -2   8   1  823.40   48.10   1
  -2   8   1  873.12   47.84   1
   8  -6   1  835.38   48.29   1
  -6  -2   1  839.07   48.19   1
  -2   8   1  855.74   48.02   1
   8  -6   1  858.90   48.02   1
  -6  -2   1  865.22   47.92   1
   8  -6   1  865.11   48.20   1
  -2   8   1  888.62   47.93   1
   7   1  -1  108.70    6.86   1
  -8   7  -1  114.39    6.71   1
   1  -8  -1  104.09    6.66   1
  -8   7  -1  113.94    6.62   1
  -8   7  -1  111.12    6.80   1
   1  -8  -1  107.60    6.84   1
   7   1  -1  109.06    6.86   1
  -8   7  -1  114.85    7.17   1
   1  -8  -1  116.16    7.02   1
  -8   7  -1  116.57    6.99   1
   7   1  -1  103.10    6.68   1
  -7  -1   1  101.74    6.77   1
  -7  -1   1  107.44    6.68   1
  -1   8   1  103.46    6.84   1
  -7  -1   1  107.44    6.77   1
   8  -7   1  114.75    6.80   1
  -1   8   1  111.75    6.57   1
  -1   8   1  113.01    6.75   1
  -7  -1   1  107.26    7.04   1
   8  -7   1  104.95    6.80   1
  -1   8   1  114.63    7.11   1
  -8   8  -1   17.87    2.10   1
   0  -8  -1   16.89    2.08   1
  -8   8  -1   20.62    2.19   1
   8   0  -1   18.73    2.19   1
   0  -8  -1   19.88    2.45   1
   0  -8  -1   19.52    2.36   1
   8   0  -1   23.94    2.37   1
  -8   8  -1   16.40    2.19   1
  -8   8  -1   19.24    2.29   1
  -8   8  -1   16.86    2.47   1
   8   0  -1   22.02    2.10   1
  -8   0   1   26.23    2.28   1
   8  -8   1   28.41    2.19   1
   0   8   1   30.24    2.54   1
  -8   0   1   31.16    2.19   1
  -8   0   1   30.62    2.83   1
   8  -8   1   29.69    2.38   1
   0   8   1   33.96    2.99   1
   0   8   1   28.60    2.27   1
   8  -8   1   28.04    2.47   1
   0   8   1   30.60    2.08   1
  -8   0   1   27.23    2.37   1
  -1  -8  -1  258.26   14.33   1
  -8   9  -1  274.16   14.46   1
  -1  -8  -1  256.15   14.15   1
   9  -1  -1  256.10   14.27   1
  -8   9  -1  244.22   14.18   1
  -8   9  -1  255.62   14.27   1
   9  -1  -1  264.71   14.45   1
  -1  -8  -1  238.96   14.42   1
  -8   9  -1  249.69   14.64   1
   9  -1  -1  263.05   14.36   1
   8  -9   1  219.57   14.36   1
  -9   1   1  235.99   14.64   1
   1   8   1  220.96   13.96   1
   8  -9   1  230.88   14.27   1
  -9   1   1  246.92   14.45   1
   8  -9   1  223.00   14.36   1
  -9   1   1  238.30   14.27   1
   1   8   1  220.41   14.42   1
   1   8   1  221.15   14.15   1
   1   8   1  226.57   14.24   1
  -9   1   1  234.23   14.17   1
  -2  -8  -1   59.56    4.66   1
  -8  10  -1   63.93    4.88   1
  -2  -8  -1   68.04    4.84   1
  -2  -8  -1   53.78    4.28   1
  -8  10  -1   59.33    4.41   1
  10  -2  -1   60.50    4.32   1
  10  -2  -1   63.51    4.70   1
  -8  10  -1   62.24    4.78   1
  10  -2  -1   60.97    4.51   1
  -2  -8  -1   65.53    4.38   1
  -8  10  -1   63.84    4.50   1
 -10   2   1   67.36    4.51   1
   8 -10   1   75.39    4.78   1
 -10   2   1   69.06    4.23   1
   8 -10   1   67.97    4.69   1
   8 -10   1   65.81    4.50   1
 -10   2   1   75.08    4.98   1
   2   8   1   71.12    4.28   1
   2   8   1   63.85    5.03   1
   2   8   1   58.25    4.47   1
 -10   2   1   64.64    4.79   1
   2   8   1   66.08    4.75   1
  -8  11  -1  518.38   29.24   1
  -3  -8  -1  509.74   29.38   1
  -8  11  -1  506.38   29.14   1
  -3  -8  -1  501.39   29.10   1
  11  -3  -1  511.79   29.17   1
  11  -3  -1  517.05   29.37   1
  -8  11  -1  477.05   29.33   1
  -3  -8  -1  498.27   28.91   1
  11  -3  -1  507.86   29.27   1
  -3  -8  -1  509.17   28.91   1
  -8  11  -1  515.34   29.05   1
 -11   3   1  516.86   29.75   1
   3   8   1  455.42   29.19   1
 -11   3   1  506.71   28.98   1
   8 -11   1  492.76   29.24   1
   8 -11   1  515.62   29.33   1
   3   8   1  486.70   28.81   1
 -11   3   1  495.71   29.37   1
   3   8   1  500.54   29.10   1
   8 -11   1  495.43   29.05   1
   3   8   1  498.36   28.91   1
  -8  12  -1  887.88   51.43   1
  12  -4  -1  929.03   51.56   1
  -8  12  -1  910.70   51.14   1
  12  -4  -1  887.88   51.46   1
  -8  12  -1  904.22   51.23   1
  -4  -8  -1  909.54   51.03   1
  -4  -8  -1  893.32   51.42   1
  -8  12  -1  922.68   51.33   1
  -4  -8  -1  903.46   51.03   1
  12  -4  -1  917.17   51.56   1
  -4  -8  -1  913.40   51.23   1
   4   8   1  837.26   51.32   1
   8 -12   1  875.21   51.43   1
   8 -12   1  872.89   51.33   1
 -12   4   1  906.95   51.17   1
   4   8   1  874.31   51.23   1
 -12   4   1  894.21   51.94   1
   8 -12   1  854.03   51.14   1
 -12   4   1  840.98   51.56   1
   4   8   1  905.58   51.03   1
 -12   4   1  878.74   51.46   1
  -5  -8  -1    2.35    1.57   1
  -5  -8  -1    3.43    1.67   1
  -8  13  -1    1.57    1.96   1
  -5  -8  -1   -0.58    1.86   1
  13  -5  -1    1.38    1.78   1
  -5  -8  -1    1.47    1.96   1
  -8  13  -1   -0.19    1.76   1
  13  -5  -1    1.58    1.68   1
  13  -5  -1    0.98    1.38   1
  -8  13  -1   -0.68    1.47   1
  -8  13  -1    4.12    2.06   1
 -13   5   1    0.39    1.58   1
   5   8   1    0.58    1.76   1
   8 -13   1   -0.78    1.47   1
 -13   5   1    0.89    2.47   1
   8 -13   1    3.33    1.76   1
   5   8   1    0.58    1.57   1
   5   8   1    1.67    2.16   1
 -13   5   1    2.27    1.18   1
 -13   5   1   -0.29    1.78   1
   8 -13   1    3.92    1.96   1
  -8  14  -1  251.77   15.24   1
  14  -6  -1  240.68   15.16   1
  -8  14  -1  231.06   15.34   1
  -6  -8  -1  259.75   15.39   1
  -8  14  -1  232.55   14.94   1
  -8  14  -1  256.06   15.34   1
  -6  -8  -1  263.74   15.09   1
  14  -6  -1  254.84   15.16   1
  14  -6  -1  261.47   15.47   1
  -6  -8  -1  253.15   15.59   1
  -6  -8  -1  265.14   15.09   1
   6   8   1  249.56   15.19   1
 -14   6   1  235.96   15.97   1
   6   8   1  252.65   15.39   1
   8 -14   1  241.32   15.24   1
 -14   6   1  261.37   14.76   1
 -14   6   1  274.83   15.57   1
   8 -14   1  260.14   15.54   1
 -14   6   1  253.53   15.16   1
   8 -14   1  220.09   14.94   1
   6   8   1  252.25   15.69   1
  -7  -8  -1  214.46   14.31   1
  -8  15  -1  225.68   14.23   1
  -8  15  -1  232.35   14.34   1
  -8  15  -1  229.82   13.93   1
  -8  15  -1  211.44   14.23   1
  15  -7  -1  225.51   14.35   1
  -7  -8  -1  208.77   13.81   1
  15  -7  -1  235.59   14.05   1
  -7  -8  -1  232.13   14.62   1
  15  -7  -1  221.64   14.05   1
  -7  -8  -1  210.50   13.91   1
   8 -15   1  217.50   14.13   1
   7   8   1  244.52   14.42   1
 -15   7   1  236.91   14.15   1
   7   8   1  243.20   14.11   1
   7   8   1  215.07   14.42   1
   8 -15   1  224.97   13.83   1
 -15   7   1  238.14   14.96   1
 -15   7   1  246.08   14.56   1
   8 -15   1  237.09   14.44   1
 -15   7   1  261.44   13.64   1
  -8  16  -1    1.42    2.75   1
  -8  16  -1    1.63    2.85   1
  16  -8  -1    0.41    1.85   1
  -8  16  -1    0.40    1.94   1
  16  -8  -1    1.23    1.85   1
  -8  -8  -1    0.51    1.95   1
  -8  16  -1   -0.51    2.24   1
  -8  -8  -1   -2.87    2.26   1
  -8  -8  -1    0.10    1.64   1
  -8  -8  -1    1.13    2.26   1
 -16   8   1   -2.05    3.19   1
   8 -16   1   -0.20    2.45   1
   8   8   1   -1.64    1.95   1
   8   8   1    0.10    2.57   1
 -16   8   1    2.57    2.46   1
   8 -16   1   -0.61    2.34   1
   8 -16   1   -0.40    2.04   1
   8   8   1   -0.20    2.15   1
 -16   8   1   -1.13    1.95   1
  -8  17  -1  327.85   20.17   1
  -8  17  -1  322.70   20.07   1
  -9  -8  -1  319.69   19.81   1
  -9  -8  -1  295.83   20.12   1
  -8  17  -1  332.07   19.66   1
  17  -9  -1  319.45   19.59   1
  17  -9  -1  348.79   19.79   1
  -9  -8  -1  338.57   20.22   1
  -9  -8  -1  316.37   19.71   1
   9   8   1  335.56   20.22   1
   8 -17   1  327.75   19.66   1
   9   8   1  313.05   20.22   1
 -17   9   1  311.58   20.73   1
 -17   9   1  344.75   20.21   1
   8 -17   1  352.86   20.28   1
 -17   9   1  343.50   19.79   1
   9   8   1  321.45   19.71   1
   8 -17   1  324.14   19.97   1
  -7  16  -1  133.92    8.99   1
  -9  -7  -1  123.10    8.95   1
  -9  -7  -1  130.00    8.95   1
  -9  -7  -1  125.47    8.54   1
  -9  -7  -1  122.69    8.44   1
  16  -9  -1  118.72    8.43   1
  -7  16  -1  121.77    8.78   1
  -7  16  -1  125.85    8.37   1
  16  -9  -1  129.93    8.53   1
  -7  16  -1  122.38    8.78   1
   7 -16   1  124.83    9.09   1
 -16   9   1  132.71    8.74   1
 -16   9   1  118.72    9.67   1
   7 -16   1  131.47    8.99   1
   9   7   1  126.19    8.64   1
   7 -16   1  128.82    8.58   1
   9   7   1  125.16    9.26   1
 -16   9   1  138.47    9.15   1
   9   7   1  139.16    9.05   1
  -9  -6  -1    7.83    1.83   1
  15  -9  -1    5.09    1.93   1
  -6  15  -1    8.89    2.32   1
  -9  -6  -1    6.92    2.44   1
  -6  15  -1    4.95    1.92   1
  15  -9  -1    9.56    1.62   1
  -9  -6  -1    7.73    2.03   1
  -6  15  -1   13.04    2.83   1
  -9  -6  -1    8.95    2.54   1
  15  -9  -1    7.73    1.93   1
  -6  15  -1   12.53    2.52   1
   6 -15   1    7.78    2.02   1
 -15   9   1    8.95    1.62   1
   9   6   1    9.06    2.23   1
 -15   9   1    8.75    2.44   1
   9   6   1    5.39    2.34   1
   6 -15   1    7.27    2.62   1
 -15   9   1    5.80    2.03   1
   6 -15   1    6.16    2.32   1
 -15   9   1    6.92    3.25   1
   9   6   1    4.27    2.54   1
  -9  -5  -1  104.51    7.53   1
  -9  -5  -1  102.91    7.53   1
  14  -9  -1   98.18    7.13   1
  14  -9  -1  113.96    7.23   1
  -5  14  -1  110.52    7.68   1
  -5  14  -1  101.04    7.38   1
  14  -9  -1  112.45    6.83   1
  -5  14  -1   94.15    7.08   1
  -9  -5  -1  104.01    7.22   1
  14  -9  -1  124.61    7.63   1
  -9  -5  -1  103.31    7.12   1
  -5  14  -1  109.52    7.48   1
   5 -14   1  108.62    7.88   1
   9   5   1  104.31    7.22   1
   9   5   1  112.75    7.83   1
   5 -14   1  113.72    7.28   1
   9   5   1  113.35    7.53   1
   5 -14   1  120.81    7.68   1
 -14   9   1  106.72    6.73   1
 -14   9   1  108.43    8.24   1
 -14   9   1  117.08    7.63   1
 -14   9   1  112.55    7.23   1
  -4  13  -1  120.52    7.48   1
  -9  -4  -1  108.06    7.51   1
  -9  -4  -1  113.49    8.00   1
  13  -9  -1  110.77    7.53   1
  -4  13  -1  104.27    7.68   1
  13  -9  -1  122.26    7.23   1
  13  -9  -1  116.32    7.63   1
  13  -9  -1  118.30    7.92   1
  -9  -4  -1  110.63    7.90   1
  -4  13  -1  112.74    7.77   1
  -9  -4  -1  110.13    7.61   1
  -4  13  -1  106.34    7.97   1
   9   4   1  118.34    7.90   1
 -13   9   1  129.60    8.02   1
   4 -13   1  120.62    7.87   1
 -13   9   1  127.12    7.92   1
 -13   9   1  117.41    7.63   1
   9   4   1  113.20    7.81   1
   4 -13   1  129.48    8.27   1
 -13   9   1  122.16    8.52   1
   9   4   1  118.24    7.71   1
   4 -13   1  138.54    7.68   1
  -3  12  -1   31.05    3.39   1
  12  -9  -1   25.38    2.92   1
  12  -9  -1   31.34    2.63   1
  -3  12  -1   25.81    2.81   1
  -9  -3  -1   29.28    3.11   1
  12  -9  -1   30.85    2.92   1
  -3  12  -1   27.36    3.10   1
  -9  -3  -1   29.47    2.91   1
  -9  -3  -1   25.97    2.91   1
  -9  -3  -1   32.69    3.21   1
  -3  12  -1   23.29    2.81   1
  12  -9  -1   30.46    3.32   1
   9   3   1   26.75    2.91   1
 -12   9   1   20.60    3.41   1
 -12   9   1   34.37    3.51   1
   3 -12   1   35.23    3.39   1
 -12   9   1   31.14    3.32   1
   9   3   1   31.91    3.11   1
 -12   9   1   26.26    2.73   1
   3 -12   1   29.01    3.49   1
   9   3   1   30.25    3.21   1
  -2  11  -1  861.73   49.92   1
  -9  -2  -1  880.80   50.07   1
  -9  -2  -1  839.15   50.07   1
  -9  -2  -1  876.49   49.88   1
  -2  11  -1  899.42   49.83   1
  11  -9  -1  881.31   50.13   1
  -9  -2  -1  862.42   50.07   1
  -2  11  -1  905.06   50.02   1
  -2  11  -1  844.03   50.11   1
  11  -9  -1  891.13   49.94   1
  11  -9  -1  852.72   50.23   1
  11  -9  -1  885.06   50.13   1
 -11   9   1  858.31   50.33   1
 -11   9   1  899.60   50.13   1
   9   2   1  862.99   50.07   1
 -11   9   1  854.07   50.23   1
   9   2   1  820.95   49.97   1
   2 -11   1  886.88   49.83   1
   9   2   1  855.62   49.88   1
 -11   9   1  878.23   50.62   1
   2 -11   1  869.67   50.30   1
   2 -11   1  880.00   50.02   1
  10  -9  -1  466.06   26.49   1
  -9  -1  -1  466.15   26.41   1
  10  -9  -1  464.73   26.78   1
  -9  -1  -1  471.15   26.79   1
  -9  -1  -1  457.94   26.70   1
  10  -9  -1  464.54   26.68   1
  -9  -1  -1  451.81   26.60   1
  -1  10  -1  455.48   26.70   1
  -1  10  -1  464.45   26.60   1
  -1  10  -1  456.05   26.41   1
  10  -9  -1  466.16   26.59   1
  -1  10  -1  465.86   26.60   1
 -10   9   1  453.15   26.78   1
   1 -10   1  471.24   26.41   1
   1 -10   1  445.86   26.89   1
 -10   9   1  468.72   27.16   1
   9   1   1  440.58   26.60   1
 -10   9   1  447.92   26.78   1
   1 -10   1  436.89   26.60   1
   9   1   1  454.55   26.51   1
   9   1   1  435.02   26.51   1
 -10   9   1  461.50   26.59   1
   9  -9  -1   54.41    3.94   1
  -9   0  -1   53.54    4.19   1
  -9   0  -1   50.47    3.72   1
   9  -9  -1   57.70    3.75   1
   0   9  -1   50.96    3.72   1
   0   9  -1   55.05    3.91   1
   0   9  -1   51.61    4.00   1
   0   9  -1   51.14    4.19   1
   9  -9  -1   53.66    3.65   1
  -9   0  -1   52.24    3.72   1
  -9   0  -1   58.48    4.19   1
  -9   9   1   51.13    3.84   1
   9   0   1   50.66    3.91   1
   0  -9   1   46.86    3.91   1
  -9   9   1   47.00    4.22   1
  -9   9   1   44.38    3.94   1
   0  -9   1   53.75    4.28   1
   9   0   1   50.47    3.81   1
  -9   9   1   50.75    4.03   1
   9   0   1   49.17    3.72   1
   0  -9   1   53.75    3.82   1
   1   8  -1  285.38   17.51   1
   1   8  -1  278.00   17.69   1
  -9   1  -1  277.98   17.69   1
  -9   1  -1  287.38   17.42   1
   8  -9  -1  290.04   17.64   1
   1   8  -1  280.68   17.33   1
  -9   1  -1  275.39   17.51   1
   8  -9  -1  279.54   17.46   1
   1   8  -1  297.46   17.51   1
   8  -9  -1  287.25   17.55   1
  -9   1  -1  282.58   17.32   1
  -8   9   1  327.09   17.74   1
  -8   9   1  316.05   17.55   1
  -8   9   1  321.06   17.92   1
  -1  -8   1  298.28   17.79   1
   9  -1   1  318.44   17.42   1
   9  -1   1  310.70   17.42   1
  -1  -8   1  328.97   17.60   1
  -1  -8   1  325.66   17.42   1
  -8   9   1  314.93   17.74   1
   9  -1   1  304.25   17.60   1
   2   7  -1  315.89   18.46   1
   2   7  -1  303.91   18.55   1
   7  -9  -1  317.03   18.51   1
  -9   2  -1  309.10   18.38   1
  -9   2  -1  335.71   18.57   1
   7  -9  -1  325.03   18.69   1
  -9   2  -1  294.28   18.66   1
   2   7  -1  289.47   18.28   1
   7  -9  -1  305.33   18.42   1
  -9   2  -1  295.19   18.29   1
   9  -2   1  317.52   18.38   1
  -7   9   1  323.56   18.69   1
  -2  -7   1  323.37   18.73   1
  -7   9   1  323.19   18.79   1
   9  -2   1  326.29   18.29   1
  -2  -7   1  317.53   18.55   1
  -2  -7   1  327.85   18.37   1
  -7   9   1  320.80   18.69   1
  -7   9   1  330.93   18.51   1
   9  -2   1  323.09   18.57   1
   6  -9  -1   15.92    1.83   1
  -9   3  -1   14.39    2.09   1
  -9   3  -1   11.93    1.63   1
   6  -9  -1   12.81    1.46   1
   3   6  -1   11.08    1.72   1
   6  -9  -1   13.18    1.83   1
   3   6  -1   15.17    1.99   1
  -9   3  -1   9.290    1.36   1
   3   6  -1   12.36    1.45   1
   3   6  -1   11.72    1.63   1
  -9   3  -1   14.20    1.54   1
  -3  -6   1   11.08    1.81   1
  -6   9   1   18.85    2.01   1
  -6   9   1   10.25    1.46   1
   9  -3   1   12.29    1.45   1
   9  -3   1   12.20    1.63   1
  -3  -6   1   13.45    1.54   1
   9  -3   1   13.66    1.45   1
  -6   9   1   12.81    1.73   1
  -3  -6   1   12.90    1.72   1
  -6   9   1   10.52    1.73   1
  -3  -6   1   12.99    1.99   1
   5  -9  -1 1380.17   76.47   1
  -9   4  -1 1300.79   76.38   1
   5  -9  -1 1344.16   76.65   1
  -9   4  -1 1282.96   76.66   1
   5  -9  -1 1369.96   76.65   1
  -9   4  -1 1280.41   76.29   1
  -9   4  -1 1352.25   76.29   1
   4   5  -1 1261.48   76.21   1
   4   5  -1 1312.06   76.21   1
   4   5  -1 1291.76   76.03   1
   4   5  -1 1300.37   76.12   1
  -4  -5   1 1354.65   76.21   1
  -5   9   1 1370.33   76.56   1
  -5   9   1 1298.68   76.65   1
  -4  -5   1 1384.92   76.03   1
  -4  -5   1 1349.75   76.30   1
  -4  -5   1 1332.44   76.30   1
   9  -4   1 1396.46   76.29   1
   9  -4   1 1382.54   76.47   1
   9  -4   1 1382.90   76.20   1
  -5   9   1 1347.35   76.65   1
   4  -9  -1 1306.12   76.97   1
   5   4  -1 1357.30   76.78   1
  -9   5  -1 1299.99   77.40   1
  -9   5  -1 1375.30   77.03   1
   4  -9  -1 1329.95   77.16   1
   4  -9  -1 1340.14   77.07   1
   5   4  -1 1326.66   76.69   1
  -9   5  -1 1345.88   77.03   1
  -9   5  -1 1315.29   77.12   1
   5   4  -1 1277.88   76.88   1
   5   4  -1 1327.47   76.88   1
  -5  -4   1 1294.84   76.78   1
  -4   9   1 1321.85   77.16   1
  -5  -4   1 1368.37   76.69   1
  -4   9   1 1398.75   77.07   1
  -5  -4   1 1362.38   76.97   1
   9  -5   1 1418.45   76.85   1
   9  -5   1 1362.55   77.21   1
  -4   9   1 1418.12   76.97   1
  -4   9   1 1345.97   77.16   1
  -5  -4   1 1333.91   76.88   1
   9  -5   1 1429.38   77.03   1
  -9   6  -1   12.79    1.64   1
   6   3  -1   16.19    1.82   1
   3  -9  -1   15.30    1.54   1
  -9   6  -1   15.17    1.64   1
  -9   6  -1   13.16    1.82   1
  -9   6  -1   13.71    1.55   1
   3  -9  -1   16.21    2.09   1
   6   3  -1   16.56    1.63   1
   6   3  -1    8.55    1.72   1
  -9   6  -1   17.00    2.28   1
   3  -9  -1   14.75    1.91   1
  -3   9   1   10.83    1.45   1
  -6  -3   1   12.01    1.63   1
  -3   9   1   12.93    2.00   1
  -6  -3   1   16.65    1.91   1
  -6  -3   1   12.46    1.54   1
  -6  -3   1   15.56    2.00   1
   9  -6   1   12.06    1.27   1
  -3   9   1   13.47    1.82   1
   9  -6   1   16.72    1.82   1
   9  -6   1   13.53    1.64   1
  -3   9   1   15.48    1.73   1
   2  -9  -1  312.99   18.64   1
   2  -9  -1  300.56   18.28   1
  -9   7  -1  308.62   18.39   1
   7   2  -1  311.93   18.50   1
  -9   7  -1  319.38   18.30   1
   2  -9  -1  298.45   18.46   1
  -9   7  -1  324.16   18.57   1
  -9   7  -1  304.39   18.85   1
   7   2  -1  312.94   18.32   1
  -9   7  -1  303.66   18.48   1
   7   2  -1  317.06   18.50   1
  -7  -2   1  320.08   18.50   1
   9  -7   1  323.79   18.48   1
  -2   9   1  314.36   18.46   1
  -7  -2   1  319.63   18.50   1
  -2   9   1  325.14   18.28   1
   9  -7   1  313.68   18.57   1
  -2   9   1  329.99   18.74   1
  -2   9   1  309.24   18.37   1
  -7  -2   1  329.24   18.41   1
   9  -7   1  326.27   18.57   1
  -7  -2   1  320.90   18.69   1
   8   1  -1  301.22   17.66   1
  -9   8  -1  270.59   17.89   1
   8   1  -1  279.03   17.48   1
  -9   8  -1  278.00   17.61   1
   1  -9  -1  268.64   17.39   1
  -9   8  -1  295.16   17.42   1
   1  -9  -1  285.39   17.76   1
   8   1  -1  285.41   17.66   1
   1  -9  -1  287.23   17.57   1
  -9   8  -1  291.63   17.61   1
  -9   8  -1  294.14   17.80   1
  -8  -1   1  327.11   17.57   1
   9  -8   1  318.33   17.70   1
   9  -8   1  317.22   17.61   1
  -8  -1   1  321.67   17.66   1
  -1   9   1  327.99   17.94   1
  -8  -1   1  319.91   17.75   1
   9  -8   1  311.01   17.80   1
  -1   9   1  313.46   17.39   1
  -8  -1   1  300.67   17.94   1
  -1   9   1  323.12   17.67   1
   0  -9  -1   54.82    4.18   1
   9   0  -1   58.67    4.11   1
  -9   9  -1   52.98    3.74   1
   0  -9  -1   53.24    4.08   1
   9   0  -1   45.76    3.83   1
  -9   9  -1   53.44    4.11   1
   0  -9  -1   58.91    3.71   1
  -9   9  -1   55.88    3.74   1
  -9   9  -1   49.23    4.30   1
   9   0  -1   52.68    3.74   1
   0   9   1   46.46    3.53   1
   0   9   1   55.94    4.46   1
  -9   0   1   52.87    4.02   1
   0   9   1   50.92    3.99   1
   9  -9   1   51.48    3.93   1
   9  -9   1   50.17    3.83   1
   9  -9   1   44.93    3.65   1
  -9   0   1   45.76    3.65   1
  -9   0   1   57.55    4.21   1
  -9   0   1   52.68    3.83   1
   0   9   1   55.10    3.90   1
  -9  10  -1  438.47   26.60   1
  -1  -9  -1  417.86   25.97   1
  -1  -9  -1  459.72   26.44   1
  -9  10  -1  458.26   26.13   1
  10  -1  -1  455.68   26.37   1
  -1  -9  -1  450.97   26.25   1
  -9  10  -1  459.30   26.13   1
  -9  10  -1  477.96   26.41   1
  10  -1  -1  452.45   26.18   1
 -10   1   1  454.92   26.47   1
   9 -10   1  429.10   26.32   1
   1   9   1  424.81   26.15   1
 -10   1   1  466.78   26.18   1
   1   9   1  445.51   26.06   1
   9 -10   1  452.30   26.22   1
 -10   1   1  448.66   26.66   1
   9 -10   1  435.25   26.32   1
 -10   1   1  485.38   26.28   1
   1   9   1  467.53   25.87   1
   1   9   1  433.00   26.34   1
  11  -2  -1  910.38   50.74   1
  -9  11  -1  871.91   50.33   1
  -9  11  -1  844.97   50.72   1
  -2  -9  -1  896.50   50.11   1
  11  -2  -1  859.24   50.64   1
  -9  11  -1  922.16   50.62   1
  -2  -9  -1  927.90   50.40   1
  11  -2  -1  894.20   50.55   1
  -2  -9  -1  870.43   50.59   1
  -9  11  -1  893.88   50.43   1
  -2  -9  -1  884.75   50.11   1
   9 -11   1  884.57   50.43   1
   9 -11   1  833.46   50.52   1
 -11   2   1  882.45   50.45   1
   9 -11   1  868.27   50.62   1
   2   9   1  885.04   50.01   1
 -11   2   1  890.93   51.12   1
   2   9   1  865.28   50.40   1
   2   9   1  866.14   50.20   1
   2   9   1  815.15   50.49   1
 -11   2   1  887.27   50.64   1
 -11   2   1  854.23   50.83   1
  -9  12  -1   27.41    3.01   1
  -3  -9  -1   30.16    3.00   1
  12  -3  -1   27.18    3.03   1
  12  -3  -1   26.89    2.93   1
  -9  12  -1   29.35    3.30   1
  -3  -9  -1   31.81    3.58   1
  -3  -9  -1   29.48    2.81   1
  -9  12  -1   33.14    3.49   1
  12  -3  -1   27.97    3.12   1
  -3  -9  -1   27.06    3.29   1
  -9  12  -1   25.46    3.30   1
   9 -12   1   29.25    3.30   1
   9 -12   1   34.02    3.11   1
   3   9   1   30.65    3.49   1
 -12   3   1   32.07    3.52   1
 -12   3   1   31.78    3.61   1
   3   9   1   27.74    3.49   1
   3   9   1   30.45    2.90   1
 -12   3   1   30.70    2.73   1
   3   9   1   30.84    3.20   1
   9 -12   1   28.77    3.20   1
  -4  -9  -1  118.00    7.59   1
  -9  13  -1  116.87    7.68   1
  13  -4  -1  108.32    7.64   1
  -4  -9  -1  109.43    7.49   1
  13  -4  -1  114.48    7.74   1
  -4  -9  -1  107.95    8.08   1
  -4  -9  -1  124.31    7.98   1
  -9  13  -1  113.22    7.88   1
  -9  13  -1   98.44    7.98   1
  13  -4  -1  128.97    8.04   1
  -9  13  -1  117.75    8.08   1
   9 -13   1  140.62    8.08   1
   4   9   1  113.27    7.88   1
 -13   4   1  133.14    8.24   1
 -13   4   1  117.85    7.84   1
   4   9   1  109.13    7.69   1
 -13   4   1  132.45    8.63   1
   9 -13   1  132.44    7.78   1
 -13   4   1  125.10    7.44   1
   9 -13   1  129.09    8.17   1
   4   9   1  120.27    8.28   1
  14  -5  -1  103.02    7.35   1
  14  -5  -1  103.93    7.35   1
  -5  -9  -1  111.67    7.41   1
  -5  -9  -1  118.79    7.91   1
  -5  -9  -1  103.26    7.81   1
  -9  14  -1   99.27    7.69   1
  -9  14  -1  119.24    7.89   1
  -9  14  -1  112.55    7.49   1
  -5  -9  -1  100.66    7.21   1
  -9  14  -1  114.45    7.39   1
   9 -14   1  107.86    7.69   1
 -14   5   1  109.07    7.75   1
   5   9   1  104.66    7.71   1
   5   9   1  108.87    7.51   1
 -14   5   1  108.56    7.45   1
   5   9   1  110.67    8.01   1
   9 -14   1  120.84    7.49   1
   9 -14   1  127.13    7.89   1
 -14   5   1  110.78    8.46   1
 -14   5   1  124.78    7.05   1
  -9  15  -1    8.59    2.12   1
  -6  -9  -1    6.90    2.13   1
  -9  15  -1   10.11    2.52   1
  15  -6  -1    5.71    1.93   1
  15  -6  -1    7.95    2.03   1
  -6  -9  -1   14.12    2.94   1
  -9  15  -1    7.17    2.83   1
  -6  -9  -1    5.48    2.54   1
  15  -6  -1    10.0    2.44   1
  -6  -9  -1   11.48    2.23   1
  -9  15  -1   11.42    2.93   1
 -15   6   1    10.0    1.73   1
 -15   6   1    9.17    2.75   1
   6   9   1    6.09    2.33   1
 -15   6   1    2.75    3.16   1
   9 -15   1    9.40    2.12   1
   6   9   1    9.24    2.23   1
   9 -15   1   11.62    2.72   1
   9 -15   1    4.95    2.22   1
 -15   6   1    4.69    2.14   1
   6   9   1    4.77    2.74   1
  16  -7  -1  115.98    8.65   1
  -7  -9  -1  121.31    9.15   1
  -9  16  -1  136.27    9.09   1
  -7  -9  -1  128.10    8.63   1
  -9  16  -1  131.06    8.99   1
  -9  16  -1  128.71    9.09   1
  -7  -9  -1  133.86    9.25   1
  16  -7  -1  114.95    8.55   1
  -7  -9  -1  117.82    8.63   1
  -9  16  -1  127.28    8.68   1
 -16   7   1  137.93    8.85   1
   7   9   1  116.58    9.25   1
   9 -16   1  146.28    9.19   1
 -16   7   1  126.28    9.78   1
   9 -16   1  136.98    8.68   1
   7   9   1  142.60    8.73   1
   9 -16   1  138.62    9.19   1
 -16   7   1  143.08    9.37   1
   7   9   1  137.97    9.15   1
  -8  -9  -1  318.99   19.80   1
  -9  17  -1  330.10   19.76   1
  17  -8  -1  330.54   19.81   1
  -8  -9  -1  325.42   19.80   1
  -8  -9  -1  298.36   20.32   1
  -9  17  -1  338.33   20.27   1
  -8  -9  -1  328.84   20.32   1
  17  -8  -1  324.62   19.81   1
  -9  17  -1  323.72   20.07   1
   8   9   1  355.49   20.01   1
   9 -17   1  337.41   19.66   1
   9 -17   1  335.97   20.48   1
 -17   8   1  330.22   20.95   1
 -17   8   1  353.35   20.01   1
   8   9   1  329.05   20.42   1
   9 -17   1  311.47   19.97   1
   8   9   1  323.87   20.21   1
 -17   8   1  339.35   20.33   1
  -9  18  -1    3.61    3.61   1
  -9  -9  -1    0.62    2.39   1
  18  -9  -1   -0.62    2.18   1
  -9  18  -1   -0.72    2.27   1
  -9  -9  -1   -1.14    2.91   1
  18  -9  -1   -0.93    2.18   1
  -9  -9  -1   -1.45    1.77   1
  -9  18  -1    3.30    2.99   1
   9   9   1   -2.29    2.39   1
 -18   9   1   -2.28    2.49   1
 -18   9   1   -6.03    3.53   1
   9 -18   1    0.72    2.68   1
   9   9   1   -1.56    3.12   1
   9 -18   1    0.00    2.48   1
   9 -18   1    0.20    3.30   1
 -18   9   1   -0.52    2.80   1
   9   9   1    0.00    2.70   1
  -9  19  -1  231.36   15.61   1
  -9  19  -1  220.19   15.92   1
  -9  19  -1  251.01   16.13   1
 -10  -9  -1  267.95   16.65   1
 -10  -9  -1  254.02   15.71   1
 -10  -9  -1  247.25   15.81   1
  19 -10  -1  240.83   15.69   1
  19 -10  -1  242.91   15.59   1
   9 -19   1  239.32   15.51   1
   9 -19   1  255.56   16.44   1
 -19  10   1  273.04   16.21   1
   9 -19   1  270.65   16.13   1
  10   9   1  256.10   15.92   1
 -19  10   1  243.95   17.15   1
  10   9   1  268.58   16.54   1
 -19  10   1  284.27   16.52   1
  -8  18  -1  156.52   10.34   1
 -10  -8  -1  146.45    10.3   1
 -10  -8  -1  145.51   10.72   1
 -10  -8  -1  137.08    10.1   1
  18 -10  -1  143.82    10.0   1
  -8  18  -1  150.02   10.75   1
  18 -10  -1  157.43    10.1   1
  -8  18  -1  145.88   10.75   1
  10   8   1  144.16   10.83   1
 -18  10   1  159.61   10.60   1
 -18  10   1  177.19   11.12   1
  10   8   1  161.44   10.52   1
   8 -18   1  161.59   10.96   1
   8 -18   1  157.04   10.85   1
   8 -18   1  162.62   10.34   1
 -18  10   1  159.72   11.64   1
  10   8   1  166.55   10.93   1
  -7  17  -1    4.63    3.39   1
 -10  -7  -1    5.60    2.69   1
 -10  -7  -1    6.54    2.80   1
  -7  17  -1    3.60    2.98   1
  17 -10  -1    7.04    2.28   1
 -10  -7  -1    4.04    2.38   1
 -10  -7  -1    6.12    2.07   1
  -7  17  -1    6.90    2.47   1
  17 -10  -1    3.31    2.38   1
  10   7   1    8.30    3.11   1
 -17  10   1    0.72    2.59   1
   7 -17   1    5.04    2.67   1
  10   7   1    4.04    2.90   1
  10   7   1    4.25    2.59   1
   7 -17   1    8.75    3.19   1
   7 -17   1    7.00    2.47   1
 -17  10   1    4.24    3.73   1
 -17  10   1    5.90    2.59   1
 -10  -6  -1  106.41    8.35   1
 -10  -6  -1  108.37    7.73   1
 -10  -6  -1  110.84    7.83   1
  16 -10  -1  107.96    7.61   1
  -6  16  -1   101.3    7.67   1
  -6  16  -1  113.24    8.49   1
 -10  -6  -1  105.07    8.24   1
  16 -10  -1  104.26    7.61   1
  -6  16  -1  102.80    8.08   1
  10   6   1  105.58    7.83   1
 -16  10   1  108.89    8.85   1
   6 -16   1  128.38    8.59   1
  10   6   1  112.29    8.24   1
   6 -16   1  122.24    8.28   1
   6 -16   1  131.45    7.87   1
 -16  10   1  124.22    8.54   1
  10   6   1  111.15    8.14   1
 -16  10   1  128.14    8.02   1
  15 -10  -1   70.53    5.81   1
 -10  -5  -1   78.70    6.22   1
  15 -10  -1   84.19    6.11   1
  -5  15  -1   79.85    6.38   1
  15 -10  -1   81.65    5.30   1
  15 -10  -1   67.68    5.60   1
 -10  -5  -1   68.90    6.43   1
 -10  -5  -1   75.84    5.92   1
 -10  -5  -1   69.72    5.71   1
  -5  15  -1   81.37    6.48   1
  -5  15  -1   67.18    6.28   1
  -5  15  -1   73.06    5.87   1
 -15  10   1   91.53    6.32   1
   5 -15   1   97.18    6.38   1
 -15  10   1   89.70    6.62   1
  10   5   1   92.28    6.43   1
   5 -15   1   89.88    5.97   1
 -15  10   1   80.32    6.11   1
 -15  10   1   87.46    7.13   1
   5 -15   1   85.63    6.68   1
  10   5   1   81.25    6.02   1
  10   5   1   79.21    6.32   1
 -10  -4  -1   14.21    2.82   1
  14 -10  -1   12.29    2.01   1
  14 -10  -1   13.50    1.81   1
  -4  14  -1   11.52    2.40   1
  14 -10  -1   10.68    2.31   1
 -10  -4  -1   13.71    2.62   1
  -4  14  -1    7.81    1.90   1
 -10  -4  -1   13.21    2.31   1
  14 -10  -1    6.65    1.81   1
 -10  -4  -1   12.20    2.11   1
  -4  14  -1   10.82    2.60   1
  -4  14  -1   12.92    3.10   1
 -14  10   1   13.00    2.51   1
 -14  10   1   11.58    2.21   1
   4 -14   1   15.83    2.20   1
  10   4   1   10.58    2.72   1
 -14  10   1   13.80    2.51   1
   4 -14   1   15.83    2.90   1
 -14  10   1   11.69    3.22   1
   4 -14   1   11.42    2.40   1
  10   4   1    9.88    2.31   1
  10   4   1   12.10    2.62   1
 -10  -3  -1   65.74    4.77   1
 -10  -3  -1   55.99    5.07   1
 -10  -3  -1   58.77    5.17   1
  13 -10  -1   53.52    4.57   1
 -10  -3  -1   64.25    4.77   1
  13 -10  -1   60.58    4.27   1
  -3  13  -1   62.35    5.24   1
  -3  13  -1   52.35    4.65   1
  -3  13  -1   54.72    4.94   1
  -3  13  -1   58.68    5.14   1
  13 -10  -1   63.67    5.07   1
  13 -10  -1   58.69    4.67   1
   3 -13   1   58.39    5.34   1
   3 -13   1   62.35    4.55   1
 -13  10   1   65.16    4.87   1
  10   3   1   68.92    5.17   1
 -13  10   1   72.43    5.07   1
 -13  10   1   56.31    5.57   1
 -13  10   1   65.26    5.17   1
  10   3   1   68.72    4.87   1
  10   3   1   64.64    4.97   1
   3 -13   1   67.89    4.94   1
  12 -10  -1  133.56    8.54   1
 -10  -2  -1  156.60    9.12   1
  12 -10  -1  138.96    8.83   1
  -2  12  -1  131.61    8.59   1
  -2  12  -1  140.80    8.89   1
  -2  12  -1  141.77    9.08   1
 -10  -2  -1  137.38    8.92   1
  -2  12  -1  145.39    8.79   1
 -10  -2  -1  149.54    8.82   1
  12 -10  -1  148.19    8.44   1
 -10  -2  -1  142.97    8.63   1
  12 -10  -1  144.27    8.64   1
   2 -12   1  134.45    9.18   1
 -12  10   1  143.58    8.93   1
   2 -12   1  130.83    8.79   1
  10   2   1  129.44    8.82   1
 -12  10   1  129.44    8.64   1
 -12  10   1  116.67    8.64   1
 -12  10   1  117.65    9.23   1
   2 -12   1  129.36    8.50   1
  10   2   1  130.52    8.53   1
  10   2   1  126.69    8.72   1
  11 -10  -1   38.21    3.20   1
  -1  11  -1   40.81    3.76   1
 -10  -1  -1   34.72    2.99   1
 -10  -1  -1   31.43    3.19   1
  -1  11  -1   32.80    2.99   1
  -1  11  -1   33.09    3.47   1
  -1  11  -1   29.71    3.37   1
  11 -10  -1   36.65    3.58   1
  11 -10  -1   36.17    3.00   1
  11 -10  -1   33.65    3.20   1
 -10  -1  -1   39.65    3.67   1
 -10  -1  -1   36.17    3.67   1
   1 -11   1   35.98    3.08   1
  10   1   1   37.62    3.28   1
 -11  10   1   32.10    3.49   1
 -11  10   1   33.45    3.97   1
  10   1   1   27.76    3.19   1
   1 -11   1   38.01    3.85   1
 -11  10   1   36.56    3.39   1
   1 -11   1   32.12    3.28   1
 -11  10   1   38.01    3.68   1
  10   1   1   39.27    3.38   1
   0  10  -1  106.68    6.57   1
  10 -10  -1  105.03    6.80   1
 -10   0  -1  102.18    6.68   1
 -10   0  -1  97.312    6.87   1
  10 -10  -1  115.48    6.61   1
   0  10  -1  101.24    7.05   1
   0  10  -1  102.77    6.86   1
 -10   0  -1  100.75    7.06   1
   0  10  -1  112.02    6.86   1
 -10   0  -1  109.82    6.59   1
  10 -10  -1  104.36    6.51   1
   0 -10   1  103.43    6.86   1
 -10  10   1  102.16    6.90   1
  10   0   1  106.29    6.87   1
  10   0   1   89.76    6.59   1
   0 -10   1   90.85    7.05   1
 -10  10   1  103.12    6.70   1
 -10  10   1  104.08    6.90   1
   0 -10   1  104.67    6.67   1
  10   0   1  101.22    6.68   1
 -10  10   1  103.88    7.18   1
   1   9  -1  235.64   14.05   1
   9 -10  -1  241.00   14.13   1
 -10   1  -1  226.53   13.79   1
   9 -10  -1  231.52   13.94   1
   1   9  -1  225.17   13.77   1
 -10   1  -1  224.55   13.88   1
   1   9  -1  218.38   14.15   1
   1   9  -1  238.28   14.05   1
   9 -10  -1  210.37   13.84   1
 -10   1  -1  216.33   14.17   1
 -10   1  -1  234.75   14.07   1
  -1  -9   1  247.90   14.05   1
  -1  -9   1  252.43   13.86   1
  -9  10   1  236.83   14.03   1
  -9  10   1  247.64   13.94   1
  10  -1   1  242.96   13.88   1
  10  -1   1  238.43   13.88   1
  -1  -9   1  226.30   14.24   1
  -9  10   1  241.09   14.32   1
  10  -1   1  242.11   14.07   1
  -9  10   1  235.41   14.13   1
 -10   2  -1   18.26    2.24   1
 -10   2  -1   15.36    1.87   1
 -10   2  -1   23.23    2.71   1
   8 -10  -1   17.77    2.16   1
   8 -10  -1   18.99    2.06   1
   2   8  -1   21.22    2.52   1
   2   8  -1   19.92    2.24   1
   2   8  -1   19.54    2.24   1
 -10   2  -1   19.01    2.24   1
   2   8  -1   22.07    2.05   1
  -8  10   1   17.20    1.97   1
  10  -2   1   17.23    1.96   1
  -8  10   1   16.07    2.35   1
  -2  -8   1   22.35    2.15   1
  10  -2   1   17.23    2.06   1
  -2  -8   1   21.51    2.33   1
  -2  -8   1   20.29    2.52   1
  -8  10   1   18.80    2.25   1
  -8  10   1   15.51    2.16   1
  10  -2   1   19.20    2.06   1
   3   7  -1  727.70   43.39   1
   3   7  -1  780.66   43.30   1
   7 -10  -1  727.36   43.42   1
   7 -10  -1  718.03   43.24   1
 -10   3  -1  748.99   43.11   1
 -10   3  -1  719.01   43.48   1
   3   7  -1  754.18   43.20   1
   3   7  -1  711.90   43.02   1
 -10   3  -1  743.13   43.20   1
   7 -10  -1  742.03   43.42   1
 -10   3  -1  757.09   43.39   1
  -3  -7   1  762.26   43.20   1
  -3  -7   1  736.62   43.39   1
  -7  10   1  763.04   43.33   1
  -3  -7   1  794.87   43.11   1
  -7  10   1  765.00   43.52   1
  -3  -7   1  760.13   43.39   1
  -7  10   1  778.82   43.52   1
  10  -3   1  758.12   43.30   1
  10  -3   1  780.65   43.20   1
  10  -3   1  777.12   43.11   1
  -7  10   1  745.67   43.42   1
   4   6  -1 1694.95  100.42   1
   4   6  -1 1672.27  100.61   1
 -10   4  -1 1764.94  100.61   1
 -10   4  -1 1668.60  100.98   1
   4   6  -1 1641.91  100.33   1
 -10   4  -1 1781.65  100.70   1
 -10   4  -1 1815.43  100.89   1
   4   6  -1 1729.20  100.52   1
   6 -10  -1 1790.78  100.93   1
   6 -10  -1 1758.06  100.74   1
   6 -10  -1 1753.14  100.93   1
  -6  10   1 1782.32  100.84   1
  -4  -6   1 1824.07  100.70   1
  -4  -6   1 1807.59  100.61   1
  10  -4   1 1853.03  100.70   1
  10  -4   1 1809.31  100.52   1
  10  -4   1 1770.98  100.80   1
  -6  10   1 1719.77  100.93   1
  -6  10   1 1761.50  101.02   1
  -4  -6   1 1869.98  100.42   1
  -4  -6   1 1779.37  100.70   1
  -6  10   1 1788.92  100.93   1
   5   5  -1   -0.18    1.29   1
 -10   5  -1    0.92    1.48   1
 -10   5  -1    1.48    1.11   1
   5 -10  -1   -1.48    0.92   1
   5 -10  -1    1.94    1.29   1
 -10   5  -1   -1.02    1.11   1
   5   5  -1   -0.09    1.20   1
   5 -10  -1    2.50    1.48   1
   5   5  -1   -0.46    1.38   1
   5   5  -1   -1.20    0.92   1
 -10   5  -1    5.01    1.85   1
  10  -5   1   -0.09    0.83   1
  -5  -5   1   -1.47    1.47   1
  10  -5   1   -0.46    1.20   1
  -5  -5   1   -0.46    1.01   1
  -5  10   1   -1.20    1.11   1
  -5  -5   1   -0.27    1.20   1
  10  -5   1   -1.29    1.02   1
  -5  10   1    0.37    1.57   1
  -5  10   1    0.74    1.29   1
  -5  10   1   -0.27    1.20   1
  -5  -5   1    0.09    1.47   1
   4 -10  -1 1718.80  101.13   1
 -10   6  -1 1740.56  101.61   1
 -10   6  -1 1763.25  101.23   1
   4 -10  -1 1772.38  100.94   1
   6   4  -1 1752.60  100.99   1
 -10   6  -1 1770.13  101.33   1
   4 -10  -1 1795.00  101.04   1
   6   4  -1 1711.09  101.08   1
   6   4  -1 1728.69  100.81   1
 -10   6  -1 1769.94  101.23   1
  -4  10   1 1796.30  101.13   1
  10  -6   1 1818.56  101.23   1
  -6  -4   1 1734.53  101.18   1
  10  -6   1 1851.94  101.05   1
  -4  10   1 1808.81  100.94   1
  -4  10   1 1759.22  101.22   1
  -6  -4   1 1713.41  101.08   1
  -6  -4   1 1734.81  100.99   1
  -4  10   1 1837.55  100.94   1
  -6  -4   1 1810.88  100.90   1
  10  -6   1 1823.21  101.42   1
   7   3  -1  748.99   43.48   1
 -10   7  -1  740.76   43.32   1
 -10   7  -1  746.65   43.23   1
   3 -10  -1  769.10   43.40   1
 -10   7  -1  723.40   43.41   1
   7   3  -1  737.54   43.20   1
 -10   7  -1  739.64   43.79   1
   3 -10  -1  755.72   43.49   1
   7   3  -1  772.64   43.39   1
 -10   7  -1  736.47   43.51   1
   3 -10  -1  750.89   43.12   1
  10  -7   1  767.75   43.23   1
  -3  10   1  757.77   43.40   1
  10  -7   1  772.04   43.41   1
  -7  -3   1  759.79   43.48   1
  -3  10   1  739.64   43.21   1
  -7  -3   1  754.49   43.48   1
  -3  10   1  758.70   43.12   1
  -7  -3   1  790.15   43.30   1
  -3  10   1  745.22   43.49   1
  -7  -3   1  768.92   43.58   1
  10  -7   1  761.87   43.51   1
 -10   8  -1   16.25    2.53   1
   8   2  -1   16.60    1.87   1
   8   2  -1   18.20    2.34   1
 -10   8  -1   19.26    2.06   1
 -10   8  -1   22.74    2.16   1
   8   2  -1   22.70    2.62   1
 -10   8  -1   22.83    2.44   1
 -10   8  -1   16.25    2.06   1
   2 -10  -1   19.80    2.61   1
   2 -10  -1   19.34    2.05   1
   2 -10  -1   22.70    2.42   1
  -8  -2   1   20.45    2.34   1
  -2  10   1   19.99    2.24   1
  10  -8   1   22.08    2.16   1
  -2  10   1   20.83    2.14   1
  -2  10   1   22.79    2.80   1
  -8  -2   1   18.10    2.53   1
  10  -8   1   21.14    2.34   1
  10  -8   1   22.17    2.34   1
  -8  -2   1   21.20    2.43   1
  -8  -2   1   20.73    2.06   1
  -2  10   1   18.87    2.14   1
 -10   9  -1  229.34   14.02   1
 -10   9  -1  232.75   14.30   1
 -10   9  -1  240.04   13.73   1
   1 -10  -1  213.09   13.65   1
   9   1  -1  238.77   14.02   1
   9   1  -1  229.49   13.83   1
   1 -10  -1  206.21   13.84   1
   1 -10  -1  236.81   14.12   1
 -10   9  -1  225.08   13.83   1
   9   1  -1  214.52   13.93   1
 -10   9  -1  212.48   13.73   1
  -9  -1   1  228.45   14.21   1
  -9  -1   1  252.70   14.11   1
  -1  10   1  242.27   13.65   1
  10  -9   1  235.79   13.92   1
  -9  -1   1  239.43   13.83   1
  -1  10   1  237.09   13.93   1
  10  -9   1  241.27   14.02   1
  -1  10   1  238.04   13.84   1
  -9  -1   1  244.84   13.93   1
  -1  10   1  250.94   14.31   1
 -10  10  -1  116.12    6.60   1
   0 -10  -1  111.51    7.13   1
   0 -10  -1  106.75    6.56   1
 -10  10  -1   93.45    6.60   1
 -10  10  -1  106.08    7.17   1
  10   0  -1  100.76    6.71   1
  10   0  -1  105.07    6.61   1
   0 -10  -1  109.51    6.94   1
  10   0  -1  108.52    6.90   1
 -10  10  -1  113.06    6.98   1
   0  10   1  97.903    6.37   1
   0  10   1   94.19    6.85   1
 -10   0   1  97.886    6.51   1
 -10   0   1   94.53    6.51   1
 -10   0   1  104.50    6.90   1
 -10   0   1  103.25    7.09   1
   0  10   1  103.13    7.23   1
  10 -10   1   92.30    6.69   1
   0  10   1  99.140    6.66   1
  10 -10   1  110.29    6.88   1
  10 -10   1  96.134    6.50   1
  -1 -10  -1   39.49    3.75   1
  11  -1  -1   26.80    2.91   1
  11  -1  -1   36.71    3.39   1
  -1 -10  -1   35.35    3.17   1
 -10  11  -1   34.04    3.86   1
 -10  11  -1   35.68    3.19   1
 -10  11  -1   38.97    3.19   1
  -1 -10  -1   38.05    3.85   1
 -10  11  -1   38.30    3.77   1
  11  -1  -1   29.72    3.20   1
 -11   1   1   35.94    3.39   1
 -11   1   1   34.58    2.91   1
  10 -11   1   33.65    3.28   1
   1  10   1   40.94    4.14   1
  10 -11   1   32.11    3.48   1
   1  10   1   35.93    3.17   1
   1  10   1   34.68    3.46   1
 -11   1   1   37.20    3.69   1
  10 -11   1   39.17    3.48   1
   1  10   1   36.80    2.98   1
 -11   1   1   39.72    3.78   1
  12  -2  -1  146.91    8.96   1
  -2 -10  -1  149.90    8.49   1
 -10  12  -1  144.34    8.90   1
 -10  12  -1  151.28    8.61   1
  -2 -10  -1  132.72    8.49   1
  12  -2  -1  142.57    8.66   1
  12  -2  -1  134.99    8.56   1
  -2 -10  -1  138.38    9.08   1
 -10  12  -1  134.95    8.51   1
  -2 -10  -1  148.63    8.98   1
 -10  12  -1  134.46    9.10   1
 -12   2   1  126.03    8.37   1
  10 -12   1  129.27    8.80   1
 -12   2   1  131.64    8.66   1
  10 -12   1  130.64    8.71   1
   2  10   1  127.35    8.39   1
   2  10   1  137.80    8.88   1
 -12   2   1  124.16    9.15   1
   2  10   1  132.62    8.59   1
  10 -12   1  123.59    8.51   1
 -12   2   1  137.06    8.96   1
   2  10   1  133.11    9.08   1
  -3 -10  -1   64.19    4.75   1
  13  -3  -1   60.98    4.89   1
  -3 -10  -1   51.31    5.15   1
 -10  13  -1   64.67    4.95   1
  13  -3  -1   58.48    5.09   1
 -10  13  -1   56.15    4.75   1
  -3 -10  -1   66.27    4.65   1
 -10  13  -1   65.47    5.15   1
  13  -3  -1   56.28    4.69   1
  -3 -10  -1   68.55    5.35   1
 -10  13  -1   51.40    5.25   1
 -13   3   1   72.95    5.29   1
   3  10   1   68.15    4.65   1
 -13   3   1   64.27    4.39   1
   3  10   1   64.78    5.54   1
  10 -13   1   55.36    4.55   1
   3  10   1   67.26    5.05   1
 -13   3   1   63.87    5.39   1
   3  10   1   57.55    4.65   1
  10 -13   1   65.86    4.95   1
  10 -13   1   66.06    5.05   1
  14  -4  -1   11.93    2.22   1
  14  -4  -1    9.70    2.02   1
 -10  14  -1   12.23    2.80   1
  14  -4  -1   14.05    2.52   1
 -10  14  -1   14.43    2.30   1
  -4 -10  -1   12.25    2.81   1
 -10  14  -1   10.62    2.50   1
  -4 -10  -1   13.36    2.21   1
  -4 -10  -1   13.96    2.21   1
  -4 -10  -1   21.20    2.91   1
 -10  14  -1   16.54    2.70   1
  10 -14   1   13.13    2.60   1
 -14   4   1    9.60    2.22   1
  10 -14   1   11.42    2.50   1
 -14   4   1   15.06    3.74   1
 -14   4   1    9.50    2.42   1
  10 -14   1   15.43    2.30   1
   4  10   1   15.47    3.01   1
 -14   4   1   14.15    1.92   1
   4  10   1    9.84    2.51   1
   4  10   1    8.54    2.21   1
  -5 -10  -1   72.05    5.90   1
  15  -5  -1   84.45    6.23   1
 -10  15  -1   89.07    6.48   1
  -5 -10  -1   76.63    6.51   1
  -5 -10  -1   87.42    6.00   1
  -5 -10  -1   70.52    6.41   1
  15  -5  -1   70.24    5.82   1
 -10  15  -1   73.26    6.38   1
 -10  15  -1   76.50    5.97   1
  15  -5  -1   78.01    5.72   1
 -10  15  -1   76.10    6.18   1
  10 -15   1   83.39    6.48   1
 -15   5   1   96.93    6.34   1
   5  10   1   93.12    6.20   1
   5  10   1   100.7    6.61   1
   5  10   1   75.10    6.61   1
  10 -15   1   82.69    6.58   1
 -15   5   1   82.20    6.64   1
 -15   5   1   78.72    5.52   1
 -15   5   1   85.27    7.36   1
  10 -15   1   90.39    6.08   1
  -6 -10  -1  106.05    7.71   1
 -10  16  -1  108.41    7.77   1
 -10  16  -1  107.08    8.28   1
  -6 -10  -1  107.80    8.33   1
  16  -6  -1  108.33    7.73   1
  16  -6  -1  104.31    7.63   1
 -10  16  -1  113.32    8.18   1
  -6 -10  -1  116.03    7.81   1
 -10  16  -1   95.32    8.08   1
  -6 -10  -1   88.98    8.12   1
   6  10   1  119.84    8.12   1
  10 -16   1  128.67    8.28   1
 -16   6   1  119.37    7.94   1
  10 -16   1  126.52    8.38   1
 -16   6   1  110.09    9.08   1
  10 -16   1  120.99    7.87   1
 -16   6   1  127.22    7.42   1
   6  10   1  104.72    7.71   1
   6  10   1   98.65    8.33   1
 -16   6   1  141.35    8.66   1
  -7 -10  -1    4.76    3.00   1
 -10  17  -1    2.47    2.36   1
 -10  17  -1    7.62    2.88   1
  -7 -10  -1    5.49    2.90   1
  17  -7  -1    5.08    2.49   1
  -7 -10  -1    8.70    2.48   1
  17  -7  -1    4.56    2.07   1
  -7 -10  -1    7.25    2.48   1
 -10  17  -1    7.51    3.08   1
 -17   7   1    6.02    3.84   1
   7  10   1    7.87    3.31   1
  10 -17   1    1.54    2.57   1
 -17   7   1    5.39    2.69   1
 -17   7   1    6.33    3.11   1
   7  10   1    3.21    2.48   1
  10 -17   1    2.47    2.98   1
  10 -17   1    4.53    2.26   1
   7  10   1    3.11    2.90   1
  18  -8  -1  159.88    10.3   1
  18  -8  -1  150.94    10.3   1
 -10  18  -1  148.15   10.33   1
  -8 -10  -1  166.39   11.13   1
 -10  18  -1  141.43   10.75   1
 -10  18  -1  161.99   11.06   1
  -8 -10  -1  139.96    10.1   1
  -8 -10  -1  148.29    10.3   1
  10 -18   1  152.70    10.2   1
   8  10   1  142.15    10.3   1
  10 -18   1  160.44   10.75   1
   8  10   1  163.68   11.23   1
 -18   8   1  172.68   11.13   1
   8  10   1  151.20   10.71   1
 -18   8   1  162.90   10.61   1
  10 -18   1  177.30   11.06   1
 -18   8   1  170.39   11.86   1
 -10  19  -1  252.15   15.92   1
 -10  19  -1  244.70   16.34   1
 -10  19  -1  249.36   16.65   1
  -9 -10  -1  247.47   15.91   1
  -9 -10  -1  259.64   16.02   1
  -9 -10  -1  252.25   16.64   1
  19  -9  -1  257.35   16.01   1
  19  -9  -1  245.08   16.01   1
  10 -19   1  263.83   16.54   1
 -19   9   1  265.14   16.84   1
 -19   9   1  283.34   17.57   1
 -19   9   1  247.79   16.84   1
  10 -19   1  248.53   16.54   1
   9  10   1  275.96   16.95   1
   9  10   1  258.60   16.22   1
  10 -19   1  277.69   16.13   1
  20 -10  -1   -0.62    2.69   1
 -10 -10  -1    3.62    3.93   1
 -10  20  -1   -1.13    2.88   1
  20 -10  -1   -1.55    2.89   1
 -10  20  -1    3.71    3.81   1
 -10  20  -1    0.72    4.02   1
 -10 -10  -1   -1.03    2.79   1
 -20  10   1   -0.41    4.55   1
  10  10   1   -2.38    3.83   1
  10 -20   1    0.20    3.50   1
  10  10   1    1.96    2.79   1
 -20  10   1   -1.34    3.20   1
  10 -20   1    1.95    2.98   1
  10 -20   1   -1.23    3.19   1
 -10  21  -1  267.46   17.19   1
 -11 -10  -1  270.13   16.62   1
  21 -11  -1  225.86   16.31   1
  21 -11  -1  254.99   16.51   1
 -10  21  -1  255.89   17.09   1
 -11 -10  -1  248.49   17.13   1
 -10  21  -1  278.21   16.68   1
  11  10   1  263.46   16.72   1
  10 -21   1  279.23   17.40   1
  11  10   1  267.05   17.34   1
 -21  11   1  272.83   17.23   1
 -21  11   1  275.70   18.25   1
  20 -11  -1  244.68   16.75   1
  -9  20  -1  281.14   17.00   1
 -11  -9  -1  261.61   16.77   1
  -9  20  -1  269.28   17.41   1
 -11  -9  -1  271.34   17.49   1
  20 -11  -1  273.32   16.75   1
 -11  -9  -1  257.06   16.87   1
  -9  20  -1  262.48   17.62   1
   9 -20   1  276.40   17.83   1
  11   9   1  265.85   17.49   1
  11   9   1  279.62   17.08   1
   9 -20   1  280.73   17.31   1
   9 -20   1  267.22   17.41   1
 -20  11   1  282.62   17.68   1
 -20  11   1  297.52   18.61   1
 -11  -8  -1   11.03    3.53   1
  -8  19  -1    10.2    2.99   1
  -8  19  -1    8.37    3.30   1
  19 -11  -1    7.06    2.80   1
  -8  19  -1   13.13    4.24   1
  19 -11  -1    5.81    2.70   1
 -11  -8  -1    7.39    2.18   1
 -11  -8  -1    8.53    2.81   1
 -19  11   1    7.47    3.73   1
   8 -19   1    6.72    3.10   1
 -19  11   1    8.51    3.42   1
   8 -19   1   10.34    3.51   1
  11   8   1    8.74    3.74   1
   8 -19   1    8.48    3.61   1
 -19  11   1    10.0    4.88   1
  11   8   1    7.18    3.12   1
  -7  18  -1  106.53    8.89   1
  18 -11  -1  120.47    8.42   1
 -11  -7  -1  110.78    9.17   1
  18 -11  -1  105.81    8.31   1
 -11  -7  -1  113.18    8.33   1
 -11  -7  -1  117.45    8.33   1
  -7  18  -1  117.59    8.48   1
  -7  18  -1  114.49    9.10   1
   7 -18   1  122.66    9.20   1
  11   7   1  109.01    8.96   1
   7 -18   1  129.28    8.58   1
  11   7   1  139.55    9.27   1
 -18  11   1  126.71    10.0   1
   7 -18   1  119.77    8.99   1
 -18  11   1  131.07    9.35   1
 -18  11   1  131.90    8.94   1
 -18  11   1  122.34    8.94   1
  11   7   1  135.06    8.75   1
 -11  -6  -1   54.15    4.88   1
  -6  17  -1   45.99    4.74   1
  -6  17  -1   60.41    6.29   1
  17 -11  -1   49.96    4.97   1
  -6  17  -1   51.25    5.56   1
  17 -11  -1   56.99    4.97   1
 -11  -6  -1   54.78    5.40   1
 -11  -6  -1   49.38    5.09   1
 -11  -6  -1   46.05    5.30   1
  11   6   1   55.09    5.51   1
  11   6   1   55.71    5.40   1
   6 -17   1   60.31    5.77   1
 -17  11   1   61.87    5.59   1
   6 -17   1   47.53    5.25   1
  11   6   1   48.86    5.71   1
 -17  11   1   65.70    6.11   1
   6 -17   1   56.39    6.29   1
 -17  11   1   53.06    6.11   1
 -17  11   1   57.82    5.49   1
  -5  16  -1   16.19    2.97   1
  16 -11  -1   11.23    2.47   1
 -11  -5  -1   14.57    3.10   1
  -5  16  -1   12.71    2.66   1
  -5  16  -1   19.68    3.79   1
 -11  -5  -1   12.71    2.99   1
 -11  -5  -1   13.23    2.68   1
 -11  -5  -1   15.81    2.58   1
  16 -11  -1   16.07    2.57   1
 -16  11   1   16.48    2.98   1
 -16  11   1   18.23    4.01   1
 -16  11   1   13.80    2.78   1
 -16  11   1   10.81    2.88   1
  11   5   1   11.99    2.89   1
  11   5   1   13.74    3.10   1
   5 -16   1   22.34    3.69   1
  11   5   1   16.74    2.79   1
   5 -16   1   16.71    2.87   1
   5 -16   1   12.60    2.97   1
  15 -11  -1   10.42    2.24   1
  15 -11  -1    8.99    1.83   1
 -11  -4  -1   11.68    2.45   1
  -4  15  -1   10.37    2.33   1
  -4  15  -1   10.67    2.74   1
  15 -11  -1    5.31    2.24   1
  -4  15  -1   10.67    2.94   1
  15 -11  -1    7.04    2.55   1
 -11  -4  -1    5.53    2.56   1
 -11  -4  -1    7.89    2.25   1
  -4  15  -1    7.11    2.64   1
 -11  -4  -1    6.76    2.45   1
 -15  11   1    9.19    2.45   1
 -15  11   1   13.69    2.96   1
  11   4   1    7.89    2.45   1
   4 -15   1    9.96    2.84   1
 -15  11   1    5.51    3.26   1
  11   4   1   10.35    2.35   1
   4 -15   1   11.38    2.44   1
 -15  11   1    10.1    2.75   1
   4 -15   1    9.86    2.74   1
  11   4   1    9.01    2.66   1
  14 -11  -1   11.83    2.22   1
 -11  -3  -1    10.0    2.33   1
  14 -11  -1   13.25    1.82   1
 -11  -3  -1   15.20    2.83   1
  14 -11  -1    10.0    2.32   1
  14 -11  -1   11.83    2.02   1
  -3  14  -1   15.60    2.71   1
  -3  14  -1   12.08    2.41   1
  -3  14  -1   12.18    2.92   1
 -11  -3  -1   10.34    2.12   1
  -3  14  -1   11.58    2.31   1
 -11  -3  -1    7.40    2.53   1
 -14  11   1   11.22    2.62   1
  11   3   1   10.64    2.12   1
 -14  11   1   10.31    2.52   1
  11   3   1   10.74    2.43   1
   3 -14   1    9.36    2.11   1
 -14  11   1    7.58    2.12   1
  11   3   1    8.31    2.33   1
 -14  11   1    9.10    3.43   1
   3 -14   1   10.47    2.81   1
   3 -14   1   16.21    2.71   1
  13 -11  -1   58.40    5.00   1
  13 -11  -1   56.70    4.60   1
 -11  -2  -1   49.80    4.50   1
  13 -11  -1   56.00    4.60   1
  13 -11  -1   60.51    4.40   1
 -11  -2  -1   62.61    4.80   1
 -11  -2  -1   55.70    4.80   1
  -2  13  -1   57.18    4.98   1
 -11  -2  -1   65.62    5.01   1
  -2  13  -1   52.59    4.68   1
  -2  13  -1   60.36    5.18   1
  -2  13  -1   66.44    5.38   1
 -13  11   1   54.40    4.80   1
 -13  11   1   52.00    4.90   1
   2 -13   1   63.35    5.47   1
   2 -13   1   66.24    4.68   1
   2 -13   1   68.34    4.98   1
  11   2   1   65.32    5.11   1
 -13  11   1   68.31    5.00   1
 -13  11   1   56.20    5.50   1
  11   2   1   55.60    4.80   1
  11   2   1   62.81    5.11   1
 -11  -1  -1  342.18   19.40   1
  -1  12  -1  343.48   19.31   1
  12 -11  -1  349.60   19.68   1
  12 -11  -1  343.87   19.28   1
 -11  -1  -1  339.60   19.89   1
 -11  -1  -1  326.24   19.60   1
  -1  12  -1  339.15   19.51   1
  -1  12  -1  338.65   19.70   1
 -11  -1  -1  342.37   19.69   1
  12 -11  -1  321.72   19.38   1
  -1  12  -1  353.72   19.60   1
   1 -12   1  327.72   19.31   1
   1 -12   1  296.18   19.80   1
 -12  11   1  288.78   19.88   1
 -12  11   1  307.87   19.48   1
  11   1   1  329.21   19.69   1
  11   1   1  310.40   19.40   1
 -12  11   1  318.95   19.38   1
 -12  11   1  329.83   19.68   1
  11   1   1  327.33   19.50   1
   1 -12   1  309.58   19.51   1
   0  11  -1  249.34   15.69   1
 -11   0  -1  269.21   15.36   1
   0  11  -1  268.74   15.50   1
  11 -11  -1  283.10   15.65   1
   0  11  -1  262.60   15.30   1
  11 -11  -1  272.04   15.36   1
  11 -11  -1  246.80   15.26   1
 -11   0  -1  274.50   15.55   1
 -11   0  -1  283.59   15.75   1
 -11   0  -1  277.04   16.04   1
   0  11  -1  271.57   15.59   1
  11   0   1  234.10   15.55   1
 -11  11   1  244.85   15.84   1
 -11  11   1  244.75   15.36   1
 -11  11   1  243.39   15.65   1
 -11  11   1  259.52   15.55   1
   0 -11   1  251.29   15.50   1
  11   0   1  228.03   15.36   1
  11   0   1  261.87   15.45   1
   0 -11   1  247.49   15.89   1
   0 -11   1  244.95   15.30   1
   1  10  -1   83.67    5.69   1
  10 -11  -1   85.90    5.42   1
  10 -11  -1   76.50    5.32   1
  10 -11  -1   76.21    5.71   1
   1  10  -1   75.37    5.98   1
 -11   1  -1   82.75    6.29   1
   1  10  -1   83.96    5.59   1
   1  10  -1   80.78    5.30   1
 -11   1  -1   82.46    5.71   1
 -11   1  -1   84.79    5.32   1
 -11   1  -1   80.53    5.42   1
  -1 -10   1   73.93    5.69   1
 -10  11   1   75.34    5.52   1
  -1 -10   1   76.43    5.98   1
  11  -1   1   79.17    5.51   1
  11  -1   1   72.49    5.42   1
 -10  11   1   79.22    5.81   1
  -1 -10   1   72.86    5.50   1
 -10  11   1   84.74    6.00   1
 -10  11   1   77.67    5.71   1
  11  -1   1   88.66    5.80   1
   2   9  -1  184.50   11.58   1
   9 -11  -1  201.42   11.52   1
   9 -11  -1  190.96   11.61   1
   2   9  -1  162.01   11.29   1
   9 -11  -1  159.94   11.33   1
 -11   2  -1  174.60   11.41   1
 -11   2  -1  175.18   11.32   1
 -11   2  -1  173.83   11.60   1
 -11   2  -1  183.53   11.89   1
   2   9  -1  181.44   11.58   1
   2   9  -1  184.02   11.77   1
  -2  -9   1  211.68   12.05   1
  11  -2   1  201.18   11.32   1
  -9  11   1  203.25   11.71   1
  -2  -9   1  204.22   11.67   1
  11  -2   1  205.98   11.51   1
  -9  11   1  199.21   11.61   1
  -2  -9   1  198.38   11.38   1
  -9  11   1  190.09   11.42   1
  -9  11   1  196.14   11.81   1
  11  -2   1  199.16   11.70   1
   3   8  -1  480.80   28.90   1
   3   8  -1  477.38   29.09   1
   8 -11  -1  482.93   29.17   1
   3   8  -1  491.74   29.28   1
 -11   3  -1  463.86   28.97   1
 -11   3  -1  476.92   28.97   1
 -11   3  -1  489.21   29.44   1
   8 -11  -1  460.91   28.98   1
   8 -11  -1  483.60   29.07   1
 -11   3  -1  481.97   29.16   1
   3   8  -1  504.76   29.09   1
  -3  -8   1  532.42   28.99   1
  11  -3   1  520.66   28.97   1
  -3  -8   1  513.13   29.37   1
  -3  -8   1  527.47   29.18   1
  -8  11   1  508.77   29.26   1
  11  -3   1  524.66   29.06   1
  11  -3   1  533.23   29.25   1
  -8  11   1  528.59   29.26   1
  -8  11   1  519.83   29.07   1
  -8  11   1  525.25   29.26   1
   4   7  -1    5.86    1.98   1
   4   7  -1    5.20    1.60   1
   7 -11  -1    6.16    1.70   1
 -11   4  -1    4.45    1.70   1
   4   7  -1    5.48    1.70   1
   4   7  -1    5.29    1.41   1
   7 -11  -1    4.93    1.23   1
 -11   4  -1    4.55    1.42   1
 -11   4  -1    8.06    2.27   1
   7 -11  -1    4.55    1.61   1
 -11   4  -1    3.41    1.32   1
  11  -4   1    3.41    1.61   1
  -7  11   1    5.59    1.89   1
  -7  11   1    5.59    1.80   1
  11  -4   1    4.17    1.42   1
  -4  -7   1    4.44    1.89   1
  -4  -7   1    4.35    1.60   1
  -4  -7   1    4.44    1.79   1
  11  -4   1    7.40    1.32   1
  -7  11   1    2.27    1.32   1
  -4  -7   1    3.88    1.41   1
  -7  11   1    5.40    1.70   1
   5   6  -1 1270.80   73.09   1
 -11   5  -1 1232.51   73.65   1
   5   6  -1 1214.51   73.28   1
 -11   5  -1 1222.57   73.37   1
   5   6  -1 1234.63   73.00   1
   6 -11  -1 1221.77   73.25   1
 -11   5  -1 1282.11   73.18   1
   6 -11  -1 1247.10   73.06   1
   5   6  -1 1238.31   73.18   1
   6 -11  -1 1262.42   73.25   1
 -11   5  -1 1221.43   73.18   1
  11  -5   1 1327.28   73.18   1
  -6  11   1 1346.36   73.06   1
  -5  -6   1 1264.38   73.28   1
  -6  11   1 1327.83   73.25   1
  11  -5   1 1348.21   72.99   1
  -5  -6   1 1321.98   73.18   1
  -6  11   1 1279.80   73.16   1
  -6  11   1 1292.00   73.35   1
  -5  -6   1 1342.76   73.00   1
  11  -5   1 1308.44   73.37   1
  -5  -6   1 1331.33   73.28   1
   5 -11  -1 1245.32   73.37   1
   5 -11  -1 1235.79   73.56   1
 -11   6  -1 1231.07   73.49   1
   6   5  -1 1231.40   73.23   1
   5 -11  -1 1198.48   73.18   1
   6   5  -1 1232.25   73.61   1
   6   5  -1 1306.90   73.42   1
 -11   6  -1 1287.71   73.49   1
 -11   6  -1 1238.93   73.87   1
 -11   6  -1 1241.40   73.68   1
  -6  -5   1 1314.46   73.51   1
  -5  11   1 1345.33   73.37   1
  11  -6   1 1303.90   73.49   1
  -6  -5   1 1415.29   73.32   1
  -5  11   1 1296.88   73.46   1
  11  -6   1 1310.44   73.30   1
  -6  -5   1 1300.85   73.61   1
  -5  11   1 1364.88   73.28   1
  -5  11   1 1277.43   73.56   1
  -6  -5   1 1291.21   73.61   1
  11  -6   1 1291.40   73.68   1
   7   4  -1    6.06    1.70   1
   7   4  -1    5.02    1.32   1
 -11   7  -1    8.16    1.80   1
   4 -11  -1    7.09    1.41   1
   4 -11  -1    6.43    1.70   1
 -11   7  -1    6.36    1.42   1
 -11   7  -1    5.88    2.08   1
   7   4  -1    5.59    1.80   1
 -11   7  -1    6.26    1.51   1
 -11   7  -1    3.79    1.23   1
   4 -11  -1    5.10    1.79   1
  -7  -4   1    4.45    1.61   1
  -4  11   1    5.29    1.70   1
  11  -7   1    5.03    1.13   1
  11  -7   1    3.51    1.42   1
  11  -7   1    4.27    1.42   1
  -7  -4   1    5.87    1.51   1
  -4  11   1    6.33    2.17   1
  -7  -4   1    5.59    1.42   1
  -4  11   1    2.74    1.41   1
  -4  11   1    5.76    1.51   1
  -7  -4   1    5.68    1.80   1
   8   3  -1  479.12   29.37   1
   3 -11  -1  482.72   29.33   1
 -11   8  -1  480.62   29.57   1
 -11   8  -1  484.35   29.29   1
 -11   8  -1  493.89   29.00   1
   8   3  -1  493.42   29.27   1
   3 -11  -1  477.11   28.95   1
   8   3  -1  446.51   29.08   1
   3 -11  -1  464.96   29.14   1
 -11   8  -1  482.44   29.10   1
 -11   8  -1  479.38   29.10   1
  -3  11   1  519.55   28.95   1
  11  -8   1  522.22   29.29   1
  11  -8   1  535.67   28.90   1
  11  -8   1  530.32   29.38   1
  -3  11   1  549.54   29.05   1
  11  -8   1  513.54   29.19   1
  -8  -3   1  522.60   29.56   1
  -8  -3   1  522.89   29.37   1
  -8  -3   1  536.32   29.17   1
  -3  11   1  532.55   29.24   1
  -3  11   1  511.48   29.43   1
  -8  -3   1  508.87   29.27   1
   2 -11  -1  174.51   11.65   1
   9   2  -1  191.25   11.82   1
 -11   9  -1  191.74   11.90   1
 -11   9  -1  194.91   11.42   1
   2 -11  -1  199.16   12.13   1
 -11   9  -1  174.26   12.09   1
 -11   9  -1  179.06   11.61   1
   9   2  -1  185.00   11.53   1
   9   2  -1  178.47   11.82   1
 -11   9  -1  176.38   11.52   1
   2 -11  -1  172.89   11.46   1
  -9  -2   1  204.99   12.11   1
  -2  11   1  195.05   11.55   1
  11  -9   1  207.01   11.71   1
  -2  11   1  216.17   12.22   1
  11  -9   1  206.43   11.71   1
  -2  11   1  201.26   11.46   1
  -9  -2   1  206.53   11.91   1
  -2  11   1  193.62   11.75   1
  -9  -2   1  200.48   11.63   1
  -9  -2   1  198.07   11.72   1
   1 -11  -1   76.58    5.29   1
   1 -11  -1   76.10    5.68   1
  10   1  -1   84.13    5.33   1
 -11  10  -1   82.16    5.32   1
  10   1  -1   79.38    5.62   1
 -11  10  -1   90.49    5.80   1
 -11  10  -1   81.29    5.42   1
 -11  10  -1   73.74    5.42   1
 -11  10  -1   74.71    6.00   1
  10   1  -1   72.68    5.53   1
   1 -11  -1   78.89    5.87   1
  -1  11   1   78.12    5.20   1
 -10  -1   1   76.47    5.43   1
 -10  -1   1   83.36    5.92   1
 -10  -1   1   75.98    5.43   1
  11 -10   1   77.81    5.42   1
  11 -10   1   77.52    5.51   1
 -10  -1   1   76.56    5.62   1
  -1  11   1   75.23    6.06   1
  11 -10   1   78.10    5.71   1
  -1  11   1   81.59    5.78   1
  -1  11   1   79.56    5.49   1
   0 -11  -1  274.85   15.96   1
  11   0  -1  270.82   15.99   1
   0 -11  -1  286.34   16.25   1
   0 -11  -1  258.50   15.57   1
  11   0  -1  255.11   15.89   1
 -11  11  -1  266.26   16.02   1
 -11  11  -1  275.93   16.31   1
 -11  11  -1  252.39   15.72   1
  11   0  -1  264.04   15.79   1
 -11  11  -1  279.55   15.72   1
   0  11   1  250.32   16.15   1
 -11   0   1  273.17   16.38   1
 -11   0   1  265.22   15.79   1
  11 -11   1  262.74   16.02   1
 -11   0   1  267.48   16.09   1
   0  11   1  235.73   15.67   1
   0  11   1  268.14   15.96   1
 -11   0   1  276.70   15.79   1
  11 -11   1  254.25   15.82   1
  11 -11   1  259.23   15.72   1
   0  11   1  264.73   15.57   1
 -11  12  -1  328.15   19.73   1
  -1 -11  -1  353.69   20.28   1
  -1 -11  -1  350.35   19.99   1
 -11  12  -1  338.90   20.03   1
  12  -1  -1  348.57   19.85   1
  -1 -11  -1  348.47   19.69   1
 -11  12  -1  345.12   19.63   1
 -11  12  -1  313.74   20.22   1
  12  -1  -1  346.40   20.05   1
  12  -1  -1  354.43   20.05   1
  11 -12   1  334.07   19.73   1
   1  11   1  329.18   19.59   1
   1  11   1  333.22   20.18   1
 -12   1   1  325.95   19.75   1
  11 -12   1  323.31   19.93   1
   1  11   1  339.92   19.79   1
   1  11   1  322.58   19.99   1
  11 -12   1  327.95   19.83   1
 -12   1   1  316.61   20.05   1
 -12   1   1  338.16   19.85   1
 -12   1   1  317.31   20.35   1
 -11  13  -1   58.61    5.18   1
  -2 -11  -1   63.19    5.38   1
  13  -2  -1   58.26    5.12   1
  -2 -11  -1   51.73    4.58   1
 -11  13  -1   59.21    5.38   1
 -11  13  -1   60.31    4.78   1
  13  -2  -1   56.25    4.72   1
  -2 -11  -1   61.70    5.18   1
  -2 -11  -1   56.71    4.58   1
  13  -2  -1   54.44    4.62   1
 -11  13  -1   63.10    4.78   1
 -13   2   1   61.27    5.42   1
   2  11   1   61.90    4.68   1
 -13   2   1   66.40    5.32   1
   2  11   1   59.60    5.58   1
   2  11   1   64.29    5.08   1
   2  11   1   63.39    4.68   1
  11 -13   1   61.60    5.18   1
 -13   2   1   70.11    4.52   1
  11 -13   1   65.49    4.78   1
  11 -13   1   65.29    5.18   1
 -13   2   1   58.66    4.92   1
  -3 -11  -1   10.09    2.52   1
  -3 -11  -1   13.01    2.82   1
 -11  14  -1    7.95    2.01   1
 -11  14  -1   12.99    2.61   1
 -11  14  -1   14.10    2.71   1
  14  -3  -1    9.85    2.33   1
  -3 -11  -1   13.01    2.11   1
  -3 -11  -1   11.80    2.11   1
 -11  14  -1    8.15    3.02   1
  14  -3  -1   15.03    2.43   1
  14  -3  -1    6.90    1.82   1
  11 -14   1   16.21    2.71   1
 -14   3   1    9.85    1.82   1
   3  11   1   14.73    2.72   1
   3  11   1   10.69    2.11   1
 -14   3   1   12.70    2.23   1
  11 -14   1    8.86    2.01   1
 -14   3   1    9.14    2.43   1
 -14   3   1   15.44    2.94   1
   3  11   1    4.64    2.01   1
   3  11   1   11.70    3.02   1
  11 -14   1   12.99    2.41   1
 -11  15  -1    6.50    2.64   1
 -11  15  -1    9.35    2.84   1
  -4 -11  -1    7.04    2.04   1
 -11  15  -1    7.62    2.64   1
  15  -4  -1    9.33    2.77   1
 -11  15  -1    9.35    2.33   1
  -4 -11  -1    5.61    2.44   1
  15  -4  -1    6.97    2.15   1
  -4 -11  -1    8.06    2.14   1
  -4 -11  -1    2.65    2.65   1
  15  -4  -1    7.07    2.05   1
  11 -15   1    9.15    2.54   1
   4  11   1    5.91    2.85   1
 -15   4   1   10.46    1.84   1
 -15   4   1   15.59    3.79   1
   4  11   1    6.22    2.14   1
 -15   4   1   12.31    2.77   1
  11 -15   1   10.47    2.23   1
 -15   4   1   10.97    2.46   1
  11 -15   1   10.47    2.54   1
   4  11   1    9.38    2.55   1
  16  -5  -1   11.37    2.48   1
 -11  16  -1   21.52    3.38   1
  -5 -11  -1   18.23    2.78   1
 -11  16  -1   20.70    2.86   1
  -5 -11  -1   21.11    3.50   1
 -11  16  -1   13.83    3.17   1
  16  -5  -1   13.44    2.58   1
  -5 -11  -1   15.55    2.67   1
 -11  16  -1   15.37    3.38   1
  -5 -11  -1   17.40    3.29   1
  11 -16   1   10.55    2.97   1
 -16   5   1   16.23    4.13   1
 -16   5   1   17.68    2.27   1
  11 -16   1   16.60    2.76   1
 -16   5   1   12.92    2.68   1
   5  11   1   19.67    3.39   1
  11 -16   1   18.03    3.38   1
 -16   5   1   14.58    3.10   1
   5  11   1   17.20    2.98   1
   5  11   1   17.51    3.60   1
  17  -6  -1   51.76    5.09   1
  -6 -11  -1   45.93    4.97   1
 -11  17  -1   46.39    4.94   1
  -6 -11  -1   52.25    5.59   1
  -6 -11  -1   53.70    5.08   1
  -6 -11  -1   50.29    5.80   1
  17  -6  -1   45.94    4.67   1
 -11  17  -1   62.57    5.87   1
 -11  17  -1   51.34    6.08   1
  11 -17   1   59.78    5.56   1
   6  11   1   60.65    5.91   1
  11 -17   1   60.61    5.67   1
   6  11   1   59.40    5.39   1
 -17   6   1   46.25    5.40   1
 -17   6   1   65.79    6.86   1
 -17   6   1   53.10    4.98   1
   6  11   1   51.74    5.91   1
  11 -17   1   52.36    5.15   1
 -11  18  -1  116.13    8.58   1
  -7 -11  -1  114.84    8.63   1
  -7 -11  -1  140.43    9.88   1
  18  -7  -1  128.42    8.64   1
  -7 -11  -1  108.07    8.32   1
  18  -7  -1  120.92    8.43   1
 -11  18  -1  125.03    9.30   1
 -11  18  -1  124.10    9.51   1
 -18   7   1  125.81    10.1   1
 -18   7   1  122.69    8.95   1
 -18   7   1  130.39    9.47   1
  11 -18   1  129.89    9.41   1
   7  11   1  132.63    9.98   1
  11 -18   1  129.68    8.79   1
   7  11   1  120.97    9.05   1
   7  11   1  116.29    8.63   1
  11 -18   1  119.65    9.20   1
 -11  19  -1   11.27    4.03   1
  19  -8  -1    8.21    2.70   1
  19  -8  -1    6.44    2.70   1
 -11  19  -1    6.72    2.89   1
  -8 -11  -1    8.83    2.80   1
 -11  19  -1   15.61    3.72   1
  -8 -11  -1   13.20    3.74   1
   8  11   1    8.21    3.01   1
 -19   8   1   13.20    4.78   1
 -19   8   1    6.76    3.64   1
  11 -19   1    6.51    3.41   1
  11 -19   1    8.06    2.99   1
   8  11   1   14.24    4.15   1
  11 -19   1   10.96    3.62   1
 -11  20  -1  278.79   17.72   1
 -11  20  -1  229.74   16.80   1
  20  -9  -1  302.63   17.07   1
  20  -9  -1  246.56   16.86   1
  -9 -11  -1  253.39   16.86   1
  -9 -11  -1  275.52   17.69   1
 -11  20  -1  274.98   17.62   1
   9  11   1  258.56   17.07   1
  11 -20   1  293.74   17.72   1
  11 -20   1  272.82   17.31   1
 -20   9   1  292.28   17.79   1
   9  11   1  288.15   18.21   1
  11 -20   1  273.02   17.00   1
 -20   9   1  289.28   18.62   1
 -11  21  -1  255.82   17.09   1
  21 -10  -1  260.24   16.61   1
  21 -10  -1  250.40   16.61   1
 -11  21  -1  254.49   17.09   1
 -11  21  -1  267.89   16.68   1
 -10 -11  -1  246.39   16.61   1
 -10 -11  -1  269.56   17.33   1
 -21  10   1  260.65   18.15   1
  11 -21   1  268.30   17.60   1
  10  11   1  263.82   16.61   1
  10  11   1  284.34   17.54   1
 -21  10   1  285.37   17.54   1
 -11  22  -1    3.34    3.44   1
 -11 -11  -1    2.73    3.44   1
 -11  22  -1    2.33    4.46   1
  22 -11  -1   -1.82    3.24   1
 -11  22  -1    1.52    4.56   1
 -11 -11  -1   -1.92    4.25   1
 -22  11   1   -1.21    5.17   1
  11  11   1    2.23    3.44   1
  11  11   1   -1.31    4.25   1
  11 -22   1   -0.20    3.95   1
 -11  23  -1   86.80    8.91   1
  23 -12  -1   87.81    7.80   1
 -12 -11  -1   94.72    8.29   1
 -12 -11  -1   80.93    8.39   1
 -11  23  -1   85.70    9.51   1
 -11  23  -1   81.49    8.11   1
  12  11   1   89.42    8.79   1
  12  11   1   89.22    8.39   1
 -23  12   1   75.61    9.10   1
  11 -23   1   87.10    8.71   1
 -12 -10  -1  268.91   18.03   1
 -10  22  -1  273.23   18.44   1
 -10  22  -1  257.73   17.42   1
 -10  22  -1  272.42   17.83   1
 -12 -10  -1  285.63   17.53   1
  22 -12  -1  268.41   17.33   1
  12  10   1  287.25   17.63   1
  12  10   1  277.93   18.54   1
  10 -22   1  271.91   18.23   1
 -22  12   1  300.95   19.76   1
  -9  21  -1    2.45    3.68   1
 -12  -9  -1    4.10    3.79   1
 -12  -9  -1    5.84    3.28   1
  -9  21  -1    3.47    3.27   1
  21 -12  -1    2.87    2.76   1
  -9  21  -1    1.63    3.98   1
  12   9   1    3.48    3.38   1
  12   9   1   -0.51    3.99   1
   9 -21   1    3.78    3.88   1
 -21  12   1    7.89    4.20   1
 -21  12   1    1.53    5.02   1
 -21  12   1   10.86    4.30   1
  20 -12  -1  167.88   11.57   1
  -8  20  -1  177.57   11.64   1
 -12  -8  -1  180.15   12.10   1
 -12  -8  -1  170.83   11.38   1
  20 -12  -1  167.05   11.46   1
 -12  -8  -1  155.31   11.28   1
  -8  20  -1  156.76   11.94   1
  -8  20  -1  167.37   12.15   1
  12   8   1  156.65   11.38   1
 -20  12   1  181.42   12.50   1
   8 -20   1  179.63   12.25   1
  12   8   1  180.87   12.21   1
 -20  12   1  168.71   13.12   1
 -20  12   1  181.00   11.98   1
   8 -20   1  180.14   12.77   1
  -7  19  -1   33.40    4.75   1
 -12  -7  -1   32.67    3.95   1
  19 -12  -1   23.56    3.52   1
  -7  19  -1   26.98    4.23   1
 -12  -7  -1   42.14    4.89   1
  19 -12  -1   28.23    3.94   1
  -7  19  -1   36.50    4.13   1
 -12  -7  -1   23.20    3.74   1
  12   7   1   45.16    4.99   1
 -19  12   1   29.58    4.67   1
 -19  12   1   28.33    4.15   1
   7 -19   1   42.60    4.96   1
  12   7   1   26.22    4.05   1
 -19  12   1   29.47    6.12   1
   7 -19   1   32.15    4.13   1
 -19  12   1   37.88    4.67   1
   7 -19   1   44.05    5.48   1
  -6  18  -1   32.18    3.72   1
  18 -12  -1   25.04    3.42   1
  -6  18  -1   35.18    4.65   1
 -12  -6  -1   25.85    4.37   1
 -12  -6  -1   30.03    3.64   1
 -12  -6  -1   28.88    3.64   1
  18 -12  -1   33.25    3.74   1
  -6  18  -1   27.52    4.24   1
  12   6   1   24.71    3.64   1
 -18  12   1   42.18    5.50   1
   6 -18   1   38.49    4.86   1
  12   6   1   23.35    3.96   1
 -18  12   1   33.97    4.36   1
 -18  12   1   30.03    3.84   1
 -18  12   1   31.27    3.94   1
   6 -18   1   30.83    3.72   1
  12   6   1   24.19    4.17   1
   6 -18   1   33.01    4.13   1
 -12  -5  -1   33.00    4.47   1
  17 -12  -1   37.43    4.35   1
 -12  -5  -1   35.50    4.16   1
 -12  -5  -1   29.77    3.53   1
  -5  17  -1   33.97    4.23   1
  17 -12  -1   26.54    3.42   1
 -12  -5  -1   32.79    4.26   1
  -5  17  -1   35.31    4.64   1
  -5  17  -1   31.59    3.61   1
   5 -17   1   35.72    4.75   1
  12   5   1   43.41    4.58   1
 -17  12   1   38.98    5.28   1
   5 -17   1   32.21    3.71   1
 -17  12   1   40.95    4.56   1
  12   5   1   49.03    4.26   1
   5 -17   1   32.73    4.13   1
  12   5   1   28.00    4.16   1
 -17  12   1   38.78    4.25   1
 -17  12   1   41.78    4.25   1
  -4  16  -1   46.87    5.34   1
  16 -12  -1   44.88    4.43   1
 -12  -4  -1   55.02    5.38   1
 -12  -4  -1   40.83    4.66   1
  16 -12  -1   40.24    4.43   1
 -12  -4  -1   50.57    4.76   1
  -4  16  -1   44.40    5.03   1
  -4  16  -1   32.68    3.90   1
 -12  -4  -1   40.93    4.66   1
 -16  12   1   44.67    5.26   1
 -16  12   1   43.75    5.46   1
  12   4   1   51.09    5.28   1
   4 -16   1   54.87    5.34   1
   4 -16   1   54.15    5.55   1
 -16  12   1   57.87    5.15   1
  12   4   1   43.11    4.87   1
 -16  12   1   49.83    4.95   1
  12   4   1   50.57    4.97   1
   4 -16   1   49.95    4.72   1
  -3  15  -1   92.70    7.24   1
  15 -12  -1   88.30    6.45   1
  -3  15  -1   82.08    6.53   1
  15 -12  -1   96.71    6.14   1
 -12  -3  -1   88.28    6.89   1
 -12  -3  -1   82.42    6.89   1
 -12  -3  -1   81.49    6.38   1
  -3  15  -1   100.2    7.65   1
  15 -12  -1   101.9    7.06   1
  15 -12  -1   88.10    6.45   1
 -12  -3  -1   89.83    6.99   1
  -3  15  -1   98.93    6.94   1
  12   3   1   89.21    6.58   1
 -15  12   1   88.00    7.58   1
 -15  12   1   92.30    7.17   1
  12   3   1   88.80    6.89   1
  12   3   1   88.49    6.79   1
 -15  12   1   102.3    6.86   1
   3 -15   1   100.7    7.04   1
 -15  12   1   90.46    6.65   1
   3 -15   1   78.51    7.24   1
   3 -15   1   90.45    6.53   1
  -2  14  -1  109.28    6.98   1
  14 -12  -1   97.41    6.60   1
 -12  -2  -1   90.87    7.03   1
 -12  -2  -1   94.85    7.14   1
 -12  -2  -1  103.12    6.73   1
  -2  14  -1   93.98    6.78   1
  14 -12  -1   95.48    7.00   1
  14 -12  -1   101.4    6.70   1
  14 -12  -1   101.5    6.29   1
 -12  -2  -1   90.57    6.73   1
  -2  14  -1   97.43    6.48   1
  -2  14  -1   93.68    7.29   1
 -14  12   1   89.08    7.21   1
  12   2   1   92.81    7.03   1
  12   2   1   88.32    6.93   1
   2 -14   1   93.37    7.09   1
   2 -14   1   83.85    7.29   1
   2 -14   1   94.99    6.68   1
 -14  12   1   84.20    6.80   1
 -14  12   1  105.33    7.11   1
  12   2   1   85.98    6.73   1
 -14  12   1   75.36    7.41   1
  13 -12  -1  201.36   12.47   1
 -12  -1  -1  223.21   12.82   1
 -12  -1  -1  220.58   13.13   1
  13 -12  -1  216.46   12.17   1
  13 -12  -1  197.54   12.17   1
 -12  -1  -1  198.06   12.42   1
  -1  13  -1  196.55   12.34   1
 -12  -1  -1  199.57   12.22   1
  -1  13  -1  220.54   12.64   1
  -1  13  -1  210.70   12.75   1
  -1  13  -1  188.02   12.24   1
  12   1   1  211.09   12.72   1
  12   1   1  187.45   12.32   1
   1 -13   1  195.65   12.24   1
 -13  12   1  196.63   12.58   1
  12   1   1  191.29   12.42   1
 -13  12   1  170.16   12.78   1
 -13  12   1  181.54   12.27   1
   1 -13   1  195.65   12.85   1
   1 -13   1  188.82   12.54   1
 -13  12   1  207.20   12.47   1
   0  12  -1   31.33    3.78   1
 -12   0  -1   31.79    3.69   1
  12 -12  -1   33.89    3.28   1
   0  12  -1   29.14    3.78   1
 -12   0  -1   38.69    4.29   1
  12 -12  -1   34.69    3.38   1
 -12   0  -1   38.39    3.89   1
   0  12  -1   35.81    4.07   1
   0  12  -1   35.51    3.58   1
  12 -12  -1   41.86    3.98   1
 -12   0  -1   32.89    3.39   1
  12   0   1   33.59    3.59   1
  12   0   1   30.59    3.19   1
   0 -12   1   38.50    4.07   1
 -12  12   1   36.08    4.08   1
   0 -12   1   36.21    3.58   1
 -12  12   1   38.97    4.08   1
   0 -12   1   38.00    4.27   1
 -12  12   1   34.69    4.28   1
 -12  12   1   36.98    3.68   1
  12   0   1   39.49    3.99   1
   1  11  -1   86.77    5.72   1
 -12   1  -1   74.56    5.24   1
 -12   1  -1   74.56    5.74   1
  11 -12  -1   66.17    5.03   1
 -12   1  -1   75.55    6.33   1
   1  11  -1   75.13    5.52   1
 -12   1  -1   70.40    5.34   1
  11 -12  -1   73.18    5.43   1
  11 -12  -1   85.33    5.23   1
   1  11  -1   66.26    5.81   1
   1  11  -1   72.57    5.22   1
 -11  12   1   69.73    5.82   1
  12  -1   1   79.02    5.54   1
  12  -1   1   67.92    5.24   1
  -1 -11   1   69.71    5.91   1
  -1 -11   1   82.04    5.72   1
  12  -1   1   66.93    5.14   1
 -11  12   1   74.96    5.72   1
 -11  12   1   68.44    5.33   1
 -11  12   1   70.32    5.63   1
  10 -12  -1  245.48   14.30   1
  10 -12  -1  238.53   14.00   1
 -12   2  -1  237.98   14.04   1
  10 -12  -1  230.31   13.91   1
   2  10  -1  216.51   13.89   1
   2  10  -1  224.73   14.18   1
 -12   2  -1  232.29   14.33   1
   2  10  -1  235.79   14.18   1
 -12   2  -1  220.61   14.53   1
   2  10  -1  242.54   14.48   1
 -10  12   1  235.79   14.00   1
 -10  12   1  248.22   14.49   1
 -10  12   1  231.97   14.20   1
  -2 -10   1  228.75   13.89   1
  12  -2   1  237.20   14.23   1
  12  -2   1  228.85   14.04   1
  -2 -10   1  232.27   14.48   1
  -2 -10   1  247.42   14.28   1
  12  -2   1  221.59   13.94   1
 -10  12   1  233.24   14.30   1
   9 -12  -1  142.02    9.33   1
   3   9  -1  140.65    9.42   1
   3   9  -1  149.00    9.13   1
 -12   3  -1  146.12   9.847   1
 -12   3  -1  147.20    9.16   1
   3   9  -1  150.36    9.42   1
 -12   3  -1  151.88    9.26   1
   9 -12  -1  140.17    9.43   1
   9 -12  -1  147.27    9.14   1
   3   9  -1  158.92   9.721   1
 -12   3  -1  152.07    9.45   1
  -9  12   1  154.56    9.63   1
  -9  12   1  156.61    9.24   1
  -9  12   1  144.36    9.43   1
  -3  -9   1  148.91    9.42   1
  -3  -9   1  137.83   9.721   1
  12  -3   1  151.49    9.26   1
  12  -3   1  159.29    9.55   1
  -9  12   1  138.81    9.43   1
  12  -3   1  145.74    9.06   1
  -3  -9   1  152.02    9.13   1
   4   8  -1  380.09   22.83   1
   4   8  -1  381.83   22.44   1
   8 -12  -1  384.08   22.64   1
 -12   4  -1  403.05   22.79   1
 -12   4  -1  375.12   22.50   1
   8 -12  -1  349.73   22.35   1
   4   8  -1  376.03   22.63   1
 -12   4  -1  377.35   23.08   1
   4   8  -1  376.80   22.63   1
   8 -12  -1  381.27   22.64   1
 -12   4  -1  375.41   22.50   1
  12  -4   1  383.85   22.40   1
  -8  12   1  393.08   22.73   1
  -8  12   1  379.34   22.44   1
  -4  -8   1  393.63   22.92   1
  12  -4   1  397.72   22.69   1
  -8  12   1  383.50   22.73   1
  -4  -8   1  410.95   22.83   1
  -4  -8   1  392.86   22.73   1
  12  -4   1  386.76   22.50   1
  -8  12   1  402.65   22.73   1
  -4  -8   1  387.06   22.44   1
 -12   5  -1  565.55   34.32   1
 -12   5  -1  570.48   34.90   1
   5   7  -1  570.27   34.63   1
 -12   5  -1  580.06   34.61   1
   7 -12  -1  563.78   34.51   1
   7 -12  -1  581.04   34.51   1
   5   7  -1  593.62   34.54   1
   7 -12  -1  567.64   34.22   1
   5   7  -1  544.80   34.25   1
 -12   5  -1  555.98   34.32   1
   5   7  -1  599.02   34.54   1
  12  -5   1  603.75   34.61   1
  12  -5   1  630.81   34.22   1
  -7  12   1  602.25   34.31   1
  -5  -7   1  616.97   34.63   1
  -7  12   1  627.59   34.60   1
  -5  -7   1  652.47   34.73   1
  -7  12   1  617.77   34.51   1
  -5  -7   1  625.08   34.34   1
  -7  12   1  604.56   34.60   1
  12  -5   1  608.58   34.42   1
  -5  -7   1  601.73   34.73   1
   6   6  -1    0.19    1.83   1
   6 -12  -1   -0.09    1.34   1
   6   6  -1    0.19    1.25   1
 -12   6  -1   -0.86    1.35   1
 -12   6  -1   -1.25    1.64   1
   6   6  -1    0.00    1.54   1
   6 -12  -1    0.38    1.53   1
   6   6  -1    0.77    1.83   1
 -12   6  -1   -0.28    1.25   1
 -12   6  -1   -1.54    2.12   1
   6 -12  -1    1.82    1.63   1
  12  -6   1   -0.48    1.64   1
  -6  12   1   -0.67    1.44   1
  12  -6   1   -0.19    1.44   1
  -6  12   1   -0.48    2.02   1
  -6  -6   1   -0.48    1.63   1
  -6  12   1    0.96    1.63   1
  -6  -6   1    1.44    1.44   1
  12  -6   1   -0.38    1.06   1
  -6  -6   1   -0.57    1.63   1
  -6  12   1    1.53    1.73   1
  -6  -6   1   -1.83    1.54   1
 -12   7  -1  566.44   34.80   1
   7   5  -1  539.04   34.39   1
   7   5  -1  568.70   34.10   1
   5 -12  -1  583.92   34.46   1
 -12   7  -1  546.52   34.13   1
   5 -12  -1  544.16   34.17   1
   5 -12  -1  566.60   33.98   1
   7   5  -1  564.64   34.29   1
 -12   7  -1  571.27   34.42   1
 -12   7  -1  572.82   34.22   1
  12  -7   1  611.10   34.42   1
  -7  -5   1  599.52   34.39   1
  -5  12   1  628.97   34.17   1
  -7  -5   1  613.82   34.58   1
  -7  -5   1  605.03   34.49   1
  -5  12   1  612.23   34.46   1
  12  -7   1  614.01   34.03   1
  12  -7   1  641.75   34.32   1
  -5  12   1  623.30   34.36   1
  -5  12   1  632.24   34.17   1
  -7  -5   1  612.08   34.20   1
 -12   8  -1  382.82   22.69   1
 -12   8  -1  387.57   22.59   1
   8   4  -1  382.25   22.99   1
   8   4  -1  398.36   22.89   1
   4 -12  -1  364.02   22.77   1
   4 -12  -1  347.32   22.58   1
 -12   8  -1  372.34   22.69   1
 -12   8  -1  392.81   22.98   1
   4 -12  -1  381.97   22.97   1
 -12   8  -1  379.91   23.27   1
   8   4  -1  375.56   22.69   1
  12  -8   1  399.21   22.98   1
  -4  12   1  387.38   22.68   1
  -8  -4   1  413.29   22.79   1
  -8  -4   1  391.27   22.99   1
  -8  -4   1  395.45   23.08   1
  -4  12   1  409.48   23.16   1
  -8  -4   1  412.71   22.99   1
  -4  12   1  389.60   22.58   1
  -4  12   1  389.50   22.87   1
  12  -8   1  403.09   22.78   1
  12  -8   1  402.21   22.49   1
   9   3  -1  138.67   9.759   1
   3 -12  -1  139.72    9.30   1
   9   3  -1  165.59   9.759   1
 -12   9  -1  154.89    9.64   1
 -12   9  -1  148.27    9.45   1
   3 -12  -1  143.50   9.793   1
   9   3  -1  156.23    9.46   1
 -12   9  -1  157.62   10.13   1
 -12   9  -1  150.61    9.45   1
 -12   9  -1  146.14    9.25   1
   3 -12  -1  161.33   9.696   1
  -9  -3   1  154.37    9.46   1
  12  -9   1  151.87   9.743   1
  -3  12   1  152.41   9.696   1
  -9  -3   1  165.30   9.857   1
  12  -9   1  149.83    9.15   1
  -9  -3   1  163.84   9.759   1
  -3  12   1  153.67   9.987   1
  12  -9   1  158.21    9.54   1
  -9  -3   1  144.13   9.954   1
  12  -9   1  145.06    9.45   1
  -3  12   1  153.19    9.40   1
  -3  12   1  160.27    9.30   1
 -12  10  -1  224.78   13.92   1
 -12  10  -1  231.25   14.01   1
 -12  10  -1  242.03   13.82   1
 -12  10  -1  227.91   14.11   1
 -12  10  -1  215.46   14.50   1
  10   2  -1  224.32   13.96   1
  10   2  -1  239.57   14.26   1
   2 -12  -1  220.39   13.76   1
  10   2  -1  226.78   14.26   1
   2 -12  -1  218.25   14.05   1
   2 -12  -1  249.67   14.44   1
  12 -10   1  236.35   14.21   1
 -10  -2   1  245.18   14.06   1
 -10  -2   1  226.39   14.06   1
  -2  12   1  248.40   14.15   1
 -10  -2   1  232.00   14.26   1
  -2  12   1  217.66   13.86   1
  12 -10   1  232.91   13.92   1
  -2  12   1  247.13   14.54   1
  12 -10   1  238.89   14.01   1
  -2  12   1  227.13   13.76   1
 -10  -2   1  247.53   14.45   1
  11   1  -1   70.95    5.65   1
 -12  11  -1   77.71    5.13   1
   1 -12  -1   75.88    5.70   1
  11   1  -1   75.41    5.65   1
  11   1  -1   75.21    5.16   1
 -12  11  -1   79.49    5.72   1
 -12  11  -1   73.37    5.92   1
 -12  11  -1   69.02    5.23   1
   1 -12  -1   73.12    5.21   1
   1 -12  -1   82.87    5.90   1
  12 -11   1   74.95    5.43   1
 -11  -1   1   66.98    5.16   1
  -1  12   1   65.15    5.21   1
  -1  12   1   74.40    5.02   1
  12 -11   1   64.08    5.03   1
 -11  -1   1   63.21    5.26   1
  -1  12   1   73.81    5.61   1
  12 -11   1   75.05    5.33   1
 -11  -1   1   76.41    5.75   1
  -1  12   1   66.13    6.00   1
 -11  -1   1   73.33    5.75   1
 -12  12  -1   32.26    3.98   1
   0 -12  -1   37.66    4.07   1
   0 -12  -1   32.09    3.47   1
   0 -12  -1   30.01    3.87   1
  12   0  -1   35.97    4.00   1
 -12  12  -1   33.15    3.78   1
  12   0  -1   39.18    4.00   1
  12   0  -1   35.47    3.50   1
 -12  12  -1   37.34    3.58   1
 -12  12  -1   33.15    3.48   1
 -12   0   1   35.17    3.70   1
 -12   0   1   32.67    3.90   1
   0  12   1   37.76    3.37   1
   0  12   1   36.47    4.17   1
  12 -12   1   35.94    3.68   1
  12 -12   1   40.32    4.08   1
   0  12   1   31.20    3.77   1
 -12   0   1   42.19    4.20   1
 -12   0   1   36.98    3.40   1
  12 -12   1   32.86    3.58   1
   0  12   1   37.76    3.57   1
  13  -1  -1  206.45   12.85   1
  -1 -12  -1  216.34   12.85   1
  13  -1  -1  191.27   12.44   1
 -12  13  -1  222.34   12.85   1
 -12  13  -1  213.70   12.35   1
 -12  13  -1  199.24   13.05   1
  -1 -12  -1  206.30   13.05   1
  13  -1  -1  199.67   12.75   1
  -1 -12  -1  192.04   12.34   1
 -12  13  -1  197.43   12.35   1
 -13   1   1  200.68   13.05   1
   1  12   1  196.16   12.24   1
   1  12   1  207.21   12.55   1
  12 -13   1  208.48   12.45   1
 -13   1   1  193.40   12.55   1
  12 -13   1  195.42   12.75   1
 -13   1   1  206.05   12.95   1
   1  12   1  189.84   12.95   1
 -13   1   1  203.01   12.34   1
   1  12   1  221.56   12.85   1
  12 -13   1  191.60   12.55   1
 -12  14  -1   91.55    6.68   1
  -2 -12  -1  103.65    6.69   1
 -12  14  -1  102.49    7.19   1
 -12  14  -1   100.8    7.49   1
  -2 -12  -1  101.62    6.79   1
  -2 -12  -1   94.21    7.40   1
  14  -2  -1  106.44    7.35   1
 -12  14  -1   92.97    6.78   1
  14  -2  -1   99.29    6.84   1
  14  -2  -1   97.15    6.74   1
  -2 -12  -1   91.78    7.20   1
  12 -14   1   100.0    7.19   1
   2  12   1   94.62    6.89   1
   2  12   1  101.92    7.30   1
  12 -14   1   94.79    6.78   1
   2  12   1  104.15    7.60   1
 -14   2   1   97.86    6.94   1
 -14   2   1   92.24    6.53   1
  12 -14   1   87.70    7.09   1
   2  12   1   87.82    6.59   1
 -14   2   1  106.34    7.86   1
 -14   2   1   94.29    7.35   1
  -3 -12  -1   92.13    6.75   1
 -12  15  -1   96.15    6.83   1
  -3 -12  -1   99.40    6.75   1
  15  -3  -1   94.96    6.79   1
  -3 -12  -1   95.82    7.78   1
  15  -3  -1   87.65    6.79   1
 -12  15  -1   88.08    7.75   1
 -12  15  -1   86.45    6.94   1
 -12  15  -1   97.99    7.35   1
  -3 -12  -1  103.70    7.47   1
 -15   3   1  103.92    6.59   1
   3  12   1   100.4    7.47   1
   3  12   1   99.51    6.85   1
  12 -15   1  108.60    7.55   1
   3  12   1   93.67    6.75   1
  12 -15   1   97.88    6.94   1
 -15   3   1   92.39    7.31   1
 -15   3   1   92.18    7.00   1
 -15   3   1   91.25    7.51   1
  12 -15   1  108.09    7.45   1
   3  12   1   94.08    7.67   1
 -12  16  -1   41.40    5.24   1
  -4 -12  -1   51.48    5.46   1
  -4 -12  -1   50.25    4.43   1
 -12  16  -1   37.91    4.31   1
  16  -4  -1   44.16    4.45   1
 -12  16  -1   41.71    4.52   1
  -4 -12  -1   31.05    4.84   1
  16  -4  -1   47.37    4.45   1
  -4 -12  -1   40.13    4.64   1
 -16   4   1   46.75    5.39   1
   4  12   1   49.11    4.54   1
 -16   4   1   46.54    4.97   1
 -16   4   1   58.77    4.25   1
   4  12   1   56.94    5.46   1
   4  12   1   54.67    5.57   1
  12 -16   1   48.49    4.41   1
 -16   4   1   41.57    5.59   1
  12 -16   1   54.96    5.34   1
  12 -16   1   53.11    5.03   1
   4  12   1   46.02    4.95   1
  17  -5  -1   32.99    3.95   1
  -5 -12  -1   27.90    3.63   1
  -5 -12  -1   36.41    4.25   1
 -12  17  -1   27.04    4.43   1
  17  -5  -1   34.45    3.74   1
 -12  17  -1   31.28    3.71   1
  -5 -12  -1   40.25    4.77   1
  -5 -12  -1   41.91    4.56   1
 -12  17  -1   43.97    4.54   1
 -17   5   1   41.84    5.62   1
  12 -17   1   45.01    4.54   1
  12 -17   1   43.56    4.74   1
   5  12   1   40.56    4.56   1
  12 -17   1   40.77    3.92   1
 -17   5   1   31.64    3.85   1
   5  12   1   34.65    3.94   1
   5  12   1   35.16    4.87   1
 -17   5   1   33.82    4.26   1
 -12  18  -1   27.52    4.44   1
  -6 -12  -1   36.70    4.88   1
  18  -6  -1   31.46    3.95   1
 -12  18  -1   39.21    4.75   1
  -6 -12  -1   36.29    3.95   1
  18  -6  -1   29.80    3.64   1
 -12  18  -1   28.35    3.82   1
  12 -18   1   34.55    4.03   1
   6  12   1   32.75    4.88   1
 -18   6   1   29.17    3.95   1
  12 -18   1   33.83    4.65   1
   6  12   1   31.19    4.47   1
  12 -18   1   29.90    4.34   1
 -18   6   1   35.32    4.58   1
   6  12   1   39.72    4.26   1
 -18   6   1   34.28    5.93   1
  -7 -12  -1   40.71    5.19   1
  -7 -12  -1   25.24    3.63   1
  19  -7  -1   25.78    3.95   1
 -12  19  -1   25.64    3.72   1
  19  -7  -1   31.09    3.95   1
 -12  19  -1   34.33    4.75   1
 -12  19  -1   37.22    4.96   1
 -19   7   1   27.66    5.61   1
   7  12   1   36.87    5.19   1
  12 -19   1   35.98    4.23   1
  12 -19   1   32.36    4.65   1
 -19   7   1   31.40    4.57   1
  12 -19   1   33.60    4.65   1
   7  12   1   32.20    4.15   1
  20  -8  -1  169.17   11.47   1
 -12  20  -1  173.38   11.95   1
  20  -8  -1  169.38   11.47   1
  -8 -12  -1  183.66   12.40   1
 -12  20  -1  186.26   12.57   1
 -12  20  -1  171.11   11.64   1
  12 -20   1  159.27   11.33   1
   8  12   1  169.71   12.50   1
  12 -20   1  156.38   11.84   1
 -20   8   1  203.30   13.54   1
 -20   8   1  161.21   12.10   1
  12 -20   1  175.65   12.15   1
   8  12   1  170.74   11.78   1
  21  -9  -1    4.61    3.38   1
  -9 -12  -1    2.76    3.79   1
 -12  21  -1    2.45    3.07   1
  21  -9  -1    5.53    3.17   1
 -12  21  -1    7.16    4.50   1
  -9 -12  -1    2.45    2.86   1
 -12  21  -1    1.43    3.78   1
  12 -21   1    5.62    3.99   1
   9  12   1    3.99    3.48   1
 -21   9   1    9.63    5.22   1
 -21   9   1    3.99    4.10   1
   9  12   1    4.91    4.40   1
 -10 -12  -1  252.05   17.62   1
 -12  22  -1  265.40   17.02   1
 -10 -12  -1  273.11   17.12   1
  22 -10  -1  259.97   17.02   1
 -12  22  -1  262.26   17.53   1
 -12  22  -1  246.76   17.43   1
  12 -22   1  260.03   18.04   1
  10  12   1  296.41   17.42   1
 -22  10   1  263.11   18.75   1
  10  12   1  313.64   18.43   1
 -12  23  -1   79.40    9.11   1
 -12  23  -1   83.21    8.01   1
 -11 -12  -1   76.23    8.19   1
  23 -11  -1   80.79    7.70   1
 -11 -12  -1   74.13    7.29   1
 -12  23  -1   88.01    8.91   1
  11  12   1   80.72    8.69   1
  12 -23   1   82.31    8.41   1
 -23  11   1   74.99    9.10   1
  11  12   1   83.32    8.29   1
 -12 -12  -1   -1.47    3.74   1
 -12 -12  -1    5.12    5.02   1
 -12  24  -1   -0.79    3.75   1
  24 -12  -1    1.87    3.64   1
 -12  24  -1    0.29    4.54   1
 -12  24  -1   -3.65    5.13   1
 -24  12   1   -0.69    5.71   1
  12  12   1   -2.56    3.74   1
  12  12   1    3.93    4.72   1
  12 -24   1   -3.26    4.24   1
 -12  25  -1   25.64    6.24   1
 -12  25  -1   31.50    5.36   1
 -13 -12  -1   34.09    5.92   1
  25 -13  -1   32.96    4.95   1
 -12  25  -1   35.40    6.14   1
  13  12   1   21.95    5.53   1
 -25  13   1   25.08    7.09   1
  12 -25   1   20.96    5.65   1
  13  12   1   32.24    6.11   1
 -11  24  -1    8.98    5.23   1
 -11  24  -1   11.16    5.43   1
  24 -13  -1    7.09    3.74   1
 -11  24  -1    2.66    4.14   1
 -13 -11  -1    5.80    5.01   1
 -13 -11  -1    4.72    3.93   1
 -24  13   1    7.29    6.01   1
  11 -24   1   13.63    5.03   1
  13  11   1    8.07    4.42   1
  13  11   1    5.41    4.72   1
 -13 -10  -1   17.27    4.29   1
 -10  23  -1   21.10    5.40   1
 -10  23  -1   20.60    4.40   1
 -13 -10  -1   25.75    5.49   1
  23 -13  -1   19.69    3.89   1
 -10  23  -1   16.40    5.10   1
  10 -23   1   17.20    5.00   1
  13  10   1   20.66    4.59   1
  13  10   1   21.26    5.19   1
 -23  13   1   11.39    6.69   1
 -13  -9  -1  290.97   17.61   1
 -13  -9  -1  266.68   18.21   1
  -9  22  -1  257.02   18.01   1
  -9  22  -1  261.98   18.01   1
  -9  22  -1  276.35   17.50   1
  22 -13  -1  289.37   17.41   1
  13   9   1  281.35   18.42   1
 -22  13   1  264.46   18.93   1
   9 -22   1  266.23   18.31   1
  13   9   1  296.03   17.81   1
  -8  21  -1  121.38    10.0   1
 -13  -8  -1  120.64    9.42   1
  21 -13  -1  133.05    9.21   1
  -8  21  -1  118.21    9.40   1
 -13  -8  -1  118.08    9.32   1
 -13  -8  -1  128.84    9.83   1
  -8  21  -1  131.08   10.21   1
 -21  13   1  111.66   11.05   1
   8 -21   1  143.96   10.93   1
  13   8   1  122.69    9.62   1
 -21  13   1  125.48   11.25   1
  13   8   1  122.28    10.0   1
 -21  13   1  137.15   12.59   1
  20 -13  -1   67.98    6.08   1
  20 -13  -1   73.24    6.29   1
 -13  -7  -1   58.91    5.68   1
 -13  -7  -1   61.70    6.61   1
 -13  -7  -1   57.36    6.30   1
  -7  20  -1   72.95    7.30   1
  -7  20  -1   62.14    6.89   1
  -7  20  -1   61.11    6.38   1
  13   7   1   65.94    6.82   1
 -20  13   1   65.19    7.22   1
   7 -20   1   60.50    7.10   1
  13   7   1   62.11    5.89   1
 -20  13   1   67.98    7.63   1
 -20  13   1   55.60    6.80   1
   7 -20   1   71.92    7.20   1
 -13  -6  -1    9.87    3.53   1
  -6  19  -1   15.40    4.03   1
  -6  19  -1    9.61    3.20   1
 -13  -6  -1    10.2    3.11   1
  19 -13  -1   11.40    3.21   1
 -13  -6  -1   17.57    3.22   1
  19 -13  -1    7.98    2.90   1
  -6  19  -1    10.1    3.41   1
 -19  13   1   17.72    3.93   1
 -19  13   1   20.01    5.08   1
 -19  13   1   15.44    4.25   1
  13   6   1   19.96    4.15   1
 -19  13   1   13.37    3.62   1
  13   6   1    9.15    3.22   1
   6 -19   1   14.16    3.51   1
   6 -19   1    7.33    2.89   1
   6 -19   1   13.22    4.44   1
  -5  18  -1    6.10    3.41   1
  -5  18  -1    4.96    3.20   1
  -5  18  -1    3.83    2.69   1
  18 -13  -1   -0.20    2.18   1
 -13  -5  -1    2.39    2.81   1
  18 -13  -1    5.91    2.70   1
 -13  -5  -1    1.56    2.39   1
 -13  -5  -1    4.90    2.71   1
   5 -18   1    6.83    3.62   1
   5 -18   1    6.83    2.58   1
 -18  13   1    3.84    3.21   1
 -18  13   1    3.73    4.25   1
 -18  13   1    3.84    3.11   1
   5 -18   1    6.10    3.00   1
  13   5   1    5.52    3.44   1
  13   5   1    6.46    3.12   1
  13   5   1    7.19    2.92   1
 -18  13   1    5.29    3.42   1
 -13  -4  -1   29.60    4.06   1
 -13  -4  -1   27.52    3.54   1
 -13  -4  -1   35.54    4.58   1
 -13  -4  -1   22.93    3.54   1
  -4  17  -1   30.92    4.13   1
  17 -13  -1   22.92    3.21   1
  -4  17  -1   29.88    4.34   1
  17 -13  -1   25.62    3.42   1
  -4  17  -1   18.92    3.20   1
 -17  13   1   32.46    5.08   1
   4 -17   1   27.30    4.44   1
 -17  13   1   31.01    4.25   1
   4 -17   1   30.19    4.13   1
  13   4   1   23.76    3.44   1
  13   4   1   29.08    4.06   1
   4 -17   1   22.23    3.41   1
  13   4   1   23.97    4.06   1
 -17  13   1   33.50    3.83   1
 -17  13   1   27.38    3.83   1
  16 -13  -1   32.03    3.72   1
 -13  -3  -1   36.05    4.26   1
 -13  -3  -1   27.22    3.53   1
 -13  -3  -1   29.51    4.05   1
  -3  16  -1   35.45    4.12   1
 -13  -3  -1   25.46    3.53   1
  16 -13  -1   26.66    3.30   1
  -3  16  -1   28.24    3.50   1
  -3  16  -1   40.71    4.53   1
  13   3   1   26.60    3.74   1
  13   3   1   32.94    4.15   1
 -16  13   1   37.10    4.13   1
   3 -16   1   29.78    3.91   1
 -16  13   1   23.04    4.75   1
   3 -16   1   34.32    4.63   1
 -16  13   1   27.28    4.03   1
 -16  13   1   26.35    3.61   1
   3 -16   1   35.35    3.60   1
  13   3   1   27.85    3.53   1
 -13  -2  -1  220.03   13.64   1
  -2  15  -1  212.49   14.05   1
 -13  -2  -1  239.36   14.16   1
  -2  15  -1  224.38   13.64   1
  15 -13  -1  225.57   13.25   1
 -13  -2  -1  220.34   13.85   1
  15 -13  -1  216.11   13.46   1
 -13  -2  -1  222.00   14.36   1
  -2  15  -1  214.64   13.53   1
  13   2   1  215.49   13.64   1
 -15  13   1  196.17   14.28   1
  13   2   1  212.49   13.74   1
 -15  13   1  213.85   13.97   1
   2 -15   1  231.36   14.25   1
 -15  13   1  222.07   13.66   1
 -15  13   1  211.38   13.77   1
   2 -15   1  201.00   13.43   1
  13   2   1  223.24   14.05   1
   2 -15   1  224.49   13.94   1
  -1  14  -1   20.18    3.05   1
  14 -13  -1   18.16    2.44   1
  14 -13  -1   21.02    2.65   1
 -13  -1  -1   19.29    3.59   1
 -13  -1  -1   13.65    2.56   1
  -1  14  -1   15.59    2.54   1
 -13  -1  -1   16.01    2.97   1
  14 -13  -1   18.57    2.96   1
  -1  14  -1   17.42    3.05   1
 -13  -1  -1   18.47    3.18   1
  -1  14  -1   17.83    3.46   1
 -14  13   1   19.08    2.85   1
  13   1   1   15.08    2.87   1
   1 -14   1   20.69    3.66   1
  13   1   1   13.44    2.46   1
 -14  13   1   18.27    3.57   1
 -14  13   1   21.02    3.36   1
   1 -14   1   14.98    2.54   1
  13   1   1   19.19    2.87   1
 -14  13   1   23.16    3.26   1
   1 -14   1   17.12    3.05   1
 -13   0  -1  492.68   28.51   1
   0  13  -1  481.32   28.44   1
 -13   0  -1  489.83   28.31   1
  13 -13  -1  481.01   28.46   1
   0  13  -1  488.92   28.34   1
  13 -13  -1  486.78   28.05   1
   0  13  -1  487.80   28.13   1
 -13   0  -1  517.94   28.72   1
   0  13  -1  481.73   28.64   1
  13 -13  -1  478.27   28.16   1
 -13   0  -1  495.13   29.02   1
   0 -13   1  481.02   28.13   1
 -13  13   1  451.34   28.66   1
  13   0   1  481.07   28.41   1
 -13  13   1  473.41   28.46   1
 -13  13   1  457.30   28.36   1
  13   0   1  497.27   28.61   1
 -13  13   1  458.42   28.16   1
   0 -13   1  466.95   28.44   1
   0 -13   1  486.28   28.84   1
  13   0   1  482.19   28.31   1
  12 -13  -1  391.28   22.41   1
   1  12  -1  385.77   22.10   1
   1  12  -1  382.15   22.41   1
 -13   1  -1  383.47   22.52   1
  12 -13  -1  360.62   22.01   1
   1  12  -1  385.47   22.61   1
 -13   1  -1  373.87   22.83   1
 -13   1  -1  383.57   22.32   1
  12 -13  -1  379.62   22.11   1
   1  12  -1  388.68   22.31   1
 -12  13   1  348.77   22.51   1
  -1 -12   1  356.52   22.71   1
 -12  13   1  361.32   22.31   1
 -12  13   1  389.27   22.51   1
  13  -1   1  357.20   22.22   1
  13  -1   1  361.75   22.22   1
  13  -1   1  382.46   22.52   1
 -12  13   1  369.06   22.11   1
  -1 -12   1  387.68   22.10   1
  -1 -12   1  377.23   22.41   1
 -13   2  -1   22.35    3.60   1
 -13   2  -1   25.46    2.90   1
  11 -13  -1   25.64    2.69   1
   2  11  -1   23.75    3.19   1
   2  11  -1   26.45    3.59   1
  11 -13  -1   30.03    3.19   1
   2  11  -1   25.85    2.69   1
   2  11  -1   29.24    3.29   1
 -13   2  -1   32.18    3.40   1
  11 -13  -1   26.14    3.09   1
 -13   2  -1   29.87    3.40   1
 -11  13   1   23.24    3.09   1
  -2 -11   1   25.15    2.99   1
  13  -2   1   25.26    2.90   1
  13  -2   1   28.57    3.10   1
 -11  13   1   24.54    3.39   1
  -2 -11   1   23.95    2.79   1
 -11  13   1   22.15    2.69   1
 -11  13   1   22.45    3.09   1
  13  -2   1   31.88    3.40   1
  -2 -11   1   27.85    3.59   1
 -13   3  -1   55.65    4.38   1
   3  10  -1   52.78    4.56   1
  10 -13  -1   61.25    4.65   1
  10 -13  -1   58.28    4.85   1
   3  10  -1   53.97    4.86   1
   3  10  -1   59.43    5.16   1
  10 -13  -1   55.11    4.36   1
 -13   3  -1   56.35    4.87   1
 -13   3  -1   50.78    4.38   1
   3  10  -1   50.60    4.46   1
 -13   3  -1   54.66    5.37   1
  13  -3   1   59.34    4.58   1
  13  -3   1   66.61    4.78   1
  -3 -10   1   58.93    4.56   1
 -10  13   1   72.45    5.35   1
 -10  13   1   59.47    5.05   1
  13  -3   1   56.95    4.38   1
 -10  13   1   60.86    5.25   1
 -10  13   1   56.59    4.56   1
  -3 -10   1   58.24    5.16   1
  -3 -10   1   59.83    4.96   1
 -13   4  -1  308.51   18.52   1
   4   9  -1  321.30   18.66   1
   4   9  -1  307.47   18.96   1
   4   9  -1  300.95   18.47   1
 -13   4  -1  311.58   19.21   1
   9 -13  -1  302.10   18.63   1
   9 -13  -1  318.86   18.63   1
   4   9  -1  295.03   18.66   1
 -13   4  -1  329.71   18.91   1
 -13   4  -1  301.68   18.52   1
   9 -13  -1  306.54   18.43   1
  -9  13   1  317.98   18.83   1
  -4  -9   1  319.62   18.47   1
  -4  -9   1  326.93   18.86   1
  -9  13   1  324.78   18.83   1
  -4  -9   1  312.51   18.96   1
  13  -4   1  328.42   18.81   1
  -4  -9   1  329.11   18.86   1
  13  -4   1  314.26   18.42   1
  -9  13   1  303.09   18.43   1
  13  -4   1  300.39   18.52   1
  -9  13   1  299.24   18.73   1
 -13   5  -1   20.52    2.56   1
   8 -13  -1   28.19    3.14   1
   5   8  -1   27.27    2.95   1
 -13   5  -1   23.68    3.05   1
   8 -13  -1   27.69    3.24   1
   8 -13  -1   27.30    2.75   1
 -13   5  -1   23.78    2.86   1
   5   8  -1   28.26    3.24   1
 -13   5  -1   28.12    3.74   1
   5   8  -1   22.45    2.56   1
   5   8  -1   29.44    3.44   1
  13  -5   1   28.61    3.15   1
  -8  13   1   34.18    3.53   1
  -5  -8   1   28.36    2.75   1
  -8  13   1   30.44    3.33   1
  -5  -8   1   28.85    3.34   1
  13  -5   1   27.33    2.86   1
  13  -5   1   29.89    2.66   1
  -5  -8   1   33.68    3.64   1
  -8  13   1   33.10    3.33   1
  -5  -8   1   22.74    3.24   1
  -8  13   1   29.36    2.94   1
   6   7  -1   84.28    6.68   1
   7 -13  -1  99.366    6.66   1
 -13   6  -1   83.49    6.30   1
   6   7  -1   88.90    6.49   1
   6   7  -1   97.46    6.68   1
   6   7  -1   87.72    6.19   1
 -13   6  -1   93.24    6.69   1
 -13   6  -1   96.29    7.18   1
 -13   6  -1   89.89    6.20   1
   7 -13  -1   85.64    6.17   1
   7 -13  -1   92.40    6.56   1
  -7  13   1   93.87    6.37   1
  -6  -7   1  102.38    6.68   1
  13  -6   1   91.66    6.30   1
  -6  -7   1  103.85    6.78   1
  13  -6   1  99.744    6.49   1
  -7  13   1  102.40    6.76   1
  -6  -7   1   83.69    6.68   1
  -6  -7   1   90.38    6.29   1
  13  -6   1  99.645    6.00   1
  -7  13   1  107.10    6.86   1
 -13   7  -1   86.72    6.59   1
   7   6  -1  101.66    6.69   1
 -13   7  -1   92.63    6.30   1
   6 -13  -1   83.25    6.26   1
 -13   7  -1   84.95    6.20   1
 -13   7  -1  101.19    7.28   1
   7   6  -1   91.33    6.29   1
   6 -13  -1   97.06    6.75   1
   7   6  -1   91.52    6.79   1
   6 -13  -1   96.18    6.66   1
  -6  13   1  106.76    7.05   1
  -6  13   1   90.50    6.36   1
  -7  -6   1   86.90    6.29   1
  13  -7   1   95.58    6.30   1
  -6  13   1   96.97    6.46   1
  -6  13   1  103.33    6.75   1
  13  -7   1   94.69    6.59   1
  -7  -6   1  98.517    6.89   1
  -7  -6   1   96.54    6.59   1
  13  -7   1  104.34    6.10   1
  -7  -6   1  103.24    6.98   1
 -13   8  -1   30.07    3.74   1
   5 -13  -1   26.38    2.74   1
   8   5  -1   26.94    3.25   1
 -13   8  -1   24.05    2.85   1
   5 -13  -1   30.21    3.23   1
 -13   8  -1   27.60    2.85   1
 -13   8  -1   31.35    3.25   1
   8   5  -1   22.59    2.56   1
   5 -13  -1   30.31    3.53   1
 -13   8  -1   25.63    2.76   1
   8   5  -1   25.55    3.15   1
  13  -8   1   27.50    2.56   1
  -5  13   1   31.39    3.62   1
  -5  13   1   27.56    3.04   1
  -8  -5   1   31.28    3.25   1
  -8  -5   1   27.82    3.25   1
  13  -8   1   23.36    2.85   1
  -8  -5   1   30.09    3.55   1
  13  -8   1   24.15    2.66   1
  -5  13   1   31.29    3.04   1
  -5  13   1   28.15    3.23   1
  -8  -5   1   27.73    2.76   1
   9   4  -1  297.82   18.83   1
   9   4  -1  329.34   18.83   1
 -13   9  -1  307.84   19.18   1
   4 -13  -1  318.66   18.89   1
 -13   9  -1  289.15   18.49   1
 -13   9  -1  302.90   18.49   1
   4 -13  -1  304.00   18.70   1
 -13   9  -1  316.94   18.79   1
   9   4  -1  306.64   18.53   1
   4 -13  -1  301.63   18.40   1
 -13   9  -1  312.39   18.29   1
  -9  -4   1  326.76   19.12   1
  -9  -4   1  323.89   18.83   1
  -9  -4   1  312.39   18.53   1
  -4  13   1  329.39   18.79   1
  -4  13   1  316.50   18.40   1
  13  -9   1  310.41   18.69   1
  13  -9   1  322.98   18.59   1
  -4  13   1  318.27   18.50   1
  13  -9   1  306.76   18.19   1
  -4  13   1  310.00   18.99   1
  13  -9   1  332.07   18.69   1
  -9  -4   1  304.66   18.83   1
 -13  10  -1   59.09    4.37   1
   3 -13  -1   58.54    4.35   1
  10   3  -1   57.12    4.88   1
 -13  10  -1   52.34    5.36   1
   3 -13  -1   57.56    4.74   1
  10   3  -1   60.21    4.88   1
  10   3  -1   58.61    4.58   1
   3 -13  -1   65.37    5.44   1
 -13  10  -1   51.45    4.47   1
 -13  10  -1   58.90    5.06   1
 -13  10  -1   54.33    4.56   1
  13 -10   1   53.23    4.47   1
 -10  -3   1   56.62    4.58   1
  -3  13   1   56.47    4.35   1
  -3  13   1   75.66    5.63   1
 -10  -3   1   60.61    4.58   1
  -3  13   1   62.50    4.84   1
  13 -10   1   64.96    4.66   1
  -3  13   1   70.02    5.14   1
 -10  -3   1   60.71    4.98   1
 -10  -3   1   57.52    4.88   1
   2 -13  -1   28.17    3.58   1
 -13  11  -1   27.67    3.39   1
  11   2  -1   26.91    2.81   1
 -13  11  -1   27.17    3.69   1
  11   2  -1   30.72    3.31   1
 -13  11  -1   27.57    2.99   1
   2 -13  -1   29.37    3.28   1
   2 -13  -1   26.78    2.98   1
 -13  11  -1   27.97    2.89   1
  11   2  -1   29.11    3.21   1
 -13  11  -1   24.67    2.89   1
  -2  13   1   26.68    3.78   1
 -11  -2   1   27.11    3.01   1
  -2  13   1   24.09    2.98   1
 -11  -2   1   19.17    2.71   1
  13 -11   1   28.27    2.99   1
  13 -11   1   27.57    3.19   1
 -11  -2   1   25.80    3.31   1
  13 -11   1   27.67    3.19   1
 -11  -2   1   26.50    3.21   1
  -2  13   1   23.49    3.08   1
 -13  12  -1  359.68   21.91   1
   1 -13  -1  369.14   22.27   1
   1 -13  -1  382.28   22.57   1
  12   1  -1  377.61   22.16   1
   1 -13  -1  371.95   21.97   1
 -13  12  -1  389.74   21.91   1
  12   1  -1  368.30   22.36   1
  12   1  -1  393.49   22.46   1
 -13  12  -1  388.53   22.31   1
 -13  12  -1  355.15   22.62   1
  13 -12   1  373.35   22.31   1
 -12  -1   1  388.33   22.76   1
 -12  -1   1  370.12   22.16   1
  -1  13   1  379.87   22.57   1
  -1  13   1  366.03   22.27   1
  13 -12   1  367.02   22.11   1
  13 -12   1  372.95   22.01   1
  -1  13   1  372.25   22.07   1
 -12  -1   1  371.43   22.26   1
 -12  -1   1  362.63   22.46   1
  -1  13   1  371.44   21.86   1
   0 -13  -1  466.03   27.91   1
 -13  13  -1  482.15   27.93   1
   0 -13  -1  469.47   28.62   1
  13   0  -1  483.82   28.25   1
  13   0  -1  495.24   28.45   1
 -13  13  -1  472.94   28.24   1
  13   0  -1  509.93   28.55   1
 -13  13  -1  473.55   28.64   1
 -13  13  -1  493.39   28.03   1
   0 -13  -1  471.39   28.32   1
 -13   0   1  473.21   28.25   1
  13 -13   1  457.96   28.03   1
   0  13   1  491.22   28.11   1
   0  13   1  475.74   28.32   1
  13 -13   1  493.28   28.24   1
 -13   0   1  482.49   28.55   1
   0  13   1  481.30   28.62   1
 -13   0   1  473.41   28.25   1
  13 -13   1  463.22   28.24   1
 -13   0   1  492.59   28.96   1
   0  13   1  478.37   27.81   1
  -1 -13  -1   10.70    2.34   1
  -1 -13  -1   17.23    3.46   1
 -13  14  -1   14.16    3.46   1
  -1 -13  -1   18.56    3.05   1
 -13  14  -1   13.14    2.54   1
  14  -1  -1   18.90    2.67   1
 -13  14  -1   21.70    3.36   1
 -13  14  -1   18.13    2.85   1
  14  -1  -1   17.16    3.08   1
   1  13   1   16.21    2.65   1
   1  13   1   19.78    3.16   1
 -14   1   1   19.42    2.56   1
  13 -14   1   21.50    2.85   1
 -14   1   1   17.57    3.18   1
   1  13   1   19.68    2.54   1
 -14   1   1   11.92    2.98   1
   1  13   1   16.62    3.67   1
  13 -14   1   19.56    2.95   1
  13 -14   1   24.25    3.26   1
 -14   1   1   22.19    2.87   1
  15  -2  -1  222.24   13.75   1
 -13  15  -1  242.44   13.73   1
 -13  15  -1  219.27   14.04   1
  -2 -13  -1  212.87   14.28   1
 -13  15  -1  214.56   14.25   1
  15  -2  -1  210.87   13.85   1
  -2 -13  -1  234.86   14.17   1
 -13  15  -1  238.14   13.73   1
  -2 -13  -1  237.43   13.66   1
  -2 -13  -1  214.52   13.66   1
 -15   2   1  209.94   13.54   1
   2  13   1  219.35   14.38   1
  13 -15   1  223.48   14.04   1
  13 -15   1  217.73   13.73   1
  13 -15   1  235.68   14.14   1
   2  13   1  215.85   13.56   1
 -15   2   1  216.14   14.48   1
   2  13   1  214.00   13.97   1
   2  13   1  215.54   13.76   1
 -15   2   1  221.52   14.16   1
 -15   2   1  212.73   13.75   1
  -3 -13  -1   30.60    3.30   1
  -3 -13  -1   35.97    3.82   1
  16  -3  -1   28.58    3.74   1
  16  -3  -1   29.62    3.32   1
 -13  16  -1   28.54    3.29   1
 -13  16  -1   34.31    4.53   1
  -3 -13  -1   26.98    4.13   1
 -13  16  -1   35.85    4.01   1
  -3 -13  -1   28.63    3.82   1
   3  13   1   19.64    3.20   1
   3  13   1   33.28    3.92   1
 -16   3   1   25.87    3.84   1
   3  13   1   27.60    3.41   1
   3  13   1   34.32    4.54   1
  13 -16   1   32.97    3.81   1
 -16   3   1   19.53    3.22   1
 -16   3   1   26.91    3.01   1
 -16   3   1   31.28    4.57   1
  13 -16   1   27.61    3.70   1
  13 -16   1   27.51    3.40   1
  -4 -13  -1   29.68    4.35   1
 -13  17  -1   20.05    3.20   1
  17  -4  -1   23.03    3.23   1
  -4 -13  -1   21.17    3.32   1
  17  -4  -1   28.03    3.54   1
 -13  17  -1   25.22    4.23   1
  -4 -13  -1   29.47    4.87   1
 -13  17  -1   23.67    3.92   1
 -17   4   1   25.94    3.64   1
 -17   4   1   33.24    5.21   1
 -17   4   1   32.61    4.37   1
   4  13   1   27.40    4.56   1
  13 -17   1   25.12    3.30   1
  13 -17   1   26.25    3.82   1
   4  13   1   26.77    3.73   1
  13 -17   1   26.67    3.82   1
   4  13   1   25.43    3.94   1
  18  -5  -1    2.91    2.29   1
  18  -5  -1    5.00    2.60   1
  -5 -13  -1    0.51    2.59   1
 -13  18  -1    6.31    3.82   1
  -5 -13  -1    3.22    3.32   1
 -13  18  -1    6.10    2.79   1
 -13  18  -1   -0.93    3.31   1
  13 -18   1    3.72    2.69   1
 -18   5   1    4.48    3.43   1
 -18   5   1    1.66    4.16   1
   5  13   1   10.80    3.84   1
   5  13   1    5.50    2.91   1
   5  13   1    3.32    3.11   1
  13 -18   1    3.62    3.20   1
 -18   5   1    0.31    3.12   1
  13 -18   1    8.28    3.00   1
  19  -6  -1    9.56    3.22   1
 -13  19  -1   14.36    4.03   1
  -6 -13  -1    9.12    3.73   1
 -13  19  -1   18.40    4.54   1
  19  -6  -1   11.01    3.01   1
  -6 -13  -1    9.85    2.90   1
 -13  19  -1    7.64    3.10   1
 -19   6   1   17.04    3.74   1
   6  13   1   13.69    4.25   1
  13 -19   1   12.71    3.51   1
   6  13   1   11.30    3.31   1
  13 -19   1    9.82    3.20   1
 -19   6   1   11.53    4.88   1
  13 -19   1   14.67    3.72   1
 -13  20  -1   60.93    7.10   1
 -13  20  -1   62.37    6.38   1
  20  -7  -1   66.41    6.19   1
 -13  20  -1   65.97    6.89   1
  -7 -13  -1   55.61    5.57   1
  20  -7  -1   50.10    5.99   1
  -7 -13  -1   62.84    7.01   1
  13 -20   1   70.20    7.20   1
  13 -20   1   69.68    7.10   1
   7  13   1   55.20    5.67   1
   7  13   1   62.32    6.81   1
 -20   7   1   55.25    6.61   1
 -20   7   1   68.58    7.64   1
  13 -20   1   58.97    6.38   1
 -13  21  -1  143.42   10.32   1
 -13  21  -1  124.81   10.32   1
 -13  21  -1  127.98    9.30   1
  21  -8  -1  111.60    9.01   1
  -8 -13  -1  132.31    9.51   1
  -8 -13  -1  113.99    10.1   1
  21  -8  -1  137.40    9.52   1
 -21   8   1  123.27   10.34   1
   8  13   1  138.96   10.74   1
  13 -21   1  136.98   10.53   1
   8  13   1  123.20    9.82   1
 -21   8   1  126.96   11.36   1
  -9 -13  -1  257.68   17.50   1
  -9 -13  -1  269.11   18.51   1
 -13  22  -1  280.66   17.72   1
  22  -9  -1  279.08   17.51   1
 -13  22  -1  276.31   18.53   1
 -13  22  -1  276.51   18.32   1
   9  13   1  295.73   17.60   1
   9  13   1  286.42   18.82   1
  13 -22   1  266.99   18.12   1
 -22   9   1  285.46   19.33   1
 -10 -13  -1   25.35    5.19   1
 -10 -13  -1   16.87    4.19   1
  23 -10  -1   18.38    4.19   1
 -13  23  -1   20.11    5.10   1
 -13  23  -1   21.21    5.50   1
 -13  23  -1   15.31    4.10   1
 -23  10   1   15.28    6.29   1
  10  13   1   22.56    5.49   1
  13 -23   1   17.31    5.20   1
  10  13   1   21.06    4.39   1
 -13  24  -1    8.20    4.24   1
 -11 -13  -1    2.06    3.93   1
  24 -11  -1    4.82    3.64   1
 -13  24  -1   13.23    5.53   1
 -13  24  -1    4.64    4.74   1
 -11 -13  -1    6.79    4.52   1
  13 -24   1    7.60    4.74   1
 -24  11   1    5.41    5.81   1
  11  13   1    4.23    4.03   1
  11  13   1   10.23    5.02   1
 -12 -13  -1   19.42    5.24   1
  25 -12  -1   22.45    4.37   1
 -13  25  -1   34.91    6.43   1
 -13  25  -1   28.96    5.07   1
 -13  25  -1   24.87    5.65   1
  13 -25   1   17.16    5.36   1
  12  13   1   28.17    6.02   1
 -25  12   1   22.84    7.67   1
  12  13   1   17.48    6.02   1
 -13 -13  -1   -1.05    4.71   1
 -13  26  -1    7.04    5.97   1
  26 -13  -1   -0.28    3.94   1
 -13  26  -1    2.21    8.58   1
 -13  26  -1   -6.07    4.62   1
  13  13   1    3.84    5.38   1
  13 -26   1    2.21    4.91   1
 -26  13   1    2.30    6.24   1
 -13  27  -1   47.48   13.01   1
 -13  27  -1   35.80    6.41   1
  27 -14  -1   54.63    6.11   1
 -14 -13  -1   39.16    7.27   1
  14  13   1   43.18    7.37   1
  13 -27   1   51.68    7.46   1
 -27  14   1   45.75    8.88   1
  26 -14  -1   61.99    6.53   1
 -14 -12  -1   52.00    7.21   1
 -12  26  -1   56.01    6.74   1
 -12  26  -1   58.70    7.61   1
  14  12   1   59.69    7.69   1
 -26  14   1   61.90    8.94   1
  12 -26   1   58.70    8.00   1
 -11  25  -1    3.31    4.48   1
  25 -14  -1    0.77    3.79   1
 -11  25  -1    5.16    5.26   1
 -14 -11  -1    1.06    4.36   1
  14  11   1    2.23    4.95   1
 -25  14   1    0.68    5.92   1
  11 -25   1    0.38    4.57   1
  14  11   1    0.00    4.65   1
 -10  24  -1   19.33    4.43   1
 -10  24  -1   14.50    5.32   1
 -14 -10  -1   20.34    4.71   1
 -10  24  -1   20.51    5.52   1
 -14 -10  -1   12.97    4.81   1
  24 -14  -1   21.36    4.23   1
  10 -24   1   24.46    5.42   1
  14  10   1   20.64    4.91   1
 -24  14   1   20.18    6.30   1
  14  10   1   19.75    5.40   1
  23 -14  -1   38.52    4.89   1
  -9  23  -1   41.14    5.09   1
  -9  23  -1   42.14    6.49   1
 -14  -9  -1   41.96    5.08   1
 -14  -9  -1   32.49    5.58   1
  -9  23  -1   37.05    5.59   1
  14   9   1   39.86    5.98   1
  14   9   1   37.97    4.98   1
   9 -23   1   46.23    6.69   1
 -23  14   1   39.12    7.28   1
 -14  -8  -1   29.90    4.44   1
  -8  22  -1   28.18    4.44   1
 -14  -8  -1   27.17    5.25   1
  -8  22  -1   27.67    5.45   1
  -8  22  -1   23.73    5.25   1
  22 -14  -1   34.97    4.34   1
  14   8   1   24.14    4.54   1
   8 -22   1   21.21    5.15   1
 -22  14   1   29.20    6.46   1
  14   8   1   20.70    4.94   1
 -14  -7  -1   44.05    4.90   1
  -7  21  -1   38.96    5.81   1
  -7  21  -1   48.24    5.09   1
  21 -14  -1   51.57    5.00   1
 -14  -7  -1   40.06    4.80   1
 -14  -7  -1   48.44    5.72   1
  -7  21  -1   44.46    5.81   1
  14   7   1   58.25    6.13   1
   7 -21   1   51.39    6.32   1
  14   7   1   43.13    5.11   1
 -21  14   1   43.31    6.94   1
 -14  -6  -1   23.62    3.81   1
 -14  -6  -1   23.52    3.92   1
  -6  20  -1   32.98    4.21   1
  20 -14  -1   32.53    4.11   1
  -6  20  -1   28.15    4.62   1
  20 -14  -1   27.18    4.01   1
 -14  -6  -1   32.81    4.95   1
  -6  20  -1   36.47    5.34   1
 -20  14   1   30.27    4.73   1
  14   6   1   29.50    5.05   1
  14   6   1   23.73    4.12   1
   6 -20   1   31.64    4.41   1
   6 -20   1   35.55    5.34   1
 -20  14   1   36.34    6.17   1
 -20  14   1   27.28    4.63   1
  -5  19  -1    10.1    4.02   1
 -14  -5  -1    10.1    3.11   1
 -14  -5  -1    7.99    3.01   1
 -14  -5  -1    7.06    3.32   1
  -5  19  -1    6.50    3.09   1
  -5  19  -1    8.57    3.71   1
  19 -14  -1   11.59    3.20   1
  19 -14  -1    6.41    2.69   1
 -19  14   1    7.76    4.55   1
 -19  14   1    10.2    3.72   1
   5 -19   1    7.74    3.20   1
  14   5   1    5.08    3.11   1
   5 -19   1    9.29    3.92   1
 -19  14   1   12.00    4.03   1
  14   5   1    8.72    4.05   1
 -14  -4  -1  166.97   10.94   1
  18 -14  -1  172.54   10.48   1
  -4  18  -1  164.16   11.38   1
 -14  -4  -1  170.41   10.63   1
  -4  18  -1  153.40   10.35   1
  -4  18  -1  163.95   10.86   1
  18 -14  -1  158.43   10.37   1
 -14  -4  -1  173.96   11.15   1
   4 -18   1  163.33   11.38   1
   4 -18   1  150.09   10.97   1
 -18  14   1  137.68   10.79   1
 -18  14   1  156.35   10.79   1
   4 -18   1  139.32   10.45   1
 -18  14   1  143.70   10.79   1
 -18  14   1  150.55   11.82   1
  14   4   1  140.50   10.52   1
  14   4   1  143.01   10.73   1
 -14  -3  -1    6.99    2.50   1
  -3  17  -1    2.07    2.48   1
  -3  17  -1    5.59    3.00   1
 -14  -3  -1   13.24    3.75   1
  17 -14  -1    7.46    2.48   1
  -3  17  -1   11.49    3.62   1
 -14  -3  -1    4.06    2.92   1
  14   3   1    7.09    2.92   1
 -17  14   1    6.74    4.14   1
   3 -17   1    4.34    2.89   1
   3 -17   1    9.00    3.52   1
 -17  14   1    5.80    3.21   1
  14   3   1    6.57    3.02   1
 -17  14   1    4.97    3.42   1
   3 -17   1    4.76    2.48   1
  14   3   1    4.38    2.71   1
 -17  14   1    6.32    3.00   1
  -2  16  -1  129.59    9.61   1
 -14  -2  -1  138.62    9.68   1
 -14  -2  -1  141.43    10.1   1
  16 -14  -1  140.65    9.21   1
 -14  -2  -1  143.10   10.41   1
  -2  16  -1  152.95    10.1   1
  -2  16  -1  134.25    9.40   1
 -14  -2  -1  134.45    9.37   1
   2 -16   1  139.52    9.40   1
   2 -16   1  154.71   10.33   1
 -16  14   1  138.48    10.0   1
  14   2   1  138.62    9.47   1
  14   2   1  114.66    9.37   1
 -16  14   1  149.55    9.72   1
 -16  14   1  130.92    10.2   1
   2 -16   1  164.21    10.0   1
 -16  14   1  133.20    9.52   1
  14   2   1  126.12    9.89   1
  15 -14  -1  360.35   21.23   1
 -14  -1  -1  352.92   21.48   1
 -14  -1  -1  360.39   22.00   1
  -1  15  -1  360.30   22.04   1
 -14  -1  -1  345.76   21.69   1
  -1  15  -1  367.39   21.42   1
  -1  15  -1  371.72   21.63   1
  15 -14  -1  365.81   21.33   1
 -14  -1  -1  368.68   22.20   1
   1 -15   1  369.66   21.42   1
   1 -15   1  361.52   21.83   1
 -15  14   1  386.53   21.75   1
  14   1   1  338.91   21.89   1
  14   1   1  377.30   21.69   1
 -15  14   1  351.90   22.16   1
   1 -15   1  332.38   22.04   1
  14   1   1  347.52   21.58   1
 -15  14   1  353.96   21.54   1
 -15  14   1  352.21   21.85   1
  14 -14  -1  389.13   23.27   1
   0  14  -1  391.50   23.89   1
  14 -14  -1  389.95   23.58   1
 -14   0  -1  385.62   23.64   1
   0  14  -1  378.99   23.48   1
 -14   0  -1  411.22   24.16   1
   0  14  -1  395.60   23.27   1
 -14   0  -1  448.19   24.05   1
 -14   0  -1  405.44   23.54   1
  14 -14  -1  383.49   23.17   1
   0 -14   1  403.19   23.79   1
  14   0   1  387.78   23.54   1
   0 -14   1  389.86   23.38   1
 -14  14   1  397.44   23.38   1
 -14  14   1  386.67   23.58   1
   0 -14   1  380.22   24.09   1
  14   0   1  391.50   23.85   1
  14   0   1  384.89   23.54   1
 -14  14   1  409.02   23.79   1
 -14  14   1  387.28   24.09   1
   1  13  -1   32.85    4.38   1
   1  13  -1   44.58    4.59   1
 -14   1  -1   43.52    5.13   1
   1  13  -1   37.75    4.38   1
   1  13  -1   39.18    3.97   1
  13 -14  -1   41.08    4.18   1
 -14   1  -1   37.15    4.31   1
 -14   1  -1   34.69    3.79   1
  13 -14  -1   35.37    3.56   1
  13 -14  -1   38.23    3.77   1
 -13  14   1   43.22    4.89   1
 -13  14   1   34.76    4.38   1
  -1 -13   1   46.42    4.79   1
  14  -1   1   30.28    3.79   1
  -1 -13   1   38.77    4.48   1
  14  -1   1   38.28    3.90   1
 -13  14   1   45.06    4.79   1
  14  -1   1   29.87    3.69   1
 -13  14   1   35.47    3.67   1
  -1 -13   1   35.81    3.97   1
  12 -14  -1   71.23    5.27   1
  12 -14  -1   68.50    5.57   1
  12 -14  -1   58.56    4.96   1
 -14   2  -1   56.10    5.10   1
   2  12  -1   67.39    5.07   1
 -14   2  -1   64.77    5.50   1
   2  12  -1   63.23    5.58   1
 -14   2  -1   60.59    4.99   1
   2  12  -1   62.82    5.17   1
   2  12  -1   72.56    5.98   1
 -14   2  -1   69.06    6.12   1
  -2 -12   1   68.30    5.68   1
  14  -2   1   64.77    5.61   1
  -2 -12   1   55.21    5.78   1
  14  -2   1   68.55    5.10   1
 -12  14   1   65.05    5.47   1
 -12  14   1   63.13    5.67   1
 -12  14   1   69.81    5.77   1
  14  -2   1   63.65    5.20   1
 -12  14   1   61.20    5.27   1
  -2 -12   1   56.93    5.07   1
   3  11  -1  205.46   12.32   1
 -14   3  -1  214.21   12.57   1
 -14   3  -1  194.74   11.96   1
   3  11  -1  202.02   12.02   1
   3  11  -1  197.68   12.62   1
  11 -14  -1  191.56   11.89   1
 -14   3  -1  215.03   12.17   1
  11 -14  -1  192.87   12.29   1
 -14   3  -1  200.62   12.88   1
   3  11  -1  190.10   12.22   1
  11 -14  -1  202.25   12.19   1
 -11  14   1  190.15   12.29   1
 -11  14   1  182.80   12.29   1
  14  -3   1  188.55   11.96   1
  -3 -11   1  200.20   12.52   1
  -3 -11   1  191.31   12.42   1
  -3 -11   1  192.93   12.02   1
  -3 -11   1  188.89   12.62   1
  14  -3   1  196.16   12.27   1
 -11  14   1  180.98   11.89   1
 -11  14   1  183.91   12.49   1
  14  -3   1  179.12   12.07   1
 -14   4  -1   85.78    5.95   1
 -14   4  -1   86.18    7.06   1
 -14   4  -1   81.13    5.95   1
 -14   4  -1   83.15    6.35   1
   4  10  -1   85.31    6.43   1
  10 -14  -1   95.27    6.41   1
  10 -14  -1   85.64    5.91   1
  10 -14  -1   78.72    6.21   1
   4  10  -1   85.61    6.64   1
   4  10  -1   78.97    6.13   1
   4  10  -1   70.21    5.83   1
  -4 -10   1   90.44    6.54   1
  14  -4   1   88.80    6.15   1
  14  -4   1   79.01    5.75   1
 -10  14   1   83.73    6.51   1
  -4 -10   1   82.29    6.43   1
 -10  14   1   86.64    6.11   1
  -4 -10   1   98.39    7.14   1
 -10  14   1   97.07    6.82   1
 -10  14   1   80.52    6.51   1
  14  -4   1   78.71    6.35   1
  -4 -10   1   94.16    6.13   1
 -14   5  -1   37.59    3.61   1
   9 -14  -1   43.86    4.19   1
 -14   5  -1   44.13    4.92   1
   5   9  -1   44.24    4.31   1
   5   9  -1   35.51    3.71   1
   5   9  -1   33.50    4.01   1
   9 -14  -1   36.16    3.69   1
   5   9  -1   38.12    4.31   1
 -14   5  -1   31.46    3.82   1
   9 -14  -1   34.17    4.09   1
 -14   5  -1   36.09    4.32   1
  -9  14   1   42.86    3.79   1
  14  -5   1   39.50    3.51   1
  -5  -9   1   47.65    3.91   1
  -9  14   1   43.76    4.39   1
  -5  -9   1   38.52    4.01   1
  -9  14   1   50.04    4.29   1
  14  -5   1   45.13    4.32   1
  -9  14   1   52.54    4.79   1
  -5  -9   1   47.15    4.41   1
  14  -5   1   42.72    3.92   1
  -5  -9   1   45.74    4.51   1
   6   8  -1  429.55   25.94   1
   8 -14  -1  445.97   26.01   1
 -14   6  -1  439.44   26.57   1
   6   8  -1  408.91   26.14   1
   8 -14  -1  412.98   25.61   1
 -14   6  -1  432.72   25.76   1
 -14   6  -1  405.05   25.76   1
   8 -14  -1  438.49   25.91   1
 -14   6  -1  421.69   26.07   1
   6   8  -1  433.95   26.04   1
   6   8  -1  422.94   25.74   1
  14  -6   1  459.08   25.56   1
  -6  -8   1  425.04   26.24   1
  -8  14   1  455.23   25.91   1
  -8  14   1  456.02   26.01   1
  -6  -8   1  457.48   26.14   1
  -6  -8   1  474.61   25.84   1
  14  -6   1  473.92   26.17   1
  -8  14   1  449.85   26.01   1
  14  -6   1  447.16   25.86   1
  -8  14   1  427.13   25.71   1
  -6  -8   1  465.59   26.14   1
   7 -14  -1   -1.19    1.79   1
   7 -14  -1   -0.99    1.89   1
 -14   7  -1   -0.50    2.60   1
   7 -14  -1    0.09    1.49   1
   7   7  -1   -0.50    1.40   1
   7   7  -1   -0.20    1.70   1
 -14   7  -1   -0.60    1.70   1
 -14   7  -1   -0.20    1.60   1
   7   7  -1    1.70    1.90   1
 -14   7  -1   -1.80    1.90   1
  -7  -7   1    0.10    1.60   1
  -7  14   1    0.29    2.38   1
  -7  -7   1    2.10    2.30   1
  -7  14   1    1.09    1.89   1
  -7  14   1   -0.39    1.59   1
  -7  -7   1   -0.20    2.00   1
  14  -7   1    0.20    1.90   1
  -7  14   1    0.39    1.89   1
  14  -7   1   -0.60    1.30   1
  -7  -7   1   -1.30    1.90   1
  14  -7   1    0.30    1.70   1
   6 -14  -1  420.34   25.70   1
   6 -14  -1  440.56   26.00   1
   8   6  -1  447.00   26.17   1
   8   6  -1  413.90   26.27   1
 -14   8  -1  418.42   25.94   1
   8   6  -1  423.12   25.97   1
 -14   8  -1  430.34   26.24   1
 -14   8  -1  424.13   26.64   1
   6 -14  -1  419.15   26.19   1
 -14   8  -1  426.23   25.84   1
  -8  -6   1  433.96   26.27   1
  -8  -6   1  460.73   26.47   1
  -6  14   1  442.95   26.09   1
  14  -8   1  472.00   26.04   1
  -8  -6   1  464.94   26.37   1
  -6  14   1  444.85   25.90   1
  -8  -6   1  456.91   25.97   1
  14  -8   1  465.39   25.74   1
  -6  14   1  471.33   25.90   1
  -6  14   1  457.49   26.29   1
  14  -8   1  471.80   26.24   1
 -14   9  -1   39.53    3.71   1
   9   5  -1   45.26    4.42   1
   9   5  -1   31.68    3.72   1
 -14   9  -1   44.55    4.41   1
   5 -14  -1   37.83    4.69   1
 -14   9  -1   36.72    3.91   1
   9   5  -1   41.34    4.32   1
   5 -14  -1   36.53    3.59   1
 -14   9  -1   46.56    4.91   1
 -14   9  -1   36.32    3.61   1
   5 -14  -1   39.43    4.19   1
  -9  -5   1   46.47    4.52   1
  14  -9   1   44.25    3.51   1
  -9  -5   1   44.06    4.72   1
  -9  -5   1   45.26    4.42   1
  14  -9   1   46.86    3.91   1
  -9  -5   1   45.57    3.92   1
  14  -9   1   47.66    4.11   1
  -5  14   1   41.42    4.19   1
  -5  14   1   53.89    4.89   1
  -5  14   1   42.62    3.99   1
  -5  14   1   37.63    3.89   1
  10   4  -1   84.14    6.46   1
   4 -14  -1   92.35    6.71   1
   4 -14  -1   78.13    6.21   1
 -14  10  -1   80.19    6.23   1
 -14  10  -1   78.38    5.93   1
   4 -14  -1   76.32    5.81   1
 -14  10  -1   87.64    6.03   1
 -14  10  -1   81.00    5.73   1
  10   4  -1   81.81    5.96   1
 -14  10  -1   89.86    7.04   1
  10   4  -1   79.79    6.36   1
  -4  14   1   89.65    5.91   1
  -4  14   1   89.45    6.91   1
  14 -10   1   81.10    5.63   1
  14 -10   1   85.73    6.03   1
  -4  14   1   92.35    6.11   1
 -10  -4   1   86.26    6.46   1
  14 -10   1   89.45    6.34   1
 -10  -4   1   86.16    6.86   1
  -4  14   1   86.24    6.31   1
 -10  -4   1   92.42    6.16   1
 -10  -4   1   96.16    6.66   1
  14 -10   1   89.45    6.03   1
 -14  11  -1  190.02   12.83   1
   3 -14  -1  201.60   12.38   1
  11   3  -1  207.75   12.49   1
 -14  11  -1  196.68   12.02   1
 -14  11  -1  208.40   11.82   1
  11   3  -1  174.85   12.28   1
   3 -14  -1  202.11   11.97   1
 -14  11  -1  194.97   12.02   1
   3 -14  -1  203.01   12.68   1
  11   3  -1  209.78   12.08   1
 -14  11  -1  211.33   12.52   1
 -11  -3   1  185.92   12.49   1
 -11  -3   1  212.02   12.59   1
  14 -11   1  184.26   12.32   1
  -3  14   1  189.22   12.38   1
  -3  14   1  197.78   12.78   1
 -11  -3   1  193.33   12.08   1
  14 -11   1  177.59   12.02   1
  -3  14   1  179.05   12.07   1
 -11  -3   1  187.44   12.28   1
  14 -11   1  194.97   12.12   1
  -3  14   1  189.72   11.87   1
  12   2  -1   68.73    5.61   1
   2 -14  -1   70.35    6.17   1
 -14  12  -1   75.50    6.19   1
  12   2  -1   63.62    5.10   1
 -14  12  -1   68.60    4.97   1
 -14  12  -1   63.12    5.17   1
  12   2  -1   63.42    5.41   1
   2 -14  -1   56.38    4.85   1
 -14  12  -1   59.67    5.58   1
   2 -14  -1   63.87    5.56   1
  14 -12   1   69.61    5.37   1
  14 -12   1   61.09    5.07   1
  -2  14   1   52.73    5.26   1
  -2  14   1   61.74    4.96   1
 -12  -2   1   60.35    5.10   1
  -2  14   1   56.98    5.36   1
 -12  -2   1   66.89    5.20   1
 -12  -2   1   69.65    5.92   1
 -12  -2   1   61.07    5.61   1
  -2  14   1   80.17    6.27   1
  14 -12   1   61.80    5.07   1
  13   1  -1   39.97    4.00   1
   1 -14  -1   43.70    4.89   1
 -14  13  -1   43.45    4.89   1
 -14  13  -1   45.90    4.18   1
 -14  13  -1   40.49    4.79   1
  13   1  -1   33.49    4.00   1
 -14  13  -1   37.12    3.77   1
   1 -14  -1   34.94    3.97   1
   1 -14  -1   46.15    4.78   1
 -13  -1   1   39.25    4.52   1
  14 -13   1   41.10    4.28   1
  -1  14   1   38.61    4.17   1
  14 -13   1   47.22    4.69   1
  -1  14   1   41.77    4.58   1
  14 -13   1   44.26    4.28   1
  -1  14   1   43.29    3.97   1
  -1  14   1   42.07    4.89   1
 -13  -1   1   39.25    4.00   1
 -13  -1   1   43.26    4.11   1
 -13  -1   1   48.39    4.72   1
   0 -14  -1  392.30   22.86   1
  14   0  -1  385.29   23.04   1
  14   0  -1  391.39   23.25   1
   0 -14  -1  391.78   23.27   1
   0 -14  -1  386.35   23.57   1
 -14  14  -1  414.38   22.96   1
 -14  14  -1  406.18   23.26   1
 -14  14  -1  390.50   22.85   1
 -14  14  -1  365.39   23.57   1
   0  14   1  398.34   22.75   1
 -14   0   1  401.31   23.56   1
  14 -14   1  384.96   23.06   1
 -14   0   1  379.81   23.04   1
  14 -14   1  374.20   23.16   1
  14 -14   1  353.10   22.85   1
[truncated: 2,680,544 more chars]
