# Supplementary material for: Tris[N,N-bis­(3,5-di-tert-butyl­benz­yl)di­thio­carbamato-κ2 S,S′]-μ3-sulfido-tris-μ2-disulfido-triangulo-trimolybdenum(IV) iodide
Source: IUCrdata. 2020 Jul 17;5(Pt 7):x200939. doi: 10.1107/S2414314620009396 (PMC9462243; doi:10.1107/S2414314620009396)
Supplement: Supplementary file 2 [file x-05-x200939-Isup3.hkl]

data_I                                                                          
_shelx_title ' JPD819_0m_a.res in P31c'                                         
_shelx_refln_list_code          4                                               
_shelx_F_calc_maximum      500.07                                               
_exptl_crystal_F_000      2208.00                                               
_reflns_d_resolution_high  0.7799                                               
                                                                                
loop_                                                                           
 _space_group_symop_operation_xyz                                               
 'x, y, z'                                                                      
 '-y, x-y, z'                                                                   
 '-x+y, -x, z'                                                                  
 'y, x, z+1/2'                                                                  
 'x-y, -y, z+1/2'                                                               
 '-x, -x+y, z+1/2'                                                              
                                                                                
_cell_length_a    23.6627                                                       
_cell_length_b    23.6627                                                       
_cell_length_c    10.9815                                                       
_cell_angle_alpha  90.000                                                       
_cell_angle_beta   90.000                                                       
_cell_angle_gamma 120.000                                                       
                                                                                
_shelx_F_squared_multiplier     1.000                                           
                                                                                
loop_                                                                           
 _refln_index_h                                                                 
 _refln_index_k                                                                 
 _refln_index_l                                                                 
 _refln_F_squared_calc                                                          
 _refln_F_squared_meas                                                          
 _refln_F_squared_sigma                                                         
 _refln_observed_status                                                         
   1   1 -14        967.69       1260.08       191.12 o                         
   0   2 -14        108.53        188.44       116.07 o                         
   0   1 -13       3933.07       4438.35       168.85 o                         
   0   2 -13       2851.93       3448.57       183.67 o                         
   1   2 -13       2579.97       2978.35       328.97 o                         
  -1   3 -13        958.03       1021.80        82.12 o                         
   0   3 -13         27.33        -72.62        73.06 o                         
   1   3 -13       1009.64        927.31       106.44 o                         
   2   3 -13        764.33        677.97        84.42 o                         
  -1   4 -13        186.18        192.09        55.98 o                         
   0   4 -13        223.66        209.55        60.83 o                         
   1   4 -13         52.99         72.82        68.87 o                         
   2   4 -13        238.82        323.45        77.65 o                         
   3   4 -13        196.26        177.82        78.66 o                         
  -2   5 -13        133.86         82.31        54.17 o                         
  -1   5 -13          7.37        -18.15        55.99 o                         
   0   5 -13        272.99        264.41        65.88 o                         
   1   5 -13        118.28        104.33        71.53 o                         
   2   5 -13         79.57         64.89        73.48 o                         
   3   5 -13        279.06        238.23        72.58 o                         
   4   5 -13        300.37        344.37        79.99 o                         
  -2   6 -13         36.08         -5.02        53.91 o                         
  -1   6 -13         63.66         -5.16        55.06 o                         
   0   6 -13         57.23         50.07        70.38 o                         
   1   6 -13         74.45         10.64        68.87 o                         
   2   6 -13        407.43        318.04        75.88 o                         
   3   6 -13         73.35         57.13        74.74 o                         
   4   6 -13        397.94        360.35        78.15 o                         
   5   6 -13        376.70        300.37        81.80 o                         
  -3   7 -13        103.25         85.73        52.47 o                         
  -2   7 -13         12.66        -23.21        56.03 o                         
  -1   7 -13         11.38        -14.70        61.27 o                         
   0   7 -13        152.25        182.22        81.13 o                         
   1   7 -13         24.56         25.00        78.66 o                         
   2   7 -13        347.12        374.33        81.64 o                         
   3   7 -13        540.76        564.26        82.52 o                         
   4   7 -13          1.89        -40.07        79.40 o                         
  -3   8 -13         48.35        -20.55        53.29 o                         
  -2   8 -13         12.49         -5.08        58.48 o                         
  -1   8 -13          6.29         10.11        58.54 o                         
   0   8 -13        403.18        363.44        87.31 o                         
   1   8 -13        583.27        571.26        90.79 o                         
   2   8 -13        107.87         87.29        86.49 o                         
   3   8 -13        476.18        461.88        90.65 o                         
  -4   9 -13         84.44         49.46        61.01 o                         
  -3   9 -13         24.70        -42.02        62.01 o                         
  -2   9 -13         78.79         88.43        61.09 o                         
  -1   9 -13         98.78         83.96        70.08 o                         
   0   9 -13         16.29        -49.84        72.22 o                         
   1   9 -13        221.74        148.54        86.35 o                         
  -4  10 -13        246.18        207.07        67.42 o                         
  -3  10 -13         61.13         55.71        63.31 o                         
  -2  10 -13         63.04         30.67        62.14 o                         
  -1  10 -13        103.25          1.00        71.03 o                         
   0  10 -13        359.11        337.62        97.87 o                         
  -5  11 -13        667.31        561.08        76.74 o                         
  -4  11 -13         13.54         22.25        64.53 o                         
  -3  11 -13        129.76         37.30        66.25 o                         
   0   0 -12       5098.57       6149.28       446.97 o                         
   0   1 -12        637.70        703.88        57.30 o                         
   1   1 -12       3183.27       3440.67       130.02 o                         
  -1   2 -12       1552.25       1714.34       103.37 o                         
   0   2 -12        483.33        422.24        51.68 o                         
   1   2 -12        650.78        530.45        50.38 o                         
   2   2 -12       2073.78       2107.27       116.51 o                         
  -1   3 -12        202.74        152.23        47.53 o                         
   0   3 -12        561.67        476.55        50.79 o                         
   1   3 -12        146.12         84.70        46.48 o                         
   2   3 -12        341.02        229.76        54.33 o                         
   3   3 -12        593.50        581.57        84.69 o                         
  -2   4 -12        892.87       1060.15        84.48 o                         
  -1   4 -12         70.42         36.86        45.38 o                         
   0   4 -12         43.09         -9.61        45.14 o                         
   1   4 -12        371.50        352.97        50.42 o                         
   2   4 -12         40.63         32.34        58.96 o                         
   3   4 -12        176.08        100.33        54.13 o                         
   4   4 -12       1514.77       1601.31       134.14 o                         
  -2   5 -12        383.39        382.44        50.90 o                         
  -1   5 -12        956.12       1024.66        55.65 o                         
   0   5 -12          8.34        -13.46        44.67 o                         
   1   5 -12         67.26         50.97        48.05 o                         
   2   5 -12        432.02        337.44        65.06 o                         
   3   5 -12        443.95        434.82        60.52 o                         
   4   5 -12        445.70        550.18        65.31 o                         
   5   5 -12       3271.07       3442.85       190.51 o                         
  -3   6 -12       2264.09       2506.43       123.45 o                         
  -2   6 -12        529.24        452.03        54.25 o                         
  -1   6 -12         92.27         62.98        45.24 o                         
   0   6 -12        439.54        420.36        50.85 o                         
   1   6 -12         21.15         18.13        56.57 o                         
   2   6 -12        143.31        139.37        65.08 o                         
   3   6 -12       1572.92       1543.35        93.46 o                         
   4   6 -12       1018.62       1007.54        73.89 o                         
   5   6 -12        319.78        397.37        67.54 o                         
   6   6 -12        667.88        696.10       100.39 o                         
  -3   7 -12        210.52        207.89        50.65 o                         
  -2   7 -12        790.59        869.54        71.01 o                         
  -1   7 -12        217.47        158.42        52.90 o                         
   0   7 -12         29.51        -12.05        51.04 o                         
   1   7 -12         76.13         13.51        59.53 o                         
   2   7 -12        565.35        514.31        69.47 o                         
   3   7 -12        243.77        256.78        69.11 o                         
   4   7 -12       2091.23       2095.08       102.45 o                         
   5   7 -12        437.65        377.92        64.76 o                         
   6   7 -12        198.41         93.96        66.32 o                         
   7   7 -12        616.20        662.16       105.30 o                         
  -4   8 -12       1292.86       1443.16        96.49 o                         
  -3   8 -12        386.43        475.47        54.61 o                         
  -2   8 -12        165.92        225.56        54.95 o                         
  -1   8 -12        292.46        236.82        55.26 o                         
   0   8 -12         15.74        -42.86        51.64 o                         
   1   8 -12        245.14        205.01        68.85 o                         
   2   8 -12       1845.37       1799.65       113.78 o                         
   3   8 -12        794.98        832.79        82.80 o                         
   4   8 -12         26.41         60.85        64.18 o                         
   5   8 -12        419.02        349.97        68.92 o                         
   6   8 -12        103.65         24.89        68.38 o                         
   7   8 -12         16.94        -63.27        72.04 o                         
  -4   9 -12        359.56        369.34        52.43 o                         
  -3   9 -12        801.84        847.53        63.23 o                         
  -2   9 -12        391.49        320.83        57.10 o                         
  -1   9 -12        338.09        399.66        57.19 o                         
   0   9 -12        691.97        648.80        60.92 o                         
   1   9 -12        387.38        428.83        73.97 o                         
   2   9 -12        366.84        430.72        71.68 o                         
   3   9 -12       1579.47       1574.70       100.80 o                         
   4   9 -12        386.88        360.71        83.07 o                         
   5   9 -12        119.71         50.90        68.55 o                         
   6   9 -12        265.62        291.77        76.89 o                         
  -5  10 -12       1573.25       1718.84       106.26 o                         
  -4  10 -12        383.96        407.05        57.89 o                         
  -3  10 -12        344.36        310.82        57.95 o                         
  -2  10 -12       1280.79       1570.76        77.91 o                         
  -1  10 -12         36.19         35.46        55.91 o                         
   0  10 -12        421.29        438.80        61.19 o                         
   1  10 -12        873.23        990.88        85.01 o                         
   2  10 -12        300.91        315.65        76.59 o                         
   3  10 -12         53.94         80.18        71.25 o                         
   4  10 -12        278.50        236.65        85.92 o                         
   5  10 -12         63.35         20.36        78.81 o                         
  -5  11 -12        597.23        582.46        66.74 o                         
  -4  11 -12       1813.37       1880.82        86.66 o                         
  -3  11 -12         73.62         96.45        55.87 o                         
  -2  11 -12        671.93        686.74        65.03 o                         
  -1  11 -12        299.78        328.46        60.94 o                         
   0  11 -12         58.12         -4.64        60.92 o                         
   1  11 -12         43.02         78.31        75.99 o                         
   2  11 -12        282.97        221.40        76.70 o                         
   3  11 -12        319.30        219.32        81.29 o                         
   4  11 -12         85.82         47.42        77.68 o                         
  -6  12 -12       2345.37       2371.12       152.36 o                         
  -5  12 -12        341.67        432.16        68.09 o                         
  -4  12 -12        643.48        667.20        67.54 o                         
  -3  12 -12        818.59        824.83        68.63 o                         
  -2  12 -12         83.57         50.13        59.15 o                         
  -1  12 -12        177.39        144.01        62.57 o                         
   0  12 -12        248.03        280.40        77.98 o                         
   1  12 -12        259.22        216.16        76.51 o                         
   2  12 -12        143.28        167.18        79.69 o                         
  -6  13 -12        222.90        199.88        67.95 o                         
  -5  13 -12        555.73        529.55        70.37 o                         
  -4  13 -12         19.22         70.91        67.53 o                         
  -3  13 -12         57.67         40.71        61.47 o                         
  -2  13 -12         45.65         52.93        61.34 o                         
  -1  13 -12        128.65         57.27        68.91 o                         
   0  13 -12        236.14        185.53        83.75 o                         
   1  13 -12       1323.66       1307.10       103.16 o                         
  -7  14 -12        222.94        137.02        97.23 o                         
  -6  14 -12          3.19         33.18        69.07 o                         
  -5  14 -12         57.72         78.92        69.06 o                         
  -4  14 -12         34.36         43.67        68.87 o                         
  -3  14 -12          7.07        -17.93        63.91 o                         
  -2  14 -12        420.90        369.37        71.26 o                         
  -1  14 -12        771.28       1035.80        85.06 o                         
  -7  15 -12         20.04          7.03        69.23 o                         
  -6  15 -12         95.17         83.92        69.73 o                         
  -5  15 -12         28.76         12.05        70.57 o                         
  -4  15 -12        194.13         85.85        70.75 o                         
   0   1 -11       4214.55       4325.86        87.46 o                         
   0   2 -11       1683.58       1834.20        55.13 o                         
   1   2 -11       2740.86       2823.22        67.24 o                         
  -1   3 -11        462.97        584.21        39.46 o                         
   0   3 -11         24.43          9.97        32.86 o                         
   1   3 -11       1187.36       1268.25        47.71 o                         
   2   3 -11       1432.10       1429.10        51.71 o                         
  -1   4 -11        474.88        466.93        44.19 o                         
   0   4 -11       1398.97       1504.54        66.70 o                         
   1   4 -11        106.97         63.24        38.40 o                         
   2   4 -11        819.26        865.87        48.43 o                         
   3   4 -11          7.10         87.65        47.24 o                         
  -2   5 -11       1684.91       1787.50        65.01 o                         
  -1   5 -11         26.47         43.03        39.79 o                         
   0   5 -11        931.38        836.97        52.25 o                         
   1   5 -11       1865.32       2064.08        80.94 o                         
   2   5 -11        112.19         34.36        42.72 o                         
   3   5 -11         77.78        167.22        49.04 o                         
   4   5 -11       1032.01       1106.36        68.19 o                         
  -2   6 -11       1902.68       1896.55        72.20 o                         
  -1   6 -11       2437.82       2720.22        84.13 o                         
   0   6 -11         41.82          8.62        42.03 o                         
   1   6 -11        503.51        541.05        46.93 o                         
   2   6 -11        146.53        199.57        43.79 o                         
   3   6 -11          7.09         58.99        48.85 o                         
   4   6 -11       1230.91       1275.30        69.15 o                         
   5   6 -11        401.25        505.42        65.16 o                         
  -3   7 -11       3582.65       3582.87       106.67 o                         
  -2   7 -11         73.90         53.81        44.30 o                         
  -1   7 -11       1920.83       1735.68        84.57 o                         
   0   7 -11       2007.99       2150.11        80.77 o                         
   1   7 -11        218.33        121.63        45.00 o                         
   2   7 -11        146.43        164.94        45.98 o                         
   3   7 -11       1031.97       1083.22        65.58 o                         
   4   7 -11         70.30         67.60        49.49 o                         
   5   7 -11         92.73        234.57        55.50 o                         
   6   7 -11        162.51        286.81        61.49 o                         
  -3   8 -11       3629.44       3600.30       105.04 o                         
  -2   8 -11       2107.85       1956.10        82.75 o                         
  -1   8 -11         36.26         38.83        48.19 o                         
   0   8 -11        537.16        493.82        52.36 o                         
   1   8 -11        188.45        203.47        48.08 o                         
   2   8 -11        130.80         86.35        46.80 o                         
   3   8 -11        444.11        518.65        56.40 o                         
   4   8 -11        264.06        331.01        55.25 o                         
   5   8 -11         45.18        -16.87        53.32 o                         
   6   8 -11        540.33        645.35        70.11 o                         
   7   8 -11        692.46        689.14        78.58 o                         
  -4   9 -11       3013.26       2950.07        95.61 o                         
  -3   9 -11         26.82         29.68        47.60 o                         
  -2   9 -11       3177.72       3199.59       106.99 o                         
  -1   9 -11        788.55        619.94        56.46 o                         
   0   9 -11        194.12        171.69        51.10 o                         
   1   9 -11        241.86        220.56        55.49 o                         
   2   9 -11        398.74        427.96        57.06 o                         
   3   9 -11         66.62         55.02        52.18 o                         
   4   9 -11        335.99        285.33        58.55 o                         
   5   9 -11        462.16        413.06        60.78 o                         
   6   9 -11          7.92         22.60        56.76 o                         
   7   9 -11        385.56        375.02        71.02 o                         
   8   9 -11        586.96        680.76        77.13 o                         
  -4  10 -11       3979.24       3813.26       117.94 o                         
  -3  10 -11       3414.53       3342.40       108.58 o                         
  -2  10 -11         19.92         -6.78        49.69 o                         
  -1  10 -11        837.47        798.00        61.85 o                         
   0  10 -11        144.47         94.70        50.68 o                         
   1  10 -11        324.66        415.69        58.62 o                         
   2  10 -11        397.76        476.23        67.98 o                         
   3  10 -11        312.89        313.01        62.47 o                         
   4  10 -11        121.63        148.16        60.90 o                         
   5  10 -11        611.62        518.12        69.91 o                         
   6  10 -11        682.78        628.17        73.22 o                         
   7  10 -11         37.54         31.29        80.96 o                         
   8  10 -11        785.96        754.96        84.35 o                         
  -5  11 -11       4436.08       4313.07       129.77 o                         
  -4  11 -11         95.20        116.86        51.04 o                         
  -3  11 -11       2966.33       2970.54       108.43 o                         
  -2  11 -11       1418.23       1431.88        73.00 o                         
  -1  11 -11         78.15         85.90        52.56 o                         
   0  11 -11         76.41         37.16        51.84 o                         
   1  11 -11        387.38        305.74        58.58 o                         
   2  11 -11        202.61        141.90        67.06 o                         
   3  11 -11        753.71        794.25        70.48 o                         
   4  11 -11        478.86        484.09        70.70 o                         
   5  11 -11         68.10         69.06        65.18 o                         
   6  11 -11        858.86        855.83        81.33 o                         
   7  11 -11        964.27        911.55        89.53 o                         
  -5  12 -11       4722.54       4763.90       147.93 o                         
  -4  12 -11       2514.33       2704.73       101.69 o                         
  -3  12 -11        124.49        153.79        53.59 o                         
  -2  12 -11        395.34        329.70        57.71 o                         
  -1  12 -11        650.91        594.98        60.02 o                         
   0  12 -11        329.73        357.78        60.48 o                         
   1  12 -11       1560.23       1539.15        86.22 o                         
   2  12 -11       1375.23       1363.84       113.02 o                         
   3  12 -11        102.10         61.72        66.38 o                         
   4  12 -11        860.39        911.74        80.42 o                         
   5  12 -11        474.41        521.63        75.39 o                         
   6  12 -11         70.86        103.69        74.38 o                         
  -6  13 -11       2922.56       2950.08       114.60 o                         
  -5  13 -11        166.41        216.57        61.56 o                         
  -4  13 -11        906.13        854.22        66.85 o                         
  -3  13 -11         90.65        135.30        55.46 o                         
  -2  13 -11         72.25        111.09        54.60 o                         
  -1  13 -11        782.86        850.08        66.62 o                         
   0  13 -11       1361.06       1331.10        83.74 o                         
   1  13 -11         74.18         93.14        61.05 o                         
   2  13 -11        739.49        669.30        88.09 o                         
   3  13 -11        350.69        264.03        82.15 o                         
   4  13 -11        138.64        101.24        73.32 o                         
   5  13 -11        894.43        853.25        88.16 o                         
  -6  14 -11       1470.48       1487.74        82.66 o                         
  -5  14 -11        389.08        385.87        66.69 o                         
  -4  14 -11         22.05          1.20        61.43 o                         
  -3  14 -11         58.59         34.24        56.58 o                         
  -2  14 -11        396.52        422.31        62.02 o                         
  -1  14 -11         92.76        108.46        59.09 o                         
   0  14 -11       1221.13       1440.72        85.58 o                         
   1  14 -11       1410.33       1419.41        89.32 o                         
   2  14 -11        215.61        176.08        80.58 o                         
   3  14 -11       1026.71        979.21        98.45 o                         
   4  14 -11        178.85         96.02       113.13 o                         
  -7  15 -11        453.61        392.73        66.78 o                         
  -6  15 -11         93.42         27.61        61.56 o                         
  -5  15 -11          8.77        -26.83        62.86 o                         
  -4  15 -11        175.86        168.16        63.63 o                         
  -3  15 -11         60.46         26.71        59.27 o                         
  -2  15 -11       1050.62        909.09        72.73 o                         
  -1  15 -11       1084.02        929.45        79.32 o                         
   0  15 -11        132.85        176.30        70.32 o                         
   1  15 -11       1037.64       1034.25        95.74 o                         
   2  15 -11        789.73        760.35       118.49 o                         
  -7  16 -11         20.09         32.30        62.98 o                         
  -6  16 -11        124.13        116.18        65.88 o                         
  -5  16 -11         39.88         -3.09        64.54 o                         
  -4  16 -11        510.76        428.08        73.00 o                         
  -3  16 -11        457.79        411.34        75.84 o                         
  -2  16 -11         41.71        -16.01        64.73 o                         
  -1  16 -11        795.00        678.93        81.42 o                         
   0  16 -11       1084.34        941.77        97.96 o                         
  -8  17 -11          8.80         22.20        67.82 o                         
  -7  17 -11        116.18          4.20        66.44 o                         
  -6  17 -11        421.99        321.40        73.65 o                         
  -5  17 -11        246.98        265.26        72.32 o                         
  -4  17 -11          7.60        -33.60        70.62 o                         
  -3  17 -11        710.58        715.48        80.81 o                         
  -2  17 -11       1001.88        731.62       137.41 o                         
  -8  18 -11        331.56        289.61        75.77 o                         
  -7  18 -11        175.76        331.46        75.92 o                         
  -6  18 -11        141.70         95.24        75.18 o                         
  -5  18 -11        826.70        963.29        85.36 o                         
  -4  18 -11        571.88        586.26       105.32 o                         
   0   0 -10       3431.74       3294.18       152.86 o                         
   0   1 -10       1287.62       1242.05        35.30 o                         
   1   1 -10       5833.98       5599.51       125.25 o                         
  -1   2 -10       3244.71       3481.32        88.16 o                         
   0   2 -10        403.87        342.60        26.08 o                         
   1   2 -10       1159.25       1044.87        37.08 o                         
   2   2 -10        883.18        875.74        51.21 o                         
  -1   3 -10        306.67        347.57        29.02 o                         
   0   3 -10       1595.23       1567.60        47.15 o                         
   1   3 -10        378.39        283.66        30.45 o                         
   2   3 -10        655.36        564.46        34.44 o                         
   3   3 -10       1943.13       1933.61        82.54 o                         
  -2   4 -10        170.54        142.97        43.24 o                         
  -1   4 -10         10.37          1.36        27.71 o                         
   0   4 -10        134.66         72.46        28.29 o                         
   1   4 -10       1523.91       1345.37        47.77 o                         
   2   4 -10        400.79        457.66        34.12 o                         
   3   4 -10        687.04        707.55        44.15 o                         
   4   4 -10       3353.56       3494.96       142.05 o                         
  -2   5 -10         54.04         43.83        33.92 o                         
  -1   5 -10         50.17         41.88        33.14 o                         
   0   5 -10        554.57        514.83        39.02 o                         
   1   5 -10        880.25        867.55        43.16 o                         
   2   5 -10       2046.45       1960.20        70.25 o                         
   3   5 -10       1018.93        921.01        49.74 o                         
   4   5 -10       2047.83       1967.18        73.99 o                         
   5   5 -10       8499.32       8798.68       286.09 o                         
  -3   6 -10        251.13        271.83        57.44 o                         
  -2   6 -10        212.55        184.27        36.98 o                         
  -1   6 -10        120.93         99.21        34.76 o                         
   0   6 -10        305.88        205.37        35.97 o                         
   1   6 -10        217.43        250.61        40.37 o                         
   2   6 -10       1027.60        949.46        50.64 o                         
   3   6 -10       7536.49       7533.59       175.77 o                         
   4   6 -10       2407.61       2295.48        84.26 o                         
   5   6 -10       1557.27       1459.86        63.81 o                         
   6   6 -10       4662.17       4412.31       171.62 o                         
  -3   7 -10        298.57        261.92        41.38 o                         
  -2   7 -10        173.01        145.06        39.00 o                         
  -1   7 -10         80.04         70.04        36.59 o                         
   0   7 -10         10.57        -30.07        36.70 o                         
   1   7 -10       2375.37       2268.00        75.57 o                         
   2   7 -10       1526.75       1453.51        64.07 o                         
   3   7 -10       1946.17       2017.03        77.19 o                         
   4   7 -10       5243.72       5160.37       141.47 o                         
   5   7 -10        951.99        943.62        60.95 o                         
   6   7 -10        201.37        225.64        47.98 o                         
   7   7 -10        135.19        161.33        64.98 o                         
  -4   8 -10       1627.40       1567.46        95.26 o                         
  -3   8 -10        341.47        324.69        43.61 o                         
  -2   8 -10        127.98        136.31        41.94 o                         
  -1   8 -10        214.41        207.70        44.64 o                         
   0   8 -10         63.70         16.01        37.03 o                         
   1   8 -10        757.39        644.19        47.55 o                         
   2   8 -10       5089.36       4972.49       127.68 o                         
   3   8 -10       2408.38       2465.67        85.06 o                         
   4   8 -10        267.45        215.93        50.14 o                         
   5   8 -10        883.55        826.39        60.51 o                         
   6   8 -10        347.97        331.63        55.32 o                         
   7   8 -10         82.47         69.52        52.07 o                         
   8   8 -10        145.69        159.51        76.05 o                         
  -4   9 -10        995.44       1096.21        77.89 o                         
  -3   9 -10       2311.47       2343.62        89.26 o                         
  -2   9 -10        204.08        165.98        45.47 o                         
  -1   9 -10        472.07        468.08        50.41 o                         
   0   9 -10        746.84        847.33        52.69 o                         
   1   9 -10        109.78         73.34        40.96 o                         
   2   9 -10        536.22        569.44        48.82 o                         
   3   9 -10        470.62        516.64        50.61 o                         
   4   9 -10         66.08         88.10        48.09 o                         
   5   9 -10        191.25        169.92        50.53 o                         
   6   9 -10          0.54          5.22        51.78 o                         
   7   9 -10         40.53         21.57        53.52 o                         
   8   9 -10         18.40         23.59        56.80 o                         
   9   9 -10        480.44        479.26        99.97 o                         
  -5  10 -10       4025.11       4136.90       213.47 o                         
  -4  10 -10        987.72       1037.38        60.66 o                         
  -3  10 -10       1270.10       1328.48        65.93 o                         
  -2  10 -10       1053.52       1137.25        66.49 o                         
  -1  10 -10         33.28          7.91        46.19 o                         
   0  10 -10        518.11        479.55        48.55 o                         
   1  10 -10       1131.33       1248.78        61.14 o                         
   2  10 -10        365.58        434.09        52.39 o                         
   3  10 -10         13.96         39.77        47.00 o                         
   4  10 -10         10.50         48.18        53.91 o                         
   5  10 -10         47.61          6.27        56.32 o                         
   6  10 -10         18.31         -1.05        54.18 o                         
   7  10 -10         35.82        -35.51        55.64 o                         
   8  10 -10        139.75        108.26        61.91 o                         
   9  10 -10        343.86        389.62        69.90 o                         
  10  10 -10       2128.53       2068.68       150.42 o                         
  -5  11 -10        582.33        583.81        54.02 o                         
  -4  11 -10       2600.56       2528.43        94.21 o                         
  -3  11 -10        340.24        346.23        50.42 o                         
  -2  11 -10        277.08        237.69        49.52 o                         
  -1  11 -10        164.06        224.70        48.50 o                         
   0  11 -10         68.34        104.34        47.10 o                         
   1  11 -10        139.54        175.31        48.93 o                         
   2  11 -10        662.27        715.84        57.71 o                         
   3  11 -10         34.75         35.95        49.86 o                         
   4  11 -10        289.62        224.57        59.38 o                         
   5  11 -10        244.96        313.66        61.63 o                         
   6  11 -10         40.90         16.37        61.50 o                         
   7  11 -10        348.14        364.32        69.54 o                         
   8  11 -10       1229.28       1273.85        89.63 o                         
   9  11 -10        663.75        604.05        84.30 o                         
  10  11 -10        505.03        527.45        93.17 o                         
  -6  12 -10       1265.62       1566.82       214.49 o                         
  -5  12 -10        152.43        189.33        48.05 o                         
  -4  12 -10        518.35        578.22        54.79 o                         
  -3  12 -10        284.52        276.29        50.22 o                         
  -2  12 -10         10.86          1.93        45.65 o                         
  -1  12 -10        529.74        561.59        54.30 o                         
   0  12 -10        792.37        753.09        58.91 o                         
   1  12 -10        138.45        168.32        49.39 o                         
   2  12 -10        282.35        240.35        52.12 o                         
   3  12 -10        510.46        520.55        64.41 o                         
   4  12 -10         63.06         15.80        60.22 o                         
   5  12 -10        231.51        122.44        64.39 o                         
   6  12 -10        318.13        367.79        70.74 o                         
   7  12 -10        217.76        243.85        71.35 o                         
   8  12 -10        172.32        193.79        75.13 o                         
   9  12 -10       1474.42       1496.82       103.08 o                         
  -6  13 -10        303.05        272.65        53.31 o                         
  -5  13 -10        254.59        273.14        53.03 o                         
  -4  13 -10         17.96         -1.12        46.98 o                         
  -3  13 -10        295.34        256.38        50.43 o                         
  -2  13 -10        540.61        539.87        56.39 o                         
  -1  13 -10         36.54        -11.13        48.23 o                         
   0  13 -10        333.16        341.24        54.83 o                         
   1  13 -10        743.44        700.49        62.21 o                         
   2  13 -10        370.83        409.25        56.28 o                         
   3  13 -10         37.16         -5.62        62.15 o                         
   4  13 -10        397.70        387.87        71.98 o                         
   5  13 -10        134.06        131.89        67.06 o                         
   6  13 -10        452.74        512.19        76.04 o                         
   7  13 -10        266.97        218.18        78.06 o                         
   8  13 -10        547.60        466.81        83.84 o                         
  -7  14 -10         23.04         10.20        71.78 o                         
  -6  14 -10         84.48         64.97        52.66 o                         
  -5  14 -10        319.67        321.69        55.98 o                         
  -4  14 -10        688.90        670.35        62.49 o                         
  -3  14 -10         91.86        142.46        49.27 o                         
  -2  14 -10         72.75         37.53        49.51 o                         
  -1  14 -10        843.87        887.98        64.52 o                         
   0  14 -10        216.78        203.59        59.15 o                         
   1  14 -10        301.88        271.12        61.84 o                         
   2  14 -10       1410.29       1330.56        74.00 o                         
   3  14 -10        539.30        422.94        70.71 o                         
   4  14 -10        318.94        267.95        68.86 o                         
   5  14 -10        224.69        208.95        75.62 o                         
   6  14 -10        203.12        267.58        76.84 o                         
  -7  15 -10         56.77         27.88        53.57 o                         
  -6  15 -10        468.43        468.14        59.13 o                         
  -5  15 -10         78.46         65.09        54.05 o                         
  -4  15 -10        304.41        323.07        57.71 o                         
  -3  15 -10        331.18        333.14        55.49 o                         
  -2  15 -10        213.93        220.17        54.75 o                         
  -1  15 -10        299.03        231.05        56.55 o                         
   0  15 -10       1015.99       1101.84        77.29 o                         
   1  15 -10        643.55        551.09        70.81 o                         
   2  15 -10        202.68        197.34        61.93 o                         
   3  15 -10       1401.21       1272.11        88.73 o                         
   4  15 -10        378.65        367.44        78.59 o                         
   5  15 -10        255.76        290.09        79.55 o                         
  -8  16 -10        602.24        677.97        93.09 o                         
  -7  16 -10        187.96        181.21        59.44 o                         
  -6  16 -10        394.96        431.53        62.43 o                         
  -5  16 -10       1137.39       1100.39        76.23 o                         
  -4  16 -10         32.19          6.86        57.09 o                         
  -3  16 -10        171.77        138.92        59.80 o                         
  -2  16 -10        886.80        839.89        68.18 o                         
  -1  16 -10        415.43        443.37        71.17 o                         
   0  16 -10        331.13        350.14        68.63 o                         
   1  16 -10       2431.39       2586.47       124.36 o                         
   2  16 -10        561.93        599.43        75.35 o                         
   3  16 -10        439.22        418.75        80.64 o                         
   4  16 -10         42.42        -30.63        79.64 o                         
  -8  17 -10        686.83        669.22        67.68 o                         
  -7  17 -10       1021.07        963.95        76.72 o                         
  -6  17 -10        277.52        290.84        63.60 o                         
  -5  17 -10        797.62        741.98        71.85 o                         
  -4  17 -10       1157.09       1024.12        79.23 o                         
  -3  17 -10        210.48         96.22        64.22 o                         
  -2  17 -10         67.16          8.11        63.46 o                         
  -1  17 -10       2503.31       2398.46       112.72 o                         
   0  17 -10        505.24        510.97        75.76 o                         
   1  17 -10        680.77        782.01        80.23 o                         
   2  17 -10       1316.84       1346.33       105.11 o                         
  -9  18 -10       3210.78       3558.64       190.36 o                         
  -8  18 -10        414.77        422.98        67.53 o                         
  -7  18 -10       1563.65       1687.07       173.25 o                         
  -6  18 -10       1529.05       1593.97        98.58 o                         
  -5  18 -10         38.59         41.27        63.16 o                         
  -4  18 -10        412.62        312.09        71.18 o                         
  -3  18 -10        858.81        842.67        79.99 o                         
  -2  18 -10        785.24        630.09        85.42 o                         
  -1  18 -10        853.19       1052.32        94.06 o                         
   0  18 -10       2189.51       2297.97       112.69 o                         
  -9  19 -10       1076.51       1047.87        83.59 o                         
  -8  19 -10       3222.38       3367.49       133.38 o                         
  -7  19 -10        168.80        141.36        71.43 o                         
  -6  19 -10        830.52        777.28        79.02 o                         
  -5  19 -10        417.85        389.56        74.82 o                         
  -4  19 -10        188.47         97.56        71.27 o                         
  -3  19 -10        346.64        201.35        74.66 o                         
  -2  19 -10        850.78        887.13        96.47 o                         
 -10  20 -10       4675.47       4726.88       233.66 o                         
  -9  20 -10        797.48        729.55        80.61 o                         
  -8  20 -10        808.07        898.40        84.82 o                         
  -7  20 -10        580.77        559.56        76.90 o                         
  -6  20 -10         95.42        -22.68        75.82 o                         
  -5  20 -10         99.83         90.87        73.03 o                         
  -4  20 -10         73.91         48.51        76.62 o                         
 -10  21 -10        645.97        646.04        84.78 o                         
  -9  21 -10       1853.11       1902.81       147.27 o                         
  -8  21 -10        571.23        618.71        94.15 o                         
   0   1  -9        285.67        244.60        21.35 o                         
   0   2  -9        224.78        228.31        21.33 o                         
   1   2  -9        746.88        649.51        25.93 o                         
  -1   3  -9        132.96        142.90        21.78 o                         
   0   3  -9          1.36         -1.63        20.19 o                         
   1   3  -9       2108.98       2123.94        49.03 o                         
   2   3  -9       1352.19       1287.98        38.43 o                         
  -1   4  -9       1794.55       1897.48        45.46 o                         
   0   4  -9       2262.81       2310.68        53.25 o                         
   1   4  -9         56.37         57.26        25.61 o                         
   2   4  -9       1249.62       1226.28        40.38 o                         
   3   4  -9       3299.25       3382.21        82.51 o                         
  -2   5  -9        595.73        723.92        30.50 o                         
  -1   5  -9        553.34        538.32        31.75 o                         
   0   5  -9       1359.34       1384.12        44.22 o                         
   1   5  -9       1205.44       1194.12        39.97 o                         
   2   5  -9         96.08        168.29        29.81 o                         
   3   5  -9       5381.95       5158.42       116.28 o                         
   4   5  -9       6216.03       6487.39       137.88 o                         
  -2   6  -9       3174.35       3380.36        80.05 o                         
  -1   6  -9       1496.06       1331.75        47.60 o                         
   0   6  -9        168.75        162.46        30.42 o                         
   1   6  -9       2675.81       2737.16        74.79 o                         
   2   6  -9       3680.30       3454.76        87.21 o                         
   3   6  -9        210.89        149.39        36.33 o                         
   4   6  -9       8364.68       8591.98       187.49 o                         
   5   6  -9       8023.31       7854.31       173.93 o                         
  -3   7  -9       6399.04       6558.17       151.26 o                         
  -2   7  -9       1178.31       1096.16        48.79 o                         
  -1   7  -9       2203.01       2437.85        69.63 o                         
   0   7  -9       2519.68       2640.39        82.99 o                         
   1   7  -9        803.31        857.24        46.54 o                         
   2   7  -9       7353.29       7042.68       149.87 o                         
   3   7  -9       7912.47       7698.47       169.34 o                         
   4   7  -9        733.56        739.06        46.28 o                         
   5   7  -9       7212.76       7162.31       175.82 o                         
   6   7  -9       2938.78       2858.96        91.71 o                         
  -3   8  -9       6339.46       6858.62       159.27 o                         
  -2   8  -9       2202.92       2263.47        69.70 o                         
  -1   8  -9        266.85        218.03        37.95 o                         
   0   8  -9       2729.21       2806.07        79.96 o                         
   1   8  -9       3574.30       3373.28        93.42 o                         
   2   8  -9         59.12         89.60        37.45 o                         
   3   8  -9       3889.36       3849.16       107.54 o                         
   4   8  -9       2103.10       1917.90        68.14 o                         
   5   8  -9        888.73        875.44        54.54 o                         
   6   8  -9       2216.40       2223.66        82.66 o                         
   7   8  -9       1023.39        953.93        63.88 o                         
  -4   9  -9      10289.79      10482.86       232.15 o                         
  -3   9  -9        167.29        164.11        38.96 o                         
  -2   9  -9       3199.88       3204.51        92.23 o                         
  -1   9  -9       1251.09       1181.61        53.76 o                         
   0   9  -9         11.15        -35.69        35.69 o                         
   1   9  -9       3672.19       3739.65       103.76 o                         
   2   9  -9       1948.67       1914.84        74.28 o                         
   3   9  -9        206.94        143.75        42.02 o                         
   4   9  -9       1172.21       1179.09        56.84 o                         
   5   9  -9        174.12        219.04        45.93 o                         
   6   9  -9        118.40         75.52        46.19 o                         
   7   9  -9        263.36        288.05        50.08 o                         
   8   9  -9       1069.64       1164.40        64.14 o                         
  -4  10  -9       7816.84       7814.08       192.39 o                         
  -3  10  -9       6052.34       6220.85       158.42 o                         
  -2  10  -9        740.83        668.78        47.16 o                         
  -1  10  -9       1678.71       1731.90        67.87 o                         
   0  10  -9        888.79        762.26        49.31 o                         
   1  10  -9         10.41        -39.02        39.02 o                         
   2  10  -9       1211.55       1031.04        60.59 o                         
   3  10  -9       1160.47       1162.43        60.81 o                         
   4  10  -9        302.81        376.88        48.95 o                         
   5  10  -9       2112.49       2104.44        88.80 o                         
   6  10  -9        356.38        359.34        52.87 o                         
   7  10  -9        242.39        246.66        51.84 o                         
   8  10  -9       1190.43       1152.98        65.30 o                         
   9  10  -9       2949.69       3250.70       104.46 o                         
  -5  11  -9       5672.71       5711.95       151.14 o                         
  -4  11  -9        149.51        105.00        42.72 o                         
  -3  11  -9       5161.95       4960.60       134.87 o                         
  -2  11  -9       1800.35       1739.18        71.92 o                         
  -1  11  -9         94.89         99.35        40.19 o                         
   0  11  -9        523.80        496.07        46.44 o                         
   1  11  -9        424.25        383.87        46.18 o                         
   2  11  -9         78.65         36.78        43.33 o                         
   3  11  -9       1823.81       1765.61        77.73 o                         
   4  11  -9        637.86        658.05        54.36 o                         
   5  11  -9         68.76         27.41        53.75 o                         
   6  11  -9        499.61        447.48        60.94 o                         
   7  11  -9        520.46        648.95        65.17 o                         
   8  11  -9        533.18        474.75        47.79 o                         
   9  11  -9       2846.19       2911.54        85.45 o                         
  10  11  -9       4818.97       5173.86       137.22 o                         
  -5  12  -9       3996.74       4029.73       116.15 o                         
  -4  12  -9       3009.59       2793.78       130.14 o                         
  -3  12  -9        483.71        421.52        49.70 o                         
  -2  12  -9       1316.80       1229.99        63.87 o                         
  -1  12  -9        516.68        469.24        46.18 o                         
   0  12  -9        417.10        376.87        46.66 o                         
   1  12  -9        272.61        206.94        47.82 o                         
   2  12  -9        759.40        619.57        54.21 o                         
   3  12  -9         86.46        114.16        49.15 o                         
   4  12  -9         24.34        -10.85        49.01 o                         
   5  12  -9         79.67         51.92        58.06 o                         
   6  12  -9         87.23         37.70        57.27 o                         
   7  12  -9        763.69        644.47        50.81 o                         
   8  12  -9       3492.20       3543.82        99.94 o                         
   9  12  -9        554.66        589.95        47.24 o                         
  10  12  -9       2298.00       2242.61        82.71 o                         
  11  12  -9       1247.66       1184.75        55.00 o                         
  -6  13  -9       1503.83       1436.12        74.45 o                         
  -5  13  -9          0.38         21.90        45.66 o                         
  -4  13  -9       1923.91       1867.56        80.52 o                         
  -3  13  -9       1091.83       1142.45        61.91 o                         
  -2  13  -9         56.52          7.35        45.42 o                         
  -1  13  -9         33.78        -18.05        42.07 o                         
   0  13  -9         76.09         30.07        43.72 o                         
   1  13  -9         29.52         15.17        45.31 o                         
   2  13  -9        383.07        404.76        52.38 o                         
   3  13  -9         53.61        -11.14        48.43 o                         
   4  13  -9         49.77         -0.27        49.67 o                         
   5  13  -9        100.61         54.13        31.81 o                         
   6  13  -9        733.04        724.83        50.95 o                         
   7  13  -9        372.46        325.42        55.73 o                         
   8  13  -9       1440.99       1409.08        72.04 o                         
   9  13  -9       3126.18       3179.36        90.77 o                         
  10  13  -9        291.04        255.59        44.44 o                         
  -6  14  -9       2655.02       2678.20       104.38 o                         
  -5  14  -9       3416.26       3317.30       118.08 o                         
  -4  14  -9        110.00        148.78        46.27 o                         
  -3  14  -9       2051.05       2050.17        87.07 o                         
  -2  14  -9        357.55        393.47        51.99 o                         
  -1  14  -9          0.40        -35.79        43.55 o                         
   0  14  -9        288.35        175.29        50.37 o                         
   1  14  -9         38.38         11.71        48.92 o                         
   2  14  -9         42.13         -0.45        49.37 o                         
   3  14  -9          6.89          1.17        50.72 o                         
   4  14  -9         67.84         50.97        35.59 o                         
   5  14  -9        108.73         28.27        41.60 o                         
   6  14  -9       1089.49       1100.39        67.80 o                         
   7  14  -9       1972.94       1963.90        65.50 o                         
   8  14  -9        269.03        253.59        34.83 o                         
   9  14  -9        308.34        366.28        40.49 o                         
  -7  15  -9       1290.93       1160.69        70.37 o                         
  -6  15  -9        159.32        185.83        51.75 o                         
  -5  15  -9       1031.64       1138.20        69.30 o                         
  -4  15  -9       2353.37       2217.51        96.55 o                         
  -3  15  -9        256.51        204.52        52.16 o                         
  -2  15  -9        488.68        433.42        53.54 o                         
  -1  15  -9        460.03        327.70        52.65 o                         
   0  15  -9          3.13        -14.99        50.63 o                         
   1  15  -9         92.49         11.29        50.96 o                         
   2  15  -9        108.20        114.11        34.72 o                         
   3  15  -9        176.12        172.53        38.24 o                         
   4  15  -9        204.38        173.12        44.19 o                         
   5  15  -9        893.88        844.72        48.19 o                         
   6  15  -9        111.11         84.41        30.68 o                         
   7  15  -9       1256.99       1355.51        60.59 o                         
  -7  16  -9       2149.03       2347.37        98.38 o                         
  -6  16  -9       1753.74       1786.93        87.11 o                         
  -5  16  -9        128.00         77.59        51.77 o                         
  -4  16  -9         58.21         44.26        50.68 o                         
  -3  16  -9        507.38        461.03        60.16 o                         
  -2  16  -9        193.77        210.77        53.50 o                         
  -1  16  -9        385.02        364.23        34.11 o                         
   0  16  -9        592.58        488.14        40.81 o                         
   1  16  -9         76.24         40.67        36.78 o                         
   2  16  -9         52.79         21.27        40.17 o                         
   3  16  -9        115.81         89.50        33.58 o                         
   4  16  -9        316.00        348.89        44.81 o                         
   5  16  -9       1168.19       1091.08        51.10 o                         
   6  16  -9       1366.40       1363.43        62.00 o                         
  -8  17  -9       1401.04       1319.71        76.12 o                         
  -7  17  -9        639.85        692.78        63.31 o                         
  -6  17  -9        529.72        612.03        61.50 o                         
  -5  17  -9        231.40        179.89        55.05 o                         
  -4  17  -9        129.89         80.77        33.15 o                         
  -3  17  -9        124.56         47.07        32.61 o                         
  -2  17  -9       1164.05        975.56        57.83 o                         
  -1  17  -9         32.21          4.19        25.71 o                         
   0  17  -9        750.93        700.79        51.58 o                         
   1  17  -9        437.06        294.63        45.47 o                         
   2  17  -9        248.45        169.48        35.68 o                         
   3  17  -9        274.49        236.58        38.80 o                         
   4  17  -9        341.31        374.60        37.04 o                         
   5  17  -9         39.20         11.61        37.45 o                         
  -8  18  -9        977.10        928.31        54.00 o                         
  -7  18  -9       1279.81       1227.04        57.04 o                         
  -6  18  -9        382.25        365.47        31.47 o                         
  -5  18  -9         53.55         -6.07        25.73 o                         
  -4  18  -9        450.97        310.72        40.11 o                         
  -3  18  -9        332.42        284.98        32.62 o                         
  -2  18  -9        484.54        347.41        34.90 o                         
  -1  18  -9        973.41        901.48        65.85 o                         
   0  18  -9        102.23        143.58        47.73 o                         
   1  18  -9        324.91        243.85        38.47 o                         
   2  18  -9         63.35         27.54        39.34 o                         
   3  18  -9         54.06         42.54        34.89 o                         
  -9  19  -9       3389.26       3159.75        95.84 o                         
  -8  19  -9        351.22        354.92        34.60 o                         
  -7  19  -9       1319.31       1257.04        61.86 o                         
  -6  19  -9        457.24        473.32        36.94 o                         
  -5  19  -9        308.42        339.57        36.80 o                         
  -4  19  -9        166.78         92.88        34.35 o                         
  -3  19  -9        170.21        116.61        36.13 o                         
  -2  19  -9         61.14         29.83        48.69 o                         
  -1  19  -9        252.51        201.69        52.37 o                         
   0  19  -9        117.02         63.99        41.28 o                         
   1  19  -9         17.86         27.75        44.25 o                         
   2  19  -9        997.31        950.83        61.78 o                         
  -9  20  -9       4626.05       4790.56       128.81 o                         
  -8  20  -9       2082.08       2058.04        74.10 o                         
  -7  20  -9        342.01        324.27        39.24 o                         
  -6  20  -9        244.90        222.12        38.47 o                         
  -5  20  -9        258.31        260.56        45.11 o                         
  -4  20  -9        394.03        380.70        43.05 o                         
  -3  20  -9        222.12        148.96        53.31 o                         
  -2  20  -9         56.28          6.71        54.69 o                         
  -1  20  -9         37.42        -27.62        44.46 o                         
   0  20  -9        367.61        277.29        50.26 o                         
 -10  21  -9       4751.23       5056.34       132.11 o                         
  -9  21  -9        155.93        196.31        40.88 o                         
  -8  21  -9       1297.34       1412.91        75.23 o                         
  -7  21  -9        884.52        934.87        69.74 o                         
  -6  21  -9        104.93         93.49        43.00 o                         
  -5  21  -9        324.44        337.71        46.08 o                         
  -4  21  -9        554.09        592.44        51.11 o                         
  -3  21  -9         78.43         70.02        58.53 o                         
  -2  21  -9        705.07        696.48        57.10 o                         
 -10  22  -9       1814.28       1965.75        83.08 o                         
  -9  22  -9       1716.17       1959.84        78.27 o                         
  -8  22  -9        113.49        104.81        45.56 o                         
  -7  22  -9        618.33        572.21        51.66 o                         
  -6  22  -9        938.37        999.73        60.01 o                         
  -5  22  -9         13.10         -1.00        47.63 o                         
 -11  23  -9       1355.73       1369.50        67.46 o                         
 -10  23  -9         46.30         40.75        50.18 o                         
  -9  23  -9        370.23        334.82        51.94 o                         
   0   0  -8      25265.25      25713.20       850.41 o                         
   0   1  -8       5394.02       5399.01        81.85 o                         
   1   1  -8      15683.23      16383.77       313.50 o                         
  -1   2  -8      22208.82      23497.64       445.62 o                         
   0   2  -8       3814.32       3665.26        57.48 o                         
   1   2  -8       3754.92       3827.54        59.85 o                         
   2   2  -8       1335.48       1732.89        55.85 o                         
  -1   3  -8       4166.04       4207.70        65.22 o                         
   0   3  -8       9710.25       9920.53       140.38 o                         
   1   3  -8        700.06        725.41        25.55 o                         
   2   3  -8        186.81        221.68        20.57 o                         
   3   3  -8        648.52        550.76        39.20 o                         
  -2   4  -8      15659.61      15872.10       319.96 o                         
  -1   4  -8       3347.51       3159.40        55.37 o                         
   0   4  -8        335.53        249.26        20.95 o                         
   1   4  -8        638.12        753.27        26.75 o                         
   2   4  -8         17.11         54.34        22.31 o                         
   3   4  -8         61.49         33.54        24.87 o                         
   4   4  -8       3134.08       3394.86       124.71 o                         
  -2   5  -8       1810.31       1705.99        39.46 o                         
  -1   5  -8       2512.12       2400.88        49.56 o                         
   0   5  -8        849.51        816.17        29.27 o                         
   1   5  -8        678.34        652.56        29.79 o                         
   2   5  -8        749.55        766.51        34.01 o                         
   3   5  -8        385.88        386.59        31.89 o                         
   4   5  -8        228.81        247.99        30.44 o                         
   5   5  -8       6066.99       5944.88       173.72 o                         
  -3   6  -8       3205.74       3384.52       111.68 o                         
  -2   6  -8       1497.71       1430.09        39.00 o                         
  -1   6  -8         26.18         23.42        21.29 o                         
   0   6  -8       5302.88       5444.23        99.91 o                         
   1   6  -8       1507.65       1491.23        47.38 o                         
   2   6  -8       1655.62       1610.67        50.29 o                         
   3   6  -8       4209.78       4211.58        93.20 o                         
   4   6  -8        633.01        637.88        36.76 o                         
   5   6  -8       3325.74       3235.61        79.79 o                         
   6   6  -8       9330.08       7865.18       227.18 o                         
  -3   7  -8        109.44         96.05        24.37 o                         
  -2   7  -8        116.15        136.39        27.85 o                         
  -1   7  -8       1118.24       1168.00        42.59 o                         
   0   7  -8        273.51        218.34        28.81 o                         
   1   7  -8       3612.74       3605.49        83.28 o                         
   2   7  -8       1062.99       1063.68        48.69 o                         
   3   7  -8        682.03        553.02        38.08 o                         
   4   7  -8       5318.29       5317.78       118.04 o                         
   5   7  -8       1169.82       1107.98        49.30 o                         
   6   7  -8       1893.24       1895.71        66.58 o                         
   7   7  -8       2122.93       1802.16        98.82 o                         
  -4   8  -8       6163.01       5876.14       181.71 o                         
  -3   8  -8        958.45        814.42        40.82 o                         
  -2   8  -8        118.14        136.27        30.40 o                         
  -1   8  -8        452.14        467.72        37.15 o                         
   0   8  -8       2015.43       2132.97        62.16 o                         
   1   8  -8        666.95        701.18        37.86 o                         
   2   8  -8       1416.45       1626.69        55.76 o                         
   3   8  -8        115.67        187.38        33.55 o                         
   4   8  -8       1525.26       1306.75        54.04 o                         
   5   8  -8       1972.93       1842.76        65.13 o                         
   6   8  -8       1692.56       1652.47        62.69 o                         
   7   8  -8         85.38         54.43        19.93 o                         
   8   8  -8         90.56         72.20        34.99 o                         
  -4   9  -8       2218.43       2248.25        67.67 o                         
  -3   9  -8       4606.70       4446.65       112.43 o                         
  -2   9  -8       2539.55       2676.31        78.58 o                         
  -1   9  -8        154.59        111.53        33.58 o                         
   0   9  -8        454.43        479.48        39.04 o                         
   1   9  -8        178.34        249.49        36.09 o                         
   2   9  -8        653.94        532.16        40.79 o                         
   3   9  -8        260.49        342.97        42.43 o                         
   4   9  -8        600.07        641.49        43.20 o                         
   5   9  -8         13.39         17.63        35.83 o                         
   6   9  -8       1000.48        954.87        43.52 o                         
   7   9  -8         90.85         85.86        25.12 o                         
   8   9  -8        111.53         85.20        18.70 o                         
   9   9  -8       1208.60       1080.43        57.23 o                         
  -5  10  -8       7766.98       7504.47       253.75 o                         
  -4  10  -8       3168.53       2942.09        84.97 o                         
  -3  10  -8        981.51        865.49        47.02 o                         
  -2  10  -8       6600.65       6396.13       149.46 o                         
  -1  10  -8       2266.78       2287.19        74.06 o                         
   0  10  -8       1211.33       1033.22        50.45 o                         
   1  10  -8       1727.53       1981.02        71.03 o                         
   2  10  -8        384.58        422.40        45.55 o                         
   3  10  -8        267.31        303.67        40.51 o                         
   4  10  -8       3317.36       3409.01        84.61 o                         
   5  10  -8       2605.31       2641.58        73.08 o                         
   6  10  -8        266.41        224.47        21.50 o                         
   7  10  -8        762.02        752.12        34.28 o                         
   8  10  -8         50.63         20.12        21.56 o                         
   9  10  -8        913.92        860.20        36.11 o                         
  10  10  -8       3153.83       3008.88       104.52 o                         
  -5  11  -8        705.70        775.40        48.51 o                         
  -4  11  -8       5342.58       5704.50       148.32 o                         
  -3  11  -8       2990.02       2888.68        86.11 o                         
  -2  11  -8        192.96        156.54        37.05 o                         
  -1  11  -8       4183.39       4434.76       112.10 o                         
   0  11  -8        487.57        521.12        43.81 o                         
   1  11  -8        898.19        784.45        48.80 o                         
   2  11  -8       3109.14       3211.64       103.37 o                         
   3  11  -8        731.46        842.10        44.32 o                         
   4  11  -8       1332.18       1274.73        55.05 o                         
   5  11  -8       2717.50       2620.43        64.46 o                         
   6  11  -8        368.33        338.06        27.06 o                         
   7  11  -8        359.94        393.53        26.15 o                         
   8  11  -8       1380.07       1343.55        46.70 o                         
   9  11  -8       1181.82       1140.76        44.91 o                         
  10  11  -8        590.23        552.57        35.18 o                         
  11  11  -8       3343.70       3336.89       123.53 o                         
  -6  12  -8       1546.02       1778.67       114.23 o                         
  -5  12  -8       1253.21       1083.50        59.73 o                         
  -4  12  -8        710.58        767.89        50.50 o                         
  -3  12  -8       5021.77       4832.30       125.13 o                         
  -2  12  -8        715.43        668.46        46.01 o                         
  -1  12  -8        873.25        801.56        49.18 o                         
   0  12  -8       2972.73       3113.26        83.35 o                         
   1  12  -8       1221.48       1283.25        53.04 o                         
   2  12  -8       2266.92       2158.80        73.86 o                         
   3  12  -8       6865.14       6396.34       132.20 o                         
   4  12  -8       1231.68       1196.33        42.98 o                         
   5  12  -8        911.97        765.16        36.21 o                         
   6  12  -8        470.45        458.64        27.37 o                         
   7  12  -8        219.53        207.93        25.93 o                         
   8  12  -8        360.83        313.46        29.45 o                         
   9  12  -8       1442.66       1313.22        50.95 o                         
  10  12  -8       1010.42        910.34        42.19 o                         
  11  12  -8        358.68        368.20        39.35 o                         
  12  12  -8       1361.22       1376.51        80.05 o                         
  -6  13  -8        240.13        153.76        48.02 o                         
  -5  13  -8        504.95        336.37        46.84 o                         
  -4  13  -8       1910.70       1756.79        74.84 o                         
  -3  13  -8        384.90        366.09        42.08 o                         
  -2  13  -8       2214.96       2331.58        69.79 o                         
  -1  13  -8       1225.18       1179.88        89.45 o                         
   0  13  -8       2000.28       1993.77        65.01 o                         
   1  13  -8       5582.46       5609.99       125.96 o                         
   2  13  -8        722.47        776.56        34.31 o                         
   3  13  -8       1253.31       1136.71        43.62 o                         
   4  13  -8       1679.32       1700.13        54.41 o                         
   5  13  -8         41.70        -18.39        21.56 o                         
   6  13  -8         76.51         66.82        25.74 o                         
   7  13  -8        612.11        490.53        38.05 o                         
   8  13  -8       1098.18       1000.77        41.90 o                         
   9  13  -8        352.02        352.09        35.44 o                         
  10  13  -8        808.25        647.02        42.45 o                         
  11  13  -8        246.54        219.84        41.38 o                         
  -7  14  -8        142.10        142.03        27.73 o                         
  -6  14  -8         20.40         41.90        19.74 o                         
  -5  14  -8        149.23        126.57        20.23 o                         
  -4  14  -8        391.63        386.78        26.45 o                         
  -3  14  -8        824.61        776.86        34.99 o                         
  -2  14  -8        567.66        567.99        30.69 o                         
  -1  14  -8       5876.65       5850.92       135.48 o                         
   0  14  -8        727.23        737.24        43.34 o                         
   1  14  -8       2641.14       2537.86        67.08 o                         
   2  14  -8       3707.40       3550.59        85.62 o                         
   3  14  -8        349.47        284.15        29.44 o                         
   4  14  -8        234.04        214.22        27.25 o                         
   5  14  -8         88.53         63.51        25.28 o                         
   6  14  -8        286.41        236.46        30.00 o                         
   7  14  -8         25.64         16.13        30.59 o                         
   8  14  -8        713.53        611.16        39.87 o                         
   9  14  -8       1054.02       1038.32        48.96 o                         
  10  14  -8        369.62        352.05        42.03 o                         
  -7  15  -8         37.38         33.12        23.10 o                         
  -6  15  -8        208.84        172.41        26.13 o                         
  -5  15  -8        768.60        790.60        40.33 o                         
  -4  15  -8        440.31        445.83        31.32 o                         
  -3  15  -8        587.61        751.45        38.33 o                         
  -2  15  -8       3124.56       3157.53        87.66 o                         
  -1  15  -8       1374.59       1321.53        50.59 o                         
   0  15  -8       8135.01       8215.14       163.96 o                         
   1  15  -8        916.09        903.11        40.34 o                         
   2  15  -8       1378.53       1222.38        49.49 o                         
   3  15  -8        892.48        868.13        35.67 o                         
   4  15  -8         80.81         62.78        25.75 o                         
   5  15  -8         67.65         20.24        27.77 o                         
   6  15  -8        238.87        175.68        32.33 o                         
   7  15  -8        455.23        358.74        37.57 o                         
   8  15  -8        432.82        486.78        41.42 o                         
   9  15  -8         64.12         40.65        40.68 o                         
  -8  16  -8        277.80        317.25        61.59 o                         
  -7  16  -8        150.32         74.92        27.88 o                         
  -6  16  -8          3.83        -14.67        27.18 o                         
  -5  16  -8          2.12         57.83        28.28 o                         
  -4  16  -8        514.15        496.64        38.67 o                         
  -3  16  -8        760.20        657.02        46.75 o                         
  -2  16  -8       4767.03       4478.56        96.54 o                         
  -1  16  -8       3260.44       3294.26        79.54 o                         
   0  16  -8       1375.09       1359.30        59.26 o                         
   1  16  -8       3266.05       3298.95        83.10 o                         
   2  16  -8        585.55        568.43        30.36 o                         
   3  16  -8         94.43        119.15        26.45 o                         
   4  16  -8         20.99         13.77        28.10 o                         
   5  16  -8        148.46        173.10        32.68 o                         
   6  16  -8         47.11         47.49        34.50 o                         
   7  16  -8        232.02        217.85        39.09 o                         
   8  16  -8         57.99         50.59        40.92 o                         
  -8  17  -8        109.86         35.30        29.77 o                         
  -7  17  -8       1143.47       1028.45        55.23 o                         
  -6  17  -8        334.04        254.64        33.47 o                         
  -5  17  -8        643.35        587.86        39.68 o                         
  -4  17  -8       2429.09       2450.11        89.12 o                         
  -3  17  -8       1536.35       1478.63        55.93 o                         
  -2  17  -8       1076.44        987.74        42.35 o                         
  -1  17  -8       6574.81       6343.78       133.28 o                         
   0  17  -8       1067.99        943.76        46.16 o                         
   1  17  -8       1324.26       1303.54        47.34 o                         
   2  17  -8        708.28        666.82        34.78 o                         
   3  17  -8        354.08        362.18        32.66 o                         
   4  17  -8        154.98        106.96        32.52 o                         
   5  17  -8        465.65        389.72        39.08 o                         
   6  17  -8        136.88        131.22        39.34 o                         
   7  17  -8         73.84         52.53        42.77 o                         
  -9  18  -8       1243.49       1305.83        79.40 o                         
  -8  18  -8        329.01        282.23        35.14 o                         
  -7  18  -8        510.94        521.76        39.72 o                         
  -6  18  -8       1683.13       1639.83        61.90 o                         
  -5  18  -8        256.32        219.67        32.12 o                         
  -4  18  -8       1673.64       1610.37        56.91 o                         
  -3  18  -8       4843.96       4766.17       113.94 o                         
  -2  18  -8       2351.52       2224.10        69.22 o                         
  -1  18  -8       1114.86       1104.98        61.02 o                         
   0  18  -8       3004.78       3109.62        76.19 o                         
   1  18  -8        737.93        690.86        36.23 o                         
   2  18  -8        223.81        222.77        32.35 o                         
   3  18  -8         23.10         13.01        32.66 o                         
   4  18  -8         91.50         59.19        35.91 o                         
   5  18  -8        118.61        103.63        40.19 o                         
  -9  19  -8        656.86        661.56        44.17 o                         
  -8  19  -8       1785.17       1610.79        67.89 o                         
  -7  19  -8        191.07         94.61        27.02 o                         
  -6  19  -8       1578.59       1590.89        61.51 o                         
  -5  19  -8       1057.66        975.96        46.49 o                         
  -4  19  -8        536.70        515.57        36.81 o                         
  -3  19  -8        720.44        687.53        39.98 o                         
  -2  19  -8       2493.94       2353.73        69.01 o                         
  -1  19  -8        558.84        535.21        33.40 o                         
   0  19  -8         76.18         81.31        30.56 o                         
   1  19  -8        303.01        278.28        34.85 o                         
   2  19  -8         40.34         17.52        34.46 o                         
   3  19  -8        104.84         91.10        37.53 o                         
   4  19  -8        592.72        495.96        43.97 o                         
 -10  20  -8       2615.99       2421.10        93.25 o                         
  -9  20  -8        399.99        369.42        32.46 o                         
  -8  20  -8        956.66        902.33        60.12 o                         
  -7  20  -8        851.88        737.12        44.12 o                         
  -6  20  -8          0.82         -1.39        31.37 o                         
  -5  20  -8        504.39        408.71        36.70 o                         
  -4  20  -8        850.81        728.75        36.84 o                         
  -3  20  -8        427.39        383.18        31.65 o                         
  -2  20  -8          4.47         -8.04        30.41 o                         
  -1  20  -8        439.90        336.58        35.80 o                         
   0  20  -8         90.23         81.17        34.42 o                         
   1  20  -8        115.37        120.75        36.92 o                         
   2  20  -8        284.35        212.33        40.62 o                         
 -10  21  -8        793.45        750.14        35.17 o                         
  -9  21  -8       1507.68       1353.12        49.21 o                         
  -8  21  -8        115.28        108.05        26.82 o                         
  -7  21  -8        557.25        494.77        33.21 o                         
  -6  21  -8        114.94         92.85        35.50 o                         
  -5  21  -8         37.05          2.50        27.31 o                         
  -4  21  -8        356.90        263.75        32.34 o                         
  -3  21  -8         26.52         32.65        32.16 o                         
  -2  21  -8        212.51        225.30        36.22 o                         
  -1  21  -8         43.06          4.37        36.77 o                         
   0  21  -8        100.48         60.85        38.84 o                         
   1  21  -8          1.96        -32.61        41.27 o                         
 -11  22  -8       1353.70       1137.87        66.64 o                         
 -10  22  -8        147.20        136.21        30.43 o                         
  -9  22  -8        358.55        335.83        32.13 o                         
  -8  22  -8        217.89        232.20        33.77 o                         
  -7  22  -8         12.38          6.36        23.84 o                         
  -6  22  -8         64.74         79.19        26.12 o                         
  -5  22  -8        186.40        162.34        28.42 o                         
  -4  22  -8         43.53         33.85        28.69 o                         
  -3  22  -8        186.18        219.77        32.21 o                         
  -2  22  -8        330.42        315.10        34.62 o                         
  -1  22  -8        206.20        215.78        36.80 o                         
 -11  23  -8        289.72        309.28        35.43 o                         
 -10  23  -8        390.63        334.59        36.02 o                         
  -9  23  -8        123.53        145.19        28.58 o                         
  -8  23  -8         25.04         41.63        27.94 o                         
  -7  23  -8         53.30         33.43        29.05 o                         
  -6  23  -8         57.09         65.33        30.24 o                         
  -5  23  -8        224.50        232.58        33.24 o                         
  -4  23  -8        174.77        140.61        34.21 o                         
 -12  24  -8        230.74        298.93        54.88 o                         
 -11  24  -8         44.22         78.03        33.60 o                         
 -10  24  -8        156.17        152.75        30.85 o                         
  -9  24  -8        295.73        352.06        36.02 o                         
  -8  24  -8         18.81         38.73        32.26 o                         
  -7  24  -8        443.91        411.43        36.91 o                         
   0   1  -7      26794.85      28848.98       390.85 o                         
   0   2  -7      12885.86      13179.38       181.60 o                         
   1   2  -7       2506.50       2765.22        47.51 o                         
  -1   3  -7      12609.61      12049.03       166.83 o                         
   0   3  -7        115.98        101.09        15.46 o                         
   1   3  -7        697.99        740.02        21.41 o                         
   2   3  -7       2220.78       2274.48        41.81 o                         
  -1   4  -7       1721.65       1408.59        33.77 o                         
   0   4  -7       2542.10       2961.06        49.25 o                         
   1   4  -7         12.38         24.67        16.39 o                         
   2   4  -7       3820.97       3921.15        65.82 o                         
   3   4  -7       6538.65       6462.35       122.37 o                         
  -2   5  -7       1243.73       1127.71        31.05 o                         
  -1   5  -7        156.56        127.69        17.24 o                         
   0   5  -7       5457.92       5308.36        84.84 o                         
   1   5  -7       6475.79       6258.14       106.16 o                         
   2   5  -7         90.60        114.72        22.10 o                         
   3   5  -7       5337.47       5627.43       107.97 o                         
   4   5  -7       6727.48       6706.83       132.03 o                         
  -2   6  -7       2257.76       2025.93        41.03 o                         
  -1   6  -7       5491.41       5725.37        90.87 o                         
   0   6  -7        137.28        147.72        20.03 o                         
   1   6  -7       8522.53       8719.20       157.99 o                         
   2   6  -7      10377.52      10107.54       179.04 o                         
   3   6  -7        906.75        890.63        36.37 o                         
   4   6  -7      14495.64      14097.16       264.77 o                         
   5   6  -7      18253.51      17847.11       336.61 o                         
  -3   7  -7       4230.64       4354.10        72.91 o                         
  -2   7  -7        979.18        944.80        34.54 o                         
  -1   7  -7      10755.77      10741.67       184.65 o                         
   0   7  -7       5924.04       6153.26       116.92 o                         
   1   7  -7        136.69        167.22        23.95 o                         
   2   7  -7       5222.98       5173.93       104.14 o                         
   3   7  -7       9755.41       9781.87       186.71 o                         
   4   7  -7         40.49        -26.08        26.08 o                         
   5   7  -7      16631.25      16055.84       250.19 o                         
   6   7  -7      12774.80      11720.12       180.70 o                         
  -3   8  -7       8524.94       9110.29       149.73 o                         
  -2   8  -7        902.42       1212.81        42.47 o                         
  -1   8  -7        170.64        137.83        25.97 o                         
   0   8  -7       4512.43       4204.28        93.80 o                         
   1   8  -7       4258.21       4503.46        96.61 o                         
   2   8  -7        651.60        604.31        34.49 o                         
   3   8  -7       8127.57       7609.77       142.14 o                         
   4   8  -7      10676.99      10444.80       161.72 o                         
   5   8  -7        277.26        217.98        18.30 o                         
   6   8  -7       8440.90       8336.77       143.91 o                         
   7   8  -7       3340.05       3211.27        67.71 o                         
  -4   9  -7      10662.85      10932.82       202.73 o                         
  -3   9  -7        504.06        576.39        35.68 o                         
  -2   9  -7        816.05        861.64        48.59 o                         
  -1   9  -7       2082.60       2285.31        65.21 o                         
   0   9  -7        281.80        284.41        29.87 o                         
   1   9  -7       2031.03       1845.72        53.51 o                         
   2   9  -7       3654.26       3327.45        69.32 o                         
   3   9  -7        106.32         86.01        12.71 o                         
   4   9  -7       2716.18       2499.01        57.42 o                         
   5   9  -7       3149.37       3032.19        63.84 o                         
   6   9  -7        966.33        924.16        32.75 o                         
   7   9  -7         94.18        125.28        21.28 o                         
   8   9  -7       1008.79       1045.46        38.38 o                         
  -4  10  -7       1925.17       2387.16        70.94 o                         
  -3  10  -7       1615.59       1848.25        62.19 o                         
  -2  10  -7       1023.32        983.67        45.07 o                         
  -1  10  -7        282.42        259.79        23.91 o                         
   0  10  -7       3163.02       3028.54        63.82 o                         
   1  10  -7        695.35        695.52        26.45 o                         
   2  10  -7       1689.22       1785.60        44.23 o                         
   3  10  -7       2224.87       2038.73        54.40 o                         
   4  10  -7         90.06         57.34        17.80 o                         
   5  10  -7       1230.03       1048.56        35.07 o                         
   6  10  -7        934.79        980.70        36.05 o                         
   7  10  -7        140.79        105.50        23.09 o                         
   8  10  -7       1881.16       2024.99        55.61 o                         
   9  10  -7       1168.66       1252.84        37.34 o                         
  -5  11  -7       5440.05       5687.42       104.24 o                         
  -4  11  -7         81.46         56.95        11.41 o                         
  -3  11  -7        474.68        752.17        24.81 o                         
  -2  11  -7        985.51       1089.03        31.57 o                         
  -1  11  -7        337.47        321.06        23.07 o                         
   0  11  -7        478.36        499.43        29.17 o                         
   1  11  -7       2276.71       1913.52        45.70 o                         
   2  11  -7        289.03        318.39        22.86 o                         
   3  11  -7       2119.23       1947.27        50.46 o                         
   4  11  -7       1800.06       1755.97        48.74 o                         
   5  11  -7        288.54        279.23        24.11 o                         
   6  11  -7        426.87        511.34        28.55 o                         
   7  11  -7        640.92        616.02        27.69 o                         
   8  11  -7         21.70        -17.59        19.03 o                         
   9  11  -7        511.06        542.05        26.55 o                         
  10  11  -7       1087.78       1140.69        38.59 o                         
  -5  12  -7       1560.60       2005.46        53.26 o                         
  -4  12  -7       1700.67       1947.92        53.12 o                         
  -3  12  -7        330.37        296.28        23.18 o                         
  -2  12  -7         94.19        167.73        26.23 o                         
  -1  12  -7       1915.40       2057.43        48.68 o                         
   0  12  -7        383.68        352.22        23.31 o                         
   1  12  -7       3607.45       3733.33        73.02 o                         
   2  12  -7       2501.19       2392.66        57.91 o                         
   3  12  -7        261.72        296.30        23.36 o                         
   4  12  -7       1059.16       1108.17        38.63 o                         
   5  12  -7       1111.04       1139.98        41.31 o                         
   6  12  -7        136.13         99.27        20.55 o                         
   7  12  -7       1280.75       1345.00        40.25 o                         
   8  12  -7       1837.42       1871.31        48.87 o                         
   9  12  -7        139.59        128.50        23.78 o                         
  10  12  -7        385.87        433.90        28.81 o                         
  11  12  -7        461.97        494.15        32.27 o                         
  -6  13  -7       2186.18       2371.39        68.06 o                         
  -5  13  -7         62.05         52.63        22.13 o                         
  -4  13  -7        342.82        343.90        27.24 o                         
  -3  13  -7        991.71        983.80        30.39 o                         
  -2  13  -7        899.66        850.17        33.14 o                         
  -1  13  -7       2264.53       2184.46        57.59 o                         
   0  13  -7       5985.60       6186.56       117.10 o                         
   1  13  -7        548.37        532.55        26.50 o                         
   2  13  -7       2774.72       2800.00        68.27 o                         
   3  13  -7       1321.09       1371.67        44.43 o                         
   4  13  -7        824.10        743.01        29.43 o                         
   5  13  -7        277.73        334.79        20.58 o                         
   6  13  -7       1692.29       1564.48        42.44 o                         
   7  13  -7        173.13        158.07        23.14 o                         
   8  13  -7        455.06        449.59        27.10 o                         
   9  13  -7        975.75        829.63        34.07 o                         
  10  13  -7        369.12        354.85        29.87 o                         
  11  13  -7         84.30        140.55        31.70 o                         
  12  13  -7         46.38         51.43        33.99 o                         
  -6  14  -7        318.24        519.32        37.13 o                         
  -5  14  -7       1008.54       1052.35        33.40 o                         
  -4  14  -7        239.34        238.38        22.23 o                         
  -3  14  -7        613.48        757.41        33.83 o                         
  -2  14  -7       1209.09       1253.95        39.60 o                         
  -1  14  -7         45.73         31.42        18.87 o                         
   0  14  -7       7022.15       7178.52       136.95 o                         
   1  14  -7       3384.67       3587.80        80.53 o                         
   2  14  -7       1404.25       1316.56        40.31 o                         
   3  14  -7       1555.41       1706.07        48.55 o                         
   4  14  -7        815.53        774.95        29.64 o                         
   5  14  -7        147.65        154.70        21.37 o                         
   6  14  -7        716.74        759.51        29.70 o                         
   7  14  -7       1123.26       1033.46        37.13 o                         
   8  14  -7        675.08        647.24        32.47 o                         
   9  14  -7        101.34        128.77        28.91 o                         
  10  14  -7        124.11        110.68        31.28 o                         
  11  14  -7        156.32        143.90        34.80 o                         
  12  14  -7        596.67        533.41        42.96 o                         
  -7  15  -7       1444.53       1658.20        43.21 o                         
  -6  15  -7        128.68        130.88        14.32 o                         
  -5  15  -7        392.91        449.93        29.43 o                         
  -4  15  -7        248.01        256.91        36.54 o                         
  -3  15  -7       1814.68       1759.39        49.12 o                         
  -2  15  -7       6859.88       6909.46       122.60 o                         
  -1  15  -7       8748.29       8281.71       147.11 o                         
   0  15  -7        213.53        271.74        22.14 o                         
   1  15  -7       6409.72       6319.09       120.98 o                         
   2  15  -7       1111.79       1189.49        46.93 o                         
   3  15  -7        287.69        309.65        22.40 o                         
   4  15  -7        390.82        368.61        24.70 o                         
   5  15  -7       1328.47       1217.06        39.34 o                         
   6  15  -7        145.57        111.04        24.82 o                         
   7  15  -7        363.37        374.07        29.00 o                         
   8  15  -7        802.37        694.15        38.33 o                         
   9  15  -7        673.91        632.99        45.73 o                         
  10  15  -7        305.56        295.47        36.78 o                         
  11  15  -7        302.49        317.50        40.54 o                         
  -7  16  -7       2032.34       2079.60        56.57 o                         
  -6  16  -7       2573.92       2607.18        59.89 o                         
  -5  16  -7         90.50         47.38        17.52 o                         
  -4  16  -7       2697.72       2583.90        59.16 o                         
  -3  16  -7       2333.77       2058.99        52.27 o                         
  -2  16  -7       1166.05       1173.41        36.94 o                         
  -1  16  -7       6289.52       6402.49       117.24 o                         
   0  16  -7       4511.29       4416.72        85.38 o                         
   1  16  -7        598.26        521.21        25.05 o                         
   2  16  -7        328.07        330.04        23.76 o                         
   3  16  -7        605.78        557.88        27.70 o                         
   4  16  -7          8.78         14.38        22.89 o                         
   5  16  -7        453.63        459.55        29.20 o                         
   6  16  -7        612.63        592.92        31.98 o                         
   7  16  -7         95.71         40.00        29.78 o                         
   8  16  -7        308.43        209.18        33.78 o                         
   9  16  -7        273.29        261.58        36.73 o                         
  10  16  -7        310.04        292.35        41.42 o                         
  -8  17  -7       3119.69       2901.14        62.11 o                         
  -7  17  -7         36.06        -14.78        14.78 o                         
  -6  17  -7       3635.39       3604.44        71.35 o                         
  -5  17  -7       1991.33       1896.68        51.48 o                         
  -4  17  -7       1202.07       1148.17        35.04 o                         
  -3  17  -7       4841.35       4995.59        94.07 o                         
  -2  17  -7       4055.30       3881.24        84.72 o                         
  -1  17  -7         18.79         36.58        20.25 o                         
   0  17  -7       1574.16       1417.11        42.70 o                         
   1  17  -7       2432.38       2431.22        69.09 o                         
   2  17  -7        177.22        159.66        24.13 o                         
   3  17  -7        346.88        339.82        26.85 o                         
   4  17  -7        396.19        442.13        29.65 o                         
   5  17  -7          0.23         -0.56        27.35 o                         
   6  17  -7       1069.57       1037.95        40.92 o                         
   7  17  -7        942.80        960.17        43.15 o                         
   8  17  -7        151.10        148.77        36.73 o                         
  -8  18  -7       1726.86       1620.86        45.66 o                         
  -7  18  -7       2334.23       2179.83        53.83 o                         
  -6  18  -7         87.60         61.14        22.36 o                         
  -5  18  -7       2951.18       2760.65        63.53 o                         
  -4  18  -7        205.42        142.88        20.85 o                         
  -3  18  -7       1124.93       1076.38        36.60 o                         
  -2  18  -7       1701.64       1619.52        45.58 o                         
  -1  18  -7       2199.34       2189.91        56.38 o                         
   0  18  -7        166.01        143.09        23.70 o                         
   1  18  -7        636.22        618.61        30.11 o                         
   2  18  -7       1361.64       1285.25        44.83 o                         
   3  18  -7         25.58          1.32        26.32 o                         
   4  18  -7        865.48        800.26        36.74 o                         
   5  18  -7       1310.72       1248.12        45.70 o                         
   6  18  -7         66.05        106.95        34.71 o                         
   7  18  -7       3270.73       3472.53        91.32 o                         
  -9  19  -7       5465.37       5051.46       103.57 o                         
  -8  19  -7         18.90         -2.12        20.25 o                         
  -7  19  -7       4436.90       4351.90        86.90 o                         
  -6  19  -7       2479.78       2392.51        57.95 o                         
  -5  19  -7        386.42        302.96        24.43 o                         
  -4  19  -7       1580.68       1498.12        45.58 o                         
  -3  19  -7        396.53        275.60        24.44 o                         
  -2  19  -7        278.90        225.08        24.70 o                         
  -1  19  -7        867.36        800.61        33.04 o                         
   0  19  -7        602.64        562.55        30.82 o                         
   1  19  -7        245.78        257.26        28.38 o                         
   2  19  -7        443.44        401.05        31.53 o                         
   3  19  -7        728.39        685.06        35.48 o                         
   4  19  -7        155.67        115.61        32.63 o                         
   5  19  -7       1974.17       1931.13        60.83 o                         
   6  19  -7       2709.51       2826.06        79.53 o                         
  -9  20  -7       5378.76       5081.99        99.45 o                         
  -8  20  -7       3000.38       2858.65        65.99 o                         
  -7  20  -7        746.99        606.24        28.88 o                         
  -6  20  -7       1546.22       1381.88        43.94 o                         
  -5  20  -7        498.00        416.93        27.18 o                         
  -4  20  -7        288.26        285.49        26.20 o                         
  -3  20  -7        873.88        840.39        33.00 o                         
  -2  20  -7        358.42        324.60        28.32 o                         
  -1  20  -7        143.64        131.63        27.31 o                         
   0  20  -7        493.97        452.26        31.73 o                         
   1  20  -7        958.43        785.24        37.64 o                         
   2  20  -7         21.23          1.73        31.53 o                         
   3  20  -7        673.93        567.95        38.65 o                         
   4  20  -7       1377.08       1205.66        49.64 o                         
 -10  21  -7       3415.25       3301.33        77.72 o                         
  -9  21  -7        213.68        197.83        25.46 o                         
  -8  21  -7       2671.32       2577.67        63.78 o                         
  -7  21  -7       1142.48       1003.47        36.12 o                         
  -6  21  -7        152.35         89.31        25.03 o                         
  -5  21  -7        114.66         62.36        25.30 o                         
  -4  21  -7        501.37        530.45        40.34 o                         
  -3  21  -7        123.65         87.02        27.64 o                         
  -2  21  -7        732.53        704.42        35.33 o                         
  -1  21  -7        246.25        306.64        31.78 o                         
   0  21  -7         68.18         34.98        31.28 o                         
   1  21  -7        288.90        256.59        35.50 o                         
   2  21  -7        481.24        383.40        38.56 o                         
   3  21  -7        187.39        127.32        38.77 o                         
 -10  22  -7       4455.44       4296.59        89.97 o                         
  -9  22  -7       1819.72       1624.96        51.10 o                         
  -8  22  -7        196.89        197.16        27.58 o                         
  -7  22  -7        830.23        682.68        34.30 o                         
  -6  22  -7        984.27        846.78        36.23 o                         
  -5  22  -7        208.57        182.16        29.02 o                         
  -4  22  -7        478.83        424.44        33.02 o                         
  -3  22  -7        312.19        300.48        32.73 o                         
  -2  22  -7        231.46        225.08        33.12 o                         
  -1  22  -7        937.08        895.83        42.16 o                         
   0  22  -7        148.00         75.27        35.23 o                         
   1  22  -7        122.19        113.05        37.99 o                         
 -11  23  -7       2276.10       2226.12        65.28 o                         
 -10  23  -7        271.96        288.87        30.53 o                         
  -9  23  -7       1578.23       1566.38        51.70 o                         
  -8  23  -7        915.25        855.65        39.16 o                         
  -7  23  -7        222.35        210.48        30.99 o                         
  -6  23  -7        461.90        462.84        34.52 o                         
  -5  23  -7        692.61        708.45        37.99 o                         
  -4  23  -7         52.75         51.73        32.82 o                         
  -3  23  -7        565.20        515.72        39.02 o                         
  -2  23  -7         57.67         51.42        35.96 o                         
  -1  23  -7        344.58        329.64        40.07 o                         
 -11  24  -7       2510.20       2490.06        68.90 o                         
 -10  24  -7        544.75        408.13        34.61 o                         
  -9  24  -7         32.89         44.43        31.55 o                         
  -8  24  -7        270.79        277.74        33.96 o                         
  -7  24  -7        846.90        982.68        42.93 o                         
  -6  24  -7        184.74        155.91        34.38 o                         
  -5  24  -7        853.80        823.26        43.45 o                         
  -4  24  -7        361.03        354.18        39.59 o                         
  -3  24  -7        378.07        323.77        41.19 o                         
 -12  25  -7        281.16        256.11        37.39 o                         
 -11  25  -7        135.85        180.53        35.04 o                         
 -10  25  -7         12.19         34.74        34.34 o                         
  -9  25  -7        101.41         84.75        35.24 o                         
  -8  25  -7        346.19        358.58        38.40 o                         
  -7  25  -7        425.65        452.17        40.35 o                         
  -6  25  -7        774.93        790.24        45.62 o                         
 -12  26  -7        405.10        478.87        41.50 o                         
 -11  26  -7        121.32        107.89        38.24 o                         
 -10  26  -7         51.00         23.12        38.33 o                         
   0   0  -6      50847.96      49762.11      1640.21 o                         
   0   1  -6      12649.04      12062.43       166.76 o                         
   1   1  -6      15075.63      16270.33       309.37 o                         
  -1   2  -6      24517.20      25672.28       484.38 o                         
   0   2  -6       7080.23       7475.65       101.85 o                         
   1   2  -6       2916.11       2659.70        40.86 o                         
   2   2  -6      14627.81      15107.24       286.27 o                         
  -1   3  -6       2980.76       3157.83        47.92 o                         
   0   3  -6      13834.08      15303.84       200.79 o                         
   1   3  -6        706.47        935.80        24.39 o                         
   2   3  -6       1172.39       1181.80        27.18 o                         
   3   3  -6       3137.50       3422.51        89.97 o                         
  -2   4  -6       9865.63       9025.47       177.59 o                         
  -1   4  -6       4201.23       4360.57        65.19 o                         
   0   4  -6       1001.88       1070.65        25.18 o                         
   1   4  -6        586.74        706.27        22.07 o                         
   2   4  -6       3810.25       4389.97        77.89 o                         
   3   4  -6         41.72        152.79        18.99 o                         
   4   4  -6       2094.14       2764.16        87.40 o                         
  -2   5  -6       1658.97       1550.69        32.75 o                         
  -1   5  -6       5973.52       6405.80       102.81 o                         
   0   5  -6         25.49         29.88        13.68 o                         
   1   5  -6        804.55        830.83        27.45 o                         
   2   5  -6       2511.06       2955.19        58.44 o                         
   3   5  -6        591.67        596.96        28.12 o                         
   4   5  -6       3878.00       4207.88        71.42 o                         
   5   5  -6       8480.40       9429.19       199.35 o                         
  -3   6  -6      19679.28      20200.25       443.12 o                         
  -2   6  -6       7259.83       7352.19       112.17 o                         
  -1   6  -6       3771.80       3757.17        63.53 o                         
   0   6  -6       2521.70       2896.84        51.26 o                         
   1   6  -6        828.36        726.31        26.68 o                         
   2   6  -6        980.63        998.67        32.92 o                         
   3   6  -6       2657.57       3409.56        59.89 o                         
   4   6  -6        987.51       1095.05        32.37 o                         
   5   6  -6       1702.61       1888.16        33.94 o                         
   6   6  -6      16147.54      16286.89       343.86 o                         
  -3   7  -6       4468.12       4233.29        72.47 o                         
  -2   7  -6      10269.44      10380.71       162.63 o                         
  -1   7  -6       1067.68        940.43        27.87 o                         
   0   7  -6       1335.68       1329.97        34.92 o                         
   1   7  -6        773.71        838.36        30.39 o                         
   2   7  -6        372.70        392.97        15.23 o                         
   3   7  -6        401.76        394.72        16.36 o                         
   4   7  -6       6555.83       6515.39        97.41 o                         
   5   7  -6       2568.80       2729.53        51.44 o                         
   6   7  -6        735.40        881.72        28.39 o                         
   7   7  -6        778.58       1027.12        34.90 o                         
  -4   8  -6      26069.30      25652.64       560.14 o                         
  -3   8  -6       6799.30       6614.26       110.35 o                         
  -2   8  -6        930.70        756.58        22.23 o                         
  -1   8  -6       2888.58       2801.63        47.43 o                         
   0   8  -6        431.86        395.80        15.13 o                         
   1   8  -6        613.60        727.12        26.55 o                         
   2   8  -6       1085.30       1173.89        30.94 o                         
   3   8  -6        368.70        379.02        14.28 o                         
   4   8  -6        549.48        683.11        26.00 o                         
   5   8  -6       1248.47       1716.69        41.38 o                         
   6   8  -6       1003.26       1112.39        27.05 o                         
   7   8  -6        938.13        967.65        28.94 o                         
   8   8  -6       7988.19       8050.95       176.75 o                         
  -4   9  -6       6885.59       6908.80       104.33 o                         
  -3   9  -6      17577.28      17742.61       274.26 o                         
  -2   9  -6       3899.74       3987.70        66.84 o                         
  -1   9  -6        673.66        605.56        21.24 o                         
   0   9  -6        524.17        430.75        14.80 o                         
   1   9  -6        506.64        646.46        17.33 o                         
   2   9  -6        269.30        226.46        13.77 o                         
   3   9  -6        205.32        433.77        20.87 o                         
   4   9  -6        525.89        555.43        19.73 o                         
   5   9  -6        361.27        425.72        15.67 o                         
   6   9  -6       1359.81       1430.89        36.39 o                         
   7   9  -6        481.09        469.52        21.76 o                         
   8   9  -6       1298.46       1261.36        35.68 o                         
   9   9  -6       2806.12       2588.24        82.67 o                         
  -5  10  -6      28454.72      28456.69       667.73 o                         
  -4  10  -6       7561.11       7146.29       118.47 o                         
  -3  10  -6       2126.65       1927.48        42.02 o                         
  -2  10  -6       5660.61       5487.44        85.70 o                         
  -1  10  -6       3759.67       3502.30        58.82 o                         
   0  10  -6        476.41        496.37        17.23 o                         
   1  10  -6        784.36        762.76        24.34 o                         
   2  10  -6        668.32        755.36        22.78 o                         
   3  10  -6        434.29        463.64        16.38 o                         
   4  10  -6       1627.90       1723.23        35.84 o                         
   5  10  -6        188.27        172.01        17.15 o                         
   6  10  -6        127.12        105.49        17.68 o                         
   7  10  -6       5247.62       5142.93        90.87 o                         
   8  10  -6       1911.49       1720.50        43.57 o                         
   9  10  -6       1782.86       1612.10        44.92 o                         
  10  10  -6       4577.78       4671.05       126.08 o                         
  -5  11  -6       3412.90       3298.90        57.68 o                         
  -4  11  -6      14486.24      14700.22       241.46 o                         
  -3  11  -6       3369.33       2968.18        59.16 o                         
  -2  11  -6         53.95         41.34        12.00 o                         
  -1  11  -6       1485.84       1333.13        28.49 o                         
   0  11  -6        139.79        142.18        11.66 o                         
   1  11  -6        152.72        126.87        11.30 o                         
   2  11  -6       3202.50       3042.44        51.83 o                         
   3  11  -6        708.08        776.53        24.45 o                         
   4  11  -6       3014.19       2848.22        56.65 o                         
   5  11  -6       2431.39       2424.94        51.24 o                         
   6  11  -6        430.64        430.63        23.27 o                         
   7  11  -6        954.62        842.48        33.36 o                         
   8  11  -6       6800.77       7029.59       121.59 o                         
   9  11  -6       1135.67        996.37        44.57 o                         
  10  11  -6        890.34        779.33        33.90 o                         
  11  11  -6       6194.80       5916.64       159.96 o                         
  -6  12  -6      20482.67      20411.03       452.74 o                         
  -5  12  -6       5168.00       5245.28        92.64 o                         
  -4  12  -6       4163.39       3904.49        63.17 o                         
  -3  12  -6       9965.24      10309.62       153.74 o                         
  -2  12  -6       2062.34       2048.43        39.45 o                         
  -1  12  -6        440.73        393.42        14.25 o                         
   0  12  -6        735.86        699.77        20.25 o                         
   1  12  -6        829.43        959.98        26.21 o                         
   2  12  -6       1713.31       1609.28        38.85 o                         
   3  12  -6       5450.36       5364.31        93.05 o                         
   4  12  -6        332.92        357.08        24.02 o                         
   5  12  -6       1676.84       1635.68        43.51 o                         
   6  12  -6       2703.04       2669.86        59.25 o                         
   7  12  -6        736.03        729.14        29.84 o                         
   8  12  -6       1217.96       1219.80        39.40 o                         
   9  12  -6       4710.69       4648.68        90.48 o                         
  10  12  -6       1175.59       1107.06        39.73 o                         
  11  12  -6       1662.44       1689.18        54.47 o                         
  12  12  -6       1564.74       1448.59        84.81 o                         
  -6  13  -6       3845.02       3465.90        58.79 o                         
  -5  13  -6      16004.09      16059.82       233.38 o                         
  -4  13  -6       2160.48       2216.07        40.60 o                         
  -3  13  -6       1663.83       1599.79        33.53 o                         
  -2  13  -6       1552.89       1620.38        35.59 o                         
  -1  13  -6       2242.13       2267.59        44.53 o                         
   0  13  -6       2085.60       2188.01        44.96 o                         
   1  13  -6      10552.96      10802.41       171.25 o                         
   2  13  -6       1958.93       1867.50        44.65 o                         
   3  13  -6       4606.49       4624.76        84.50 o                         
   4  13  -6       4908.26       5014.29        90.77 o                         
   5  13  -6        147.83        114.01        22.04 o                         
   6  13  -6       1921.83       1847.57        48.66 o                         
   7  13  -6       3168.65       3192.23        68.96 o                         
   8  13  -6        901.25        796.38        33.69 o                         
   9  13  -6       2096.50       2093.63        57.20 o                         
  10  13  -6       4228.26       4125.84        86.47 o                         
  11  13  -6        271.30        236.11        33.35 o                         
  12  13  -6        128.66        110.03        35.29 o                         
  13  13  -6        735.50        586.08        65.51 o                         
  -7  14  -6      12469.62      12595.98       300.72 o                         
  -6  14  -6        687.25        592.98        20.68 o                         
  -5  14  -6       2106.27       1825.44        40.16 o                         
  -4  14  -6       6162.21       6092.71       104.73 o                         
  -3  14  -6       3339.52       3447.02        64.52 o                         
  -2  14  -6        765.50        820.92        27.04 o                         
  -1  14  -6       6194.72       6603.90       110.29 o                         
   0  14  -6       1127.93       1102.38        38.20 o                         
   1  14  -6      10011.82      10047.95       163.96 o                         
   2  14  -6      12201.54      12478.36       198.76 o                         
   3  14  -6         93.19        144.67        21.50 o                         
   4  14  -6       3591.48       3293.93        67.70 o                         
   5  14  -6       1401.67       1277.19        39.61 o                         
   6  14  -6       1260.14       1283.14        43.29 o                         
   7  14  -6       1429.50       1508.31        45.19 o                         
   8  14  -6       4812.19       4547.51        91.05 o                         
   9  14  -6        589.01        561.65        34.66 o                         
  10  14  -6        562.08        571.00        37.71 o                         
  11  14  -6         26.77         31.49        34.56 o                         
  12  14  -6         23.32         19.86        40.40 o                         
  13  14  -6        494.50        556.99        59.07 o                         
  -7  15  -6       1625.70       1535.55        44.23 o                         
  -6  15  -6       1821.17       1572.49        39.00 o                         
  -5  15  -6        261.32        270.77        21.08 o                         
  -4  15  -6         96.24        165.12        17.85 o                         
  -3  15  -6       5614.49       5847.74       102.57 o                         
  -2  15  -6       2214.66       2331.52        51.64 o                         
  -1  15  -6       6265.83       6650.67       113.12 o                         
   0  15  -6      12464.69      12568.06       209.54 o                         
   1  15  -6       2305.97       2227.27        53.20 o                         
   2  15  -6       3445.24       3335.62        67.95 o                         
   3  15  -6       2317.85       2220.89        53.09 o                         
   4  15  -6         12.52         19.90        22.71 o                         
   5  15  -6       1006.66       1008.05        35.13 o                         
   6  15  -6       1350.94       1193.16        39.75 o                         
   7  15  -6       1296.86       1341.27        42.91 o                         
   8  15  -6        652.51        618.17        35.27 o                         
   9  15  -6        781.14        759.13        39.19 o                         
  10  15  -6        180.32        210.41        36.77 o                         
  11  15  -6        699.45        692.62        47.16 o                         
  12  15  -6       1222.10       1164.78        57.39 o                         
  -8  16  -6        496.45        713.67        38.89 o                         
  -7  16  -6        629.91        546.80        25.26 o                         
  -6  16  -6        144.55         60.21        17.92 o                         
  -5  16  -6        179.57        174.02        19.09 o                         
  -4  16  -6       1392.26       1518.07        41.28 o                         
  -3  16  -6       2634.36       2610.32        56.94 o                         
  -2  16  -6      11601.28      11442.61       190.47 o                         
  -1  16  -6       3127.12       3068.71        62.58 o                         
   0  16  -6       2071.86       2023.68        50.84 o                         
   1  16  -6       5876.39       5793.26       106.38 o                         
   2  16  -6        328.79        369.37        26.64 o                         
   3  16  -6        630.56        544.68        29.53 o                         
   4  16  -6        691.97        697.71        31.58 o                         
   5  16  -6         85.94         75.49        26.31 o                         
   6  16  -6         95.03         79.10        27.77 o                         
   7  16  -6        763.42        668.93        35.52 o                         
   8  16  -6        458.17        482.29        36.44 o                         
   9  16  -6        450.74        437.28        39.30 o                         
  10  16  -6        889.94        930.14        50.70 o                         
  11  16  -6         62.68         39.51        45.97 o                         
  -8  17  -6         37.00         92.86        19.70 o                         
  -7  17  -6         64.46        234.18        22.20 o                         
  -6  17  -6        187.01        144.66        20.43 o                         
  -5  17  -6         73.72         84.43        19.96 o                         
  -4  17  -6        467.85        585.47        26.17 o                         
  -3  17  -6       1501.46       1514.85        47.72 o                         
  -2  17  -6        649.48        586.63        27.80 o                         
  -1  17  -6       7024.41       6855.15       124.76 o                         
   0  17  -6        930.46        806.15        31.75 o                         
   1  17  -6        207.95        175.88        25.03 o                         
   2  17  -6        762.38        724.06        32.94 o                         
   3  17  -6        152.69        205.58        27.27 o                         
   4  17  -6        160.21        139.24        28.02 o                         
   5  17  -6        238.29        263.22        32.19 o                         
   6  17  -6        107.46         67.88        30.38 o                         
   7  17  -6        464.26        539.10        36.90 o                         
   8  17  -6        528.90        606.54        42.64 o                         
   9  17  -6         32.69         38.75        41.13 o                         
  10  17  -6        679.15        685.40        52.32 o                         
  -9  18  -6        218.31        356.96        33.96 o                         
  -8  18  -6        127.79        146.77        21.49 o                         
  -7  18  -6        374.98        359.99        25.79 o                         
  -6  18  -6        524.78        553.20        27.36 o                         
  -5  18  -6        645.58        760.08        29.94 o                         
  -4  18  -6       1097.53       1070.26        34.78 o                         
  -3  18  -6       1114.74       1147.32        37.43 o                         
  -2  18  -6       2977.29       2810.49        63.18 o                         
  -1  18  -6        140.94         97.88        24.47 o                         
   0  18  -6        190.83        154.16        25.68 o                         
   1  18  -6        191.62        229.34        27.55 o                         
   2  18  -6        185.83        180.89        28.04 o                         
   3  18  -6        638.16        689.50        34.12 o                         
   4  18  -6         35.12         76.52        29.15 o                         
   5  18  -6        208.38        225.40        32.78 o                         
   6  18  -6        927.31        939.41        42.60 o                         
   7  18  -6        197.29        206.66        38.94 o                         
   8  18  -6       1129.01       1133.30        54.20 o                         
  -9  19  -6        273.70        253.42        24.92 o                         
  -8  19  -6       1952.61       2311.93        57.44 o                         
  -7  19  -6        445.66        442.76        27.30 o                         
  -6  19  -6        206.89        264.47        25.11 o                         
  -5  19  -6        610.16        584.16        28.98 o                         
  -4  19  -6        561.13        574.06        29.42 o                         
  -3  19  -6         36.05         46.62        24.09 o                         
  -2  19  -6       1382.96       1350.91        56.59 o                         
  -1  19  -6        154.45        125.80        26.54 o                         
   0  19  -6         57.94         58.81        26.77 o                         
   1  19  -6        274.87        312.76        30.12 o                         
   2  19  -6        275.23        245.16        31.11 o                         
   3  19  -6        287.28        259.28        32.85 o                         
   4  19  -6        625.68        654.02        38.10 o                         
   5  19  -6         47.08         69.91        34.85 o                         
   6  19  -6        902.05        949.20        47.40 o                         
   7  19  -6       1808.80       1831.39        68.29 o                         
 -10  20  -6       1749.50       2017.23        77.15 o                         
  -9  20  -6        644.35        621.29        30.22 o                         
  -8  20  -6        276.69        311.76        28.65 o                         
  -7  20  -6       1161.68       1141.09        40.07 o                         
  -6  20  -6        520.86        566.56        32.71 o                         
  -5  20  -6        964.95        974.43        35.38 o                         
  -4  20  -6       2670.63       2612.09        61.77 o                         
  -3  20  -6       1409.39       1397.06        44.75 o                         
  -2  20  -6        448.69        418.15        30.73 o                         
  -1  20  -6        954.77        898.46        38.16 o                         
   0  20  -6        382.97        327.96        31.34 o                         
   1  20  -6        145.06        140.74        31.44 o                         
   2  20  -6       1296.05       1330.67        47.94 o                         
   3  20  -6         20.51         16.27        34.21 o                         
   4  20  -6        491.68        446.71        40.40 o                         
   5  20  -6       1974.89       1969.53        65.35 o                         
   6  20  -6        204.82        153.66        45.88 o                         
 -10  21  -6        382.81        318.28        28.31 o                         
  -9  21  -6        840.24        869.17        35.74 o                         
  -8  21  -6        800.54        815.22        36.95 o                         
  -7  21  -6        322.10        344.48        29.19 o                         
  -6  21  -6       1079.40       1115.59        39.42 o                         
  -5  21  -6        261.36        327.88        29.21 o                         
  -4  21  -6        514.82        502.25        31.13 o                         
  -3  21  -6       1887.50       1885.69        55.81 o                         
  -2  21  -6        278.25        214.87        30.35 o                         
  -1  21  -6         35.72         21.31        30.15 o                         
   0  21  -6        414.94        467.72        36.08 o                         
   1  21  -6        135.16        128.64        34.58 o                         
   2  21  -6        777.81        832.81        43.62 o                         
   3  21  -6        747.09        684.55        45.02 o                         
   4  21  -6        617.77        699.05        47.72 o                         
 -11  22  -6       1246.25       1226.57        60.83 o                         
 -10  22  -6        511.82        483.24        31.57 o                         
  -9  22  -6        524.67        562.10        34.36 o                         
  -8  22  -6         65.13        235.29        28.76 o                         
  -7  22  -6        358.39        420.03        31.61 o                         
  -6  22  -6        627.13        527.62        33.52 o                         
  -5  22  -6       1591.35       1611.87        52.18 o                         
  -4  22  -6       1054.16        984.38        41.28 o                         
  -3  22  -6        348.61        300.69        33.17 o                         
  -2  22  -6        651.15        686.39        39.10 o                         
  -1  22  -6        640.82        604.05        39.13 o                         
   0  22  -6        154.03        197.13        36.55 o                         
   1  22  -6        618.38        733.28        44.03 o                         
   2  22  -6        240.87        183.50        41.42 o                         
   3  22  -6        228.42        213.17        44.86 o                         
 -11  23  -6        865.79        856.96        37.97 o                         
 -10  23  -6       1415.13       1440.39        54.26 o                         
  -9  23  -6        503.43        432.08        34.80 o                         
  -8  23  -6        313.79        323.62        32.26 o                         
  -7  23  -6        225.04        246.72        32.22 o                         
  -6  23  -6        185.50        212.73        31.96 o                         
  -5  23  -6        887.93        860.01        40.78 o                         
  -4  23  -6       1397.80       1388.39        50.39 o                         
  -3  23  -6        941.70        942.04        44.02 o                         
  -2  23  -6        130.86        145.57        36.57 o                         
  -1  23  -6        401.40        409.14        40.29 o                         
   0  23  -6         76.31         46.74        40.37 o                         
   1  23  -6        376.34        375.22        45.40 o                         
 -12  24  -6        408.16        330.37        47.93 o                         
 -11  24  -6        471.17        483.64        35.86 o                         
 -10  24  -6        129.90         82.81        31.83 o                         
  -9  24  -6         53.04         79.08        32.32 o                         
  -8  24  -6        122.48        130.51        33.84 o                         
  -7  24  -6        685.18        613.08        38.86 o                         
  -6  24  -6       3172.38       3467.36        85.59 o                         
  -5  24  -6        368.61        310.14        38.57 o                         
  -4  24  -6        170.83        186.16        38.81 o                         
  -3  24  -6       1629.97       1497.26        55.39 o                         
  -2  24  -6        434.29        442.82        43.57 o                         
  -1  24  -6        483.49        504.30        46.60 o                         
 -12  25  -6        112.96         31.86        34.01 o                         
 -11  25  -6        102.41         75.60        34.43 o                         
 -10  25  -6        150.17        128.13        38.27 o                         
  -9  25  -6        737.01        772.70        42.74 o                         
  -8  25  -6       1418.00       1516.29        53.67 o                         
  -7  25  -6        225.22        170.42        37.74 o                         
  -6  25  -6       1104.83       1136.08        51.31 o                         
  -5  25  -6       3000.56       2944.17        86.27 o                         
  -4  25  -6       1160.48       1099.16        53.32 o                         
  -3  25  -6        722.99        721.87        49.73 o                         
 -13  26  -6        440.30        480.89        58.13 o                         
 -12  26  -6         57.66         -1.85        37.39 o                         
 -11  26  -6        660.15        739.33        46.81 o                         
 -10  26  -6       1278.13       1259.84        51.38 o                         
  -9  26  -6         55.83         38.07        39.41 o                         
  -8  26  -6       1187.78       1297.43        53.96 o                         
  -7  26  -6       2610.05       2717.78        81.92 o                         
  -6  26  -6        649.80        573.14        49.02 o                         
 -13  27  -6        457.68        469.50        45.29 o                         
 -12  27  -6       2067.15       2064.93        67.36 o                         
 -11  27  -6          8.37         10.64        45.31 o                         
 -10  27  -6       1650.52       1670.41        61.25 o                         
   0   1  -5      42016.72      43551.39       584.85 o                         
   0   2  -5      33494.20      33875.66       453.29 o                         
   1   2  -5      32228.66      31272.95       423.28 o                         
  -1   3  -5      25633.82      26349.83       350.33 o                         
   0   3  -5       1512.15       1250.45        27.53 o                         
   1   3  -5      16968.42      16697.38       236.62 o                         
   2   3  -5      14886.58      15223.98       226.15 o                         
  -1   4  -5       6275.34       6753.36        95.24 o                         
   0   4  -5       4277.01       4314.51        66.42 o                         
   1   4  -5        923.42       1044.18        24.03 o                         
   2   4  -5      12345.39      12745.32       214.02 o                         
   3   4  -5      12269.49      12264.52       194.07 o                         
  -2   5  -5       3546.03       3801.46        57.22 o                         
  -1   5  -5       1666.95       1832.53        34.26 o                         
   0   5  -5        667.33        840.05        21.56 o                         
   1   5  -5       2003.28       1923.39        37.71 o                         
   2   5  -5       2624.36       2359.45        37.41 o                         
   3   5  -5       9205.00       9136.38       125.35 o                         
   4   5  -5      17332.82      17820.39       238.88 o                         
  -2   6  -5       1335.44       1775.28        34.97 o                         
  -1   6  -5        437.33        548.61        15.37 o                         
   0   6  -5        755.67        678.52        17.72 o                         
   1   6  -5        164.49        236.49         8.68 o                         
   2   6  -5       6004.77       6016.24        83.24 o                         
   3   6  -5        624.71        626.08        21.54 o                         
   4   6  -5       9150.44       9404.71       114.20 o                         
   5   6  -5      14731.45      14102.82       172.19 o                         
  -3   7  -5       8391.26       8885.12       123.61 o                         
  -2   7  -5        385.83        443.28        16.00 o                         
  -1   7  -5       2690.76       2628.22        41.76 o                         
   0   7  -5        256.46        230.88        10.84 o                         
   1   7  -5         27.95         29.41         7.17 o                         
   2   7  -5        400.98        409.11        14.81 o                         
   3   7  -5       8796.20       8790.28       109.21 o                         
   4   7  -5       2463.37       2345.12        35.27 o                         
   5   7  -5       5223.92       5398.15        76.89 o                         
   6   7  -5       2983.41       2867.85        45.78 o                         
  -3   8  -5       6608.26       6284.72        91.82 o                         
  -2   8  -5       5728.29       5754.57        81.48 o                         
  -1   8  -5        327.07        382.68        14.60 o                         
   0   8  -5       1924.65       1774.21        27.53 o                         
   1   8  -5       5664.55       5349.99        70.38 o                         
   2   8  -5        376.58        372.27        10.68 o                         
   3   8  -5       3327.99       3235.23        46.61 o                         
   4   8  -5       9819.59       9496.14       132.50 o                         
   5   8  -5        382.78        388.89        15.44 o                         
   6   8  -5        419.83        467.94        20.21 o                         
   7   8  -5        593.22        710.76        30.70 o                         
  -4   9  -5       9000.81       9509.20       133.81 o                         
  -3   9  -5       1141.18       1162.35        19.39 o                         
  -2   9  -5       1799.15       1589.56        25.51 o                         
  -1   9  -5       1968.28       1892.56        27.78 o                         
   0   9  -5        763.98        681.13        14.83 o                         
   1   9  -5      10783.34      10689.68       133.52 o                         
   2   9  -5       8750.95       8350.15       116.93 o                         
   3   9  -5        301.53        312.06        13.94 o                         
   4   9  -5       3769.63       3603.31        58.98 o                         
   5   9  -5       1697.61       1922.77        38.86 o                         
   6   9  -5        111.49        132.04        16.61 o                         
   7   9  -5       1102.21       1348.74        35.32 o                         
   8   9  -5       2295.16       2467.85        50.91 o                         
  -4  10  -5      12794.23      12862.63       161.26 o                         
  -3  10  -5       3308.84       3418.39        47.13 o                         
  -2  10  -5       1221.88       1163.63        20.71 o                         
  -1  10  -5       2857.82       2864.22        42.26 o                         
   0  10  -5       4071.56       4031.55        58.35 o                         
   1  10  -5        176.06        165.98        11.96 o                         
   2  10  -5       8043.78       7747.09       117.81 o                         
   3  10  -5       6878.68       6952.73       110.23 o                         
   4  10  -5        569.47        613.53        22.20 o                         
   5  10  -5        790.14        926.37        29.55 o                         
   6  10  -5        103.43        193.09        19.22 o                         
   7  10  -5         67.61         22.16        18.62 o                         
   8  10  -5        695.98        708.07        28.68 o                         
   9  10  -5       1589.78       1762.18        46.44 o                         
  -5  11  -5       7061.86       6947.38        94.54 o                         
  -4  11  -5        195.69        241.37        10.77 o                         
  -3  11  -5        313.10        319.07        11.50 o                         
  -2  11  -5        225.83        434.44        14.15 o                         
  -1  11  -5        548.64        505.55        16.23 o                         
   0  11  -5       5628.89       5637.13        82.98 o                         
   1  11  -5       3604.52       3440.45        59.22 o                         
   2  11  -5         35.76         74.52        15.32 o                         
   3  11  -5       6317.14       6279.08       106.17 o                         
   4  11  -5       5635.49       5906.20        98.77 o                         
   5  11  -5        975.60        934.03        30.16 o                         
   6  11  -5        153.57        221.22        21.82 o                         
   7  11  -5       3393.22       3352.75        67.45 o                         
   8  11  -5        175.06        146.17        23.61 o                         
   9  11  -5       1790.65       1848.09        49.33 o                         
  10  11  -5       1477.44       1397.33        46.72 o                         
  -5  12  -5      10911.66      10518.72       148.01 o                         
  -4  12  -5       2478.71       2555.13        42.23 o                         
  -3  12  -5       1290.28       1277.99        27.11 o                         
  -2  12  -5       2256.77       2291.80        43.18 o                         
  -1  12  -5       1698.66       1838.40        39.01 o                         
   0  12  -5        344.10        352.68        17.78 o                         
   1  12  -5       4672.11       4463.30        78.31 o                         
   2  12  -5       5340.44       5532.71        96.29 o                         
   3  12  -5        181.19        153.42        19.24 o                         
   4  12  -5       1351.40       1428.34        39.79 o                         
   5  12  -5         77.28         59.39        20.16 o                         
   6  12  -5         75.01         10.26        21.22 o                         
   7  12  -5       1113.44       1002.82        34.66 o                         
   8  12  -5       1975.70       1809.11        50.13 o                         
   9  12  -5         60.83         68.13        25.56 o                         
  10  12  -5       2235.66       2249.38        61.87 o                         
  11  12  -5        594.34        622.04        35.69 o                         
  -6  13  -5       5305.27       4832.88        85.01 o                         
  -5  13  -5       1582.38       1489.41        35.83 o                         
  -4  13  -5        863.32        784.67        25.99 o                         
  -3  13  -5       1264.50       1472.59        34.91 o                         
  -2  13  -5        447.97        449.65        19.24 o                         
  -1  13  -5       4379.77       4098.12        70.00 o                         
   0  13  -5       5786.43       5971.24        97.79 o                         
   1  13  -5        974.13        837.42        27.93 o                         
   2  13  -5       5537.50       6418.99       113.06 o                         
   3  13  -5       6668.33       6898.76       118.80 o                         
   4  13  -5       2884.55       2732.53        58.89 o                         
   5  13  -5       1898.14       1767.24        47.34 o                         
   6  13  -5        118.14         77.46        23.84 o                         
   7  13  -5        104.01        147.88        25.30 o                         
   8  13  -5       2113.99       1919.87        52.41 o                         
   9  13  -5       1534.74       1399.33        44.49 o                         
  10  13  -5        395.14        423.30        33.77 o                         
  11  13  -5        322.43        330.68        34.25 o                         
  12  13  -5        247.27        296.04        38.93 o                         
  -6  14  -5       2873.10       2854.20        55.01 o                         
  -5  14  -5       5858.41       5748.16       101.10 o                         
  -4  14  -5         44.35         48.46        15.95 o                         
  -3  14  -5       1970.96       2098.23        48.36 o                         
  -2  14  -5       4240.15       4515.41        75.38 o                         
  -1  14  -5         45.63         66.56        16.98 o                         
   0  14  -5      10129.38      10315.66       164.62 o                         
   1  14  -5      11442.55      11546.05       189.79 o                         
   2  14  -5       1426.48       1488.26        40.99 o                         
   3  14  -5      10043.75      10185.73       168.66 o                         
   4  14  -5       3466.68       3253.53        67.12 o                         
   5  14  -5       2439.00       2336.11        56.37 o                         
   6  14  -5       1348.52       1423.10        43.44 o                         
   7  14  -5         37.15         22.66        25.57 o                         
   8  14  -5        432.43        452.12        31.47 o                         
   9  14  -5       1196.84       1131.98        40.96 o                         
  10  14  -5        151.14        216.50        33.60 o                         
  11  14  -5        328.16        292.73        39.24 o                         
  12  14  -5       1368.98       1321.75        56.29 o                         
  13  14  -5       1989.27       1926.09        68.87 o                         
  -7  15  -5       4590.90       4772.33        83.15 o                         
  -6  15  -5        161.43        166.71        17.89 o                         
  -5  15  -5       5644.08       5713.12       107.52 o                         
  -4  15  -5       4570.56       4672.35        86.77 o                         
  -3  15  -5        702.38        644.53        26.10 o                         
  -2  15  -5      18516.29      19441.03       320.63 o                         
  -1  15  -5      14635.25      15138.33       234.01 o                         
   0  15  -5        545.79        620.57        26.54 o                         
   1  15  -5      14738.67      15527.74       248.35 o                         
   2  15  -5      11521.98      11028.31       179.27 o                         
   3  15  -5       1350.33       1373.18        40.76 o                         
   4  15  -5       2883.59       2726.87        62.53 o                         
   5  15  -5        742.83        759.64        32.78 o                         
   6  15  -5       1218.17       1226.99        39.98 o                         
   7  15  -5       1228.13       1187.30        40.98 o                         
   8  15  -5         28.56         28.91        29.15 o                         
   9  15  -5        260.99        223.76        32.68 o                         
  10  15  -5        865.20        819.23        45.92 o                         
  11  15  -5       1779.86       1838.40        65.30 o                         
  12  15  -5        335.55        338.28        47.47 o                         
  13  15  -5       2002.86       2145.32        79.06 o                         
  -7  16  -5       6099.57       6336.05       111.74 o                         
  -6  16  -5       4412.27       4029.66        76.99 o                         
  -5  16  -5        135.65        168.21        21.10 o                         
  -4  16  -5       9193.65       9536.22       158.37 o                         
  -3  16  -5       8672.10       8845.01       152.39 o                         
  -2  16  -5        722.01        760.47        31.83 o                         
  -1  16  -5      17437.00      18160.33       298.79 o                         
   0  16  -5      11623.68      11438.49       186.10 o                         
   1  16  -5         12.69         63.48        23.08 o                         
   2  16  -5       8046.35       8051.86       135.49 o                         
   3  16  -5       3613.35       3477.00        72.34 o                         
   4  16  -5        406.79        448.90        29.71 o                         
   5  16  -5       2083.82       2183.80        57.52 o                         
   6  16  -5        175.08        169.36        29.20 o                         
   7  16  -5        403.54        416.58        32.62 o                         
   8  16  -5        474.83        470.50        36.20 o                         
   9  16  -5        424.76        366.57        40.06 o                         
  10  16  -5         81.92         71.04        41.00 o                         
  11  16  -5       2265.65       2325.93        79.72 o                         
  12  16  -5        779.28        879.08        58.21 o                         
  -8  17  -5       4057.87       4096.07        79.19 o                         
  -7  17  -5        241.22        215.55        21.48 o                         
  -6  17  -5       2702.21       2524.09        55.21 o                         
  -5  17  -5       2246.44       2100.72        52.05 o                         
  -4  17  -5        537.89        590.19        27.36 o                         
  -3  17  -5       6467.87       6838.56       120.76 o                         
  -2  17  -5       7073.39       7312.82       130.35 o                         
  -1  17  -5        610.06        573.77        29.97 o                         
   0  17  -5       8051.32       8209.05       149.40 o                         
   1  17  -5       7259.19       7240.28       130.48 o                         
   2  17  -5        112.18        133.19        25.89 o                         
   3  17  -5       2403.27       2286.13        57.51 o                         
   4  17  -5       2220.01       2145.56        57.71 o                         
   5  17  -5          5.79         -6.40        27.86 o                         
   6  17  -5        601.96        581.14        35.13 o                         
   7  17  -5        324.92        327.49        35.31 o                         
   8  17  -5        615.54        519.14        40.53 o                         
   9  17  -5       2742.78       2874.51        97.84 o                         
  10  17  -5       1180.64       1100.32        57.38 o                         
  11  17  -5        130.86        141.08        51.88 o                         
  -8  18  -5       3390.55       3304.89        70.00 o                         
  -7  18  -5       1039.11       1210.60        37.85 o                         
  -6  18  -5        360.36        351.66        24.78 o                         
  -5  18  -5       1001.40       1218.66        39.08 o                         
  -4  18  -5       2129.21       2119.51        53.06 o                         
  -3  18  -5        224.13        257.01        25.52 o                         
  -2  18  -5       2789.07       2987.63        69.52 o                         
  -1  18  -5       3894.08       4207.97        87.26 o                         
   0  18  -5        534.48        499.79        30.90 o                         
   1  18  -5       2560.39       2445.41        62.77 o                         
   2  18  -5       1470.74       1339.24        45.03 o                         
   3  18  -5        219.74        260.50        29.74 o                         
   4  18  -5        478.09        526.51        33.68 o                         
   5  18  -5        657.27        715.95        37.63 o                         
   6  18  -5        207.77        194.45        35.06 o                         
   7  18  -5       3686.03       3574.64        87.12 o                         
   8  18  -5       1255.03       1165.05        52.74 o                         
   9  18  -5        546.97        609.41        52.15 o                         
  -9  19  -5       4163.87       3958.75        80.77 o                         
  -8  19  -5        624.80        615.73        29.82 o                         
  -7  19  -5       1752.41       1702.75        47.27 o                         
  -6  19  -5         19.85          0.25        22.36 o                         
  -5  19  -5         21.29         77.16        23.82 o                         
  -4  19  -5       1674.92       1773.74        50.67 o                         
  -3  19  -5       1970.19       2134.52        56.89 o                         
  -2  19  -5        617.28        564.94        31.89 o                         
  -1  19  -5        108.12        194.68        28.55 o                         
   0  19  -5        790.09        707.83        35.28 o                         
   1  19  -5         15.36         23.43        28.15 o                         
   2  19  -5        110.04         69.18        29.27 o                         
   3  19  -5        378.75        436.95        35.00 o                         
   4  19  -5        331.89        285.92        34.83 o                         
   5  19  -5       1196.74       1114.76        45.79 o                         
   6  19  -5        831.71        675.76        44.06 o                         
   7  19  -5        233.05        218.85        42.78 o                         
   8  19  -5        796.49        821.83        52.45 o                         
  -9  20  -5       1615.69       1687.43        50.16 o                         
  -8  20  -5       1782.97       1614.42        47.73 o                         
  -7  20  -5       2115.33       1979.39        52.65 o                         
  -6  20  -5        140.44        157.66        27.41 o                         
  -5  20  -5        526.97        496.13        29.70 o                         
  -4  20  -5        325.00        313.39        28.55 o                         
  -3  20  -5        564.88        573.35        37.88 o                         
  -2  20  -5        730.72        764.98        36.50 o                         
  -1  20  -5        577.73        536.33        34.21 o                         
   0  20  -5         86.11         81.83        29.42 o                         
   1  20  -5        277.02        194.28        32.15 o                         
   2  20  -5         19.92         19.06        31.76 o                         
   3  20  -5        118.48        100.73        34.70 o                         
   4  20  -5        820.76        718.53        42.93 o                         
   5  20  -5         69.83         89.01        40.95 o                         
   6  20  -5       2516.50       2744.00        82.65 o                         
   7  20  -5        724.02        773.09        56.03 o                         
 -10  21  -5       2164.05       2005.02        55.09 o                         
  -9  21  -5        282.63        270.31        28.23 o                         
  -8  21  -5       1035.21       1022.82        38.19 o                         
  -7  21  -5        742.29        636.80        32.21 o                         
  -6  21  -5          3.23         15.34        27.26 o                         
  -5  21  -5       1210.52       1157.16        40.62 o                         
  -4  21  -5       1151.06       1196.00        41.74 o                         
  -3  21  -5        203.84        169.67        29.76 o                         
  -2  21  -5         92.09         45.40        29.70 o                         
  -1  21  -5        176.00        153.91        31.67 o                         
   0  21  -5        122.38        131.31        32.43 o                         
   1  21  -5         67.95         71.55        33.27 o                         
   2  21  -5        294.51        246.77        37.09 o                         
   3  21  -5        679.79        779.32        45.37 o                         
   4  21  -5       1209.84       1136.05        52.49 o                         
   5  21  -5       2736.80       2709.03        84.64 o                         
   6  21  -5        221.44        258.31        74.59 o                         
 -10  22  -5       2375.66       2279.29        61.10 o                         
  -9  22  -5       1621.89       1569.03        50.28 o                         
  -8  22  -5       1875.57       1717.76        52.91 o                         
  -7  22  -5        422.47        403.88        33.83 o                         
  -6  22  -5        125.63         55.76        28.31 o                         
  -5  22  -5        211.20        228.32        30.50 o                         
  -4  22  -5       1535.92       1484.02        49.77 o                         
  -3  22  -5        213.21        187.94        32.32 o                         
  -2  22  -5        120.51         78.93        32.26 o                         
  -1  22  -5          8.82         -0.93        33.14 o                         
   0  22  -5        105.58         94.41        35.39 o                         
   1  22  -5        116.96         99.51        37.57 o                         
   2  22  -5        772.93        636.74        45.34 o                         
   3  22  -5       1550.31       1518.78        58.11 o                         
   4  22  -5        252.35        184.15        76.04 o                         
 -11  23  -5       3109.25       3014.84        72.20 o                         
 -10  23  -5        496.30        477.70        34.14 o                         
  -9  23  -5       1645.15       1646.19        51.85 o                         
  -8  23  -5        797.74        741.84        41.11 o                         
  -7  23  -5        613.82        533.98        37.44 o                         
  -6  23  -5        368.93        290.74        32.59 o                         
  -5  23  -5        665.05        662.80        37.22 o                         
  -4  23  -5         13.27         -4.56        32.27 o                         
  -3  23  -5        102.55         54.73        33.92 o                         
  -2  23  -5        135.73        149.54        36.20 o                         
  -1  23  -5        321.95        237.59        38.62 o                         
   0  23  -5        283.28        285.12        41.14 o                         
   1  23  -5        292.80        259.74        43.77 o                         
   2  23  -5        251.63        258.77        47.52 o                         
 -11  24  -5       1918.80       1852.67        58.26 o                         
 -10  24  -5       1596.74       1547.99        50.80 o                         
  -9  24  -5        394.37        387.22        35.41 o                         
  -8  24  -5        612.59        497.16        36.77 o                         
  -7  24  -5        189.65        140.74        34.11 o                         
  -6  24  -5         68.26         88.36        33.99 o                         
  -5  24  -5       1154.82       1003.71        45.94 o                         
  -4  24  -5        835.79        716.14        42.66 o                         
  -3  24  -5        122.50         48.34        37.53 o                         
  -2  24  -5         99.77        102.04        40.11 o                         
  -1  24  -5        188.18        180.34        42.69 o                         
   0  24  -5        535.54        470.32        49.18 o                         
   1  24  -5       1005.50       1011.04        59.20 o                         
 -12  25  -5       1077.82       1049.63        44.13 o                         
 -11  25  -5        118.45        155.99        34.73 o                         
 -10  25  -5        494.60        390.50        37.07 o                         
  -9  25  -5         45.34         44.53        34.56 o                         
  -8  25  -5        347.43        388.03        40.56 o                         
  -7  25  -5        669.95        669.58        41.92 o                         
  -6  25  -5        624.90        628.13        44.21 o                         
  -5  25  -5        104.91         91.43        39.68 o                         
  -4  25  -5        908.40        985.78        50.04 o                         
  -3  25  -5        621.71        683.14        49.53 o                         
  -2  25  -5        842.43        997.53        53.43 o                         
  -1  25  -5        372.36        401.39        51.11 o                         
 -12  26  -5        704.43        621.97        43.04 o                         
 -11  26  -5        548.26        641.48        42.50 o                         
 -10  26  -5        177.20        170.02        38.21 o                         
  -9  26  -5       1178.44       1481.00        57.45 o                         
  -8  26  -5        261.43        247.98        41.38 o                         
  -7  26  -5        268.22        267.74        42.77 o                         
  -6  26  -5       1602.98       1616.60        62.33 o                         
  -5  26  -5       1302.75       1187.53        57.24 o                         
  -4  26  -5        157.46        167.10        46.64 o                         
 -13  27  -5        963.21        996.72        49.96 o                         
 -12  27  -5        157.99        171.71        41.50 o                         
 -11  27  -5       1093.65       1319.50        56.90 o                         
 -10  27  -5        753.88        776.20        50.38 o                         
  -9  27  -5        495.23        553.33        52.06 o                         
  -8  27  -5       1547.43       1705.03        64.39 o                         
  -7  27  -5        908.62        848.80        55.16 o                         
  -6  27  -5         38.82         58.99        63.79 o                         
 -13  28  -5       1855.21       2073.47        75.62 o                         
 -12  28  -5       1519.07       1629.51        67.19 o                         
 -11  28  -5        124.26        170.00        49.64 o                         
   0   0  -4      39555.19      44069.05      1450.69 o                         
   0   1  -4        424.45        251.96         9.76 o                         
   1   1  -4      12832.57      14787.46       285.63 o                         
  -1   2  -4       1895.97       2624.11        53.24 o                         
   0   2  -4        961.91        939.71        18.14 o                         
   1   2  -4       2324.41       2439.85        36.38 o                         
   2   2  -4       5248.28       4712.85        90.53 o                         
  -1   3  -4        880.99        811.63        17.95 o                         
   0   3  -4       3426.07       3110.19        49.64 o                         
   1   3  -4         52.68         65.17         8.81 o                         
   2   3  -4       1163.98       1578.53        27.25 o                         
   3   3  -4        920.52       1932.94        56.29 o                         
  -2   4  -4       7889.64       7861.57       161.28 o                         
  -1   4  -4        668.43        618.82        16.97 o                         
   0   4  -4        720.38        524.84        12.21 o                         
   1   4  -4       1888.16       2393.89        37.75 o                         
   2   4  -4       2763.34       2947.02        41.51 o                         
   3   4  -4       3085.72       2856.37        40.70 o                         
   4   4  -4      79059.56      79820.32      1369.41 o                         
  -2   5  -4       7821.40       7938.97       107.80 o                         
  -1   5  -4      10121.11      10101.85       140.02 o                         
   0   5  -4       1057.80       1024.58        17.82 o                         
   1   5  -4       3320.35       3510.48        48.32 o                         
   2   5  -4      12090.42      12374.04       148.86 o                         
   3   5  -4       1613.92       1589.54        26.55 o                         
   4   5  -4      21817.86      21970.66       272.03 o                         
   5   5  -4      49820.51      51794.27       899.71 o                         
  -3   6  -4      29137.42      27653.88       472.02 o                         
  -2   6  -4      12906.86      13059.68       170.25 o                         
  -1   6  -4       6145.83       6739.56        86.95 o                         
   0   6  -4      34623.23      34681.81       413.23 o                         
   1   6  -4       1313.96       1124.01        17.10 o                         
   2   6  -4      17430.19      17861.37       211.11 o                         
   3   6  -4      38137.20      39106.52       483.05 o                         
   4   6  -4      15613.03      14395.67       180.18 o                         
   5   6  -4       9569.80       9520.17       119.77 o                         
   6   6  -4      46063.81      47568.94       903.39 o                         
  -3   7  -4       4664.80       4919.21        58.02 o                         
  -2   7  -4      38811.89      37647.20       430.69 o                         
  -1   7  -4       4224.43       4163.28        50.20 o                         
   0   7  -4       5915.95       5689.57        68.26 o                         
   1   7  -4       8538.60       8927.85       108.31 o                         
   2   7  -4       4971.53       4434.27        57.76 o                         
   3   7  -4       3333.14       3438.80        47.29 o                         
   4   7  -4      17698.22      18641.20       233.13 o                         
   5   7  -4      10392.60      10572.06       149.50 o                         
   6   7  -4       4345.15       4483.07        72.51 o                         
   7   7  -4      12101.91      12155.84       249.55 o                         
  -4   8  -4      48611.60      48999.10       795.20 o                         
  -3   8  -4       4563.48       4501.24        55.86 o                         
  -2   8  -4       8491.12       8538.14       100.37 o                         
  -1   8  -4      19747.21      18917.02       224.02 o                         
   0   8  -4       2377.36       2187.71        30.79 o                         
   1   8  -4       5334.42       5519.66        71.27 o                         
   2   8  -4       3871.30       4214.24        58.73 o                         
   3   8  -4       2858.14       2562.44        45.33 o                         
   4   8  -4       3091.38       3559.76        55.07 o                         
   5   8  -4      13267.92      13368.54       197.34 o                         
   6   8  -4       5698.56       5243.19        82.40 o                         
   7   8  -4        452.39        360.57        18.73 o                         
   8   8  -4       5532.33       6049.13       132.82 o                         
  -4   9  -4      12931.84      13397.64       162.42 o                         
  -3   9  -4      39207.09      39182.19       480.80 o                         
  -2   9  -4       3805.68       3640.31        46.87 o                         
  -1   9  -4       7329.46       7133.36        88.35 o                         
   0   9  -4       3002.24       2899.24        39.70 o                         
   1   9  -4        206.33        236.04        11.33 o                         
   2   9  -4        229.51        394.02        13.80 o                         
   3   9  -4       3940.06       4104.92        63.72 o                         
   4   9  -4       1703.05       1435.90        33.78 o                         
   5   9  -4       1710.92       1764.26        37.21 o                         
   6   9  -4       5665.88       5841.13        92.81 o                         
   7   9  -4       4147.96       4021.91        66.94 o                         
   8   9  -4        681.51        710.82        25.75 o                         
   9   9  -4      15701.89      16144.76       331.58 o                         
  -5  10  -4      53379.22      54571.70       923.45 o                         
  -4  10  -4       7216.94       6955.18        86.23 o                         
  -3  10  -4      10838.39      10206.25       125.65 o                         
  -2  10  -4      10414.34       9656.15       120.09 o                         
  -1  10  -4       1491.25       1081.38        21.86 o                         
   0  10  -4       2682.77       2681.41        39.81 o                         
   1  10  -4       1009.31       1103.74        24.58 o                         
   2  10  -4        313.80        362.24        22.00 o                         
   3  10  -4       1032.52        994.49        27.37 o                         
   4  10  -4       2995.27       2688.89        50.42 o                         
   5  10  -4       2476.57       2162.91        44.80 o                         
   6  10  -4        200.85        264.95        19.49 o                         
   7  10  -4       3827.12       3968.70        68.22 o                         
   8  10  -4       2977.27       2996.82        59.46 o                         
   9  10  -4       1673.92       1569.94        42.85 o                         
  10  10  -4      11299.88      12054.71       273.86 o                         
  -5  11  -4       8693.70       8321.00       109.25 o                         
  -4  11  -4      36119.18      36585.74       475.79 o                         
  -3  11  -4       1542.84       1358.11        29.68 o                         
  -2  11  -4       6633.54       6538.28        88.93 o                         
  -1  11  -4       4845.86       4374.12        66.97 o                         
   0  11  -4       1858.99       1711.48        33.94 o                         
   1  11  -4        343.46        333.99        16.33 o                         
   2  11  -4       1323.68       1183.15        30.32 o                         
   3  11  -4         75.35         99.56        15.17 o                         
   4  11  -4       2279.93       2232.41        44.92 o                         
   5  11  -4        917.99        916.19        27.81 o                         
   6  11  -4       2969.69       3012.36        58.79 o                         
   7  11  -4        434.58        495.68        25.02 o                         
   8  11  -4      13541.66      13567.30       207.12 o                         
   9  11  -4       4958.40       5128.88        90.58 o                         
  10  11  -4       2098.54       2126.08        54.60 o                         
  11  11  -4       9612.63       9709.83       243.32 o                         
  -6  12  -4      39603.06      39596.71       712.91 o                         
  -5  12  -4       7012.27       7038.46        96.72 o                         
  -4  12  -4      12927.98      13227.63       182.37 o                         
  -3  12  -4      11637.34      10852.04       161.63 o                         
  -2  12  -4       1635.53       1575.99        34.46 o                         
  -1  12  -4       1665.11       1481.44        33.74 o                         
   0  12  -4       5519.40       5250.79        86.71 o                         
   1  12  -4       1553.73       1369.42        34.55 o                         
   2  12  -4         92.46         78.99        16.49 o                         
   3  12  -4       1622.78       1738.07        41.25 o                         
   4  12  -4        306.37        310.49        21.40 o                         
   5  12  -4        464.15        452.59        24.45 o                         
   6  12  -4       5026.92       5044.25        89.61 o                         
   7  12  -4       4096.11       4003.35        75.85 o                         
   8  12  -4       1319.41       1312.31        40.27 o                         
   9  12  -4       6870.82       6947.90       120.58 o                         
  10  12  -4       1771.06       1827.83        54.17 o                         
  11  12  -4       2553.85       2548.09        67.67 o                         
  12  12  -4       4172.54       3880.59       131.92 o                         
  -6  13  -4      12802.30      11776.55       179.24 o                         
  -5  13  -4      19127.89      18467.32       278.24 o                         
  -4  13  -4        967.57        976.83        28.06 o                         
  -3  13  -4       2978.48       2787.88        50.65 o                         
  -2  13  -4       2429.57       2074.06        43.18 o                         
  -1  13  -4       1189.13        986.52        28.21 o                         
   0  13  -4         85.86         71.94        15.58 o                         
   1  13  -4        739.36        680.35        26.93 o                         
   2  13  -4        874.19        784.81        27.31 o                         
   3  13  -4        286.28        295.28        21.60 o                         
   4  13  -4        966.76        937.55        31.01 o                         
   5  13  -4        935.10        904.33        31.83 o                         
   6  13  -4       2236.38       2347.47        54.43 o                         
   7  13  -4       7818.15       7982.07       134.15 o                         
   8  13  -4       2612.25       2700.71        61.76 o                         
   9  13  -4       1994.95       1906.47        53.37 o                         
  10  13  -4       5169.80       5221.91       101.93 o                         
  11  13  -4        907.67        759.35        42.84 o                         
  12  13  -4        377.05        343.47        39.40 o                         
  13  13  -4        257.91        323.69        59.44 o                         
  -7  14  -4      12898.45      11915.69       263.56 o                         
  -6  14  -4       1611.31       1459.56        34.96 o                         
  -5  14  -4       1710.73       1551.14        35.27 o                         
  -4  14  -4       1100.77        921.69        26.78 o                         
  -3  14  -4        504.73        427.52        21.09 o                         
  -2  14  -4        291.57        194.98        17.63 o                         
  -1  14  -4        669.05        642.92        24.12 o                         
   0  14  -4       1000.17       1022.07        31.30 o                         
   1  14  -4        868.18        804.81        28.16 o                         
   2  14  -4       3565.33       3199.75        63.78 o                         
   3  14  -4       2450.10       2399.53        54.25 o                         
   4  14  -4       4897.92       5167.46        91.08 o                         
   5  14  -4       1350.27       1291.08        40.24 o                         
   6  14  -4       2867.29       2947.67        63.89 o                         
   7  14  -4        747.88        831.55        35.04 o                         
   8  14  -4       3227.32       3188.88        69.00 o                         
   9  14  -4       1175.53       1095.20        42.29 o                         
  10  14  -4        308.81        307.09        35.16 o                         
  11  14  -4       1114.97       1102.81        49.62 o                         
  12  14  -4        461.20        332.82        42.65 o                         
  13  14  -4         29.55         20.18        42.88 o                         
  14  14  -4        245.62        137.61        69.48 o                         
  -7  15  -4        850.17        669.97        23.73 o                         
  -6  15  -4       1200.41       1448.72        37.11 o                         
  -5  15  -4        198.97        242.15        18.34 o                         
  -4  15  -4         31.29         75.10        17.00 o                         
  -3  15  -4         17.89         86.33        18.03 o                         
  -2  15  -4         15.61         34.39        17.30 o                         
  -1  15  -4       1630.52       1647.11        41.83 o                         
   0  15  -4       3452.67       3514.06        67.58 o                         
   1  15  -4       2515.88       2402.25        54.14 o                         
   2  15  -4       1764.68       1584.01        43.51 o                         
   3  15  -4       2148.63       1916.88        49.07 o                         
   4  15  -4       2655.65       2512.12        59.25 o                         
   5  15  -4        497.20        479.50        29.76 o                         
   6  15  -4        636.77        646.63        32.49 o                         
   7  15  -4       1091.79       1062.36        39.33 o                         
   8  15  -4         33.71         18.17        29.58 o                         
   9  15  -4        670.52        747.53        41.59 o                         
  10  15  -4       1004.00       1002.60        47.24 o                         
  11  15  -4         19.46        -38.21        39.49 o                         
  12  15  -4        168.14        148.00        44.42 o                         
  13  15  -4          1.00        -27.68        47.57 o                         
  14  15  -4         74.48         61.07        53.82 o                         
  -8  16  -4       4448.91       4555.02       116.09 o                         
  -7  16  -4        771.80        748.10        26.24 o                         
  -6  16  -4       1377.04       1422.17        37.65 o                         
  -5  16  -4        796.90        739.72        27.46 o                         
  -4  16  -4        459.33        470.85        23.96 o                         
  -3  16  -4        903.12       1000.32        33.54 o                         
  -2  16  -4        331.67        370.75        23.10 o                         
  -1  16  -4       2104.42       2158.08        51.70 o                         
   0  16  -4       1623.66       1589.65        44.58 o                         
   1  16  -4       3536.17       3184.33        65.59 o                         
   2  16  -4        342.63        333.48        27.58 o                         
   3  16  -4        104.18        115.93        24.96 o                         
   4  16  -4       1576.54       1722.56        49.66 o                         
   5  16  -4       1807.66       1795.63        51.62 o                         
   6  16  -4        100.83         86.63        28.91 o                         
   7  16  -4       1747.44       1791.60        55.58 o                         
   8  16  -4        673.76        704.36        40.27 o                         
   9  16  -4        310.15        293.55        38.29 o                         
  10  16  -4       1147.89       1077.01        50.52 o                         
  11  16  -4        267.54        236.54        46.21 o                         
  12  16  -4         28.58        -20.17        48.35 o                         
  13  16  -4        247.35        179.71        55.41 o                         
  -8  17  -4       2728.24       2753.84        57.36 o                         
  -7  17  -4       5159.05       5325.69        99.90 o                         
  -6  17  -4       2329.06       2531.48        55.55 o                         
  -5  17  -4         28.62         47.01        20.38 o                         
  -4  17  -4        722.10        770.78        31.82 o                         
  -3  17  -4         53.82        114.29        21.93 o                         
  -2  17  -4        827.55        879.38        31.49 o                         
  -1  17  -4       3461.87       3214.84        68.48 o                         
   0  17  -4       1292.56       1212.32        38.33 o                         
   1  17  -4        626.52        552.44        30.86 o                         
   2  17  -4        527.39        498.32        30.57 o                         
   3  17  -4       1614.31       1567.06        47.96 o                         
   4  17  -4        211.41        191.43        29.13 o                         
   5  17  -4       1716.07       1685.31        51.71 o                         
   6  17  -4        991.86       1006.77        42.26 o                         
   7  17  -4       1156.58       1105.12        46.72 o                         
   8  17  -4       1947.57       2001.64        64.55 o                         
   9  17  -4        343.16        287.18        41.58 o                         
  10  17  -4        355.29        390.96        47.87 o                         
  11  17  -4         77.72         54.51        49.87 o                         
  -9  18  -4       9070.81       9577.41       226.71 o                         
  -8  18  -4       3693.13       3747.34        73.28 o                         
  -7  18  -4       2174.12       2283.55        53.76 o                         
  -6  18  -4       2308.63       2308.14        53.54 o                         
  -5  18  -4       1339.36       1141.49        35.94 o                         
  -4  18  -4        350.40        476.31        27.06 o                         
  -3  18  -4        232.94        244.75        24.91 o                         
  -2  18  -4       2177.69       1963.79        53.79 o                         
  -1  18  -4       1248.79       1241.45        41.41 o                         
   0  18  -4        246.61        197.99        26.86 o                         
   1  18  -4         12.42          8.64        26.41 o                         
   2  18  -4        399.68        340.45        30.71 o                         
   3  18  -4        784.07        948.83        38.61 o                         
   4  18  -4        577.46        583.34        36.36 o                         
   5  18  -4        436.75        442.21        35.19 o                         
   6  18  -4       2755.97       2881.84        76.39 o                         
   7  18  -4        651.83        745.13        43.45 o                         
   8  18  -4        920.92        879.82        48.71 o                         
   9  18  -4       1168.60       1276.81        57.68 o                         
  10  18  -4         78.00         95.01        51.15 o                         
  -9  19  -4       1252.06       1411.73        43.00 o                         
  -8  19  -4       5587.50       5951.20       108.17 o                         
  -7  19  -4       3816.91       3994.36        79.06 o                         
  -6  19  -4        470.45        471.76        27.98 o                         
  -5  19  -4       2379.64       2342.08        54.93 o                         
  -4  19  -4        626.27        710.07        33.26 o                         
  -3  19  -4        577.43        510.79        29.77 o                         
  -2  19  -4       1491.05       1544.23        47.04 o                         
  -1  19  -4        212.87        176.30        28.61 o                         
   0  19  -4        662.88        643.04        34.49 o                         
   1  19  -4        120.79        111.59        28.92 o                         
   2  19  -4        132.09        104.90        29.79 o                         
   3  19  -4        738.85        859.08        39.53 o                         
   4  19  -4       2072.02       2208.11        62.52 o                         
   5  19  -4        396.12        396.70        38.76 o                         
   6  19  -4       1308.94       1330.25        52.38 o                         
   7  19  -4       2182.78       1958.09        68.27 o                         
   8  19  -4        366.60        437.53        48.63 o                         
   9  19  -4        293.95        276.89        51.69 o                         
 -10  20  -4      10980.18      10885.99       273.04 o                         
  -9  20  -4       4437.03       4421.73        86.45 o                         
  -8  20  -4        875.96       1057.20        36.60 o                         
  -7  20  -4       4222.03       4352.06        85.62 o                         
  -6  20  -4       1882.10       1913.09        52.10 o                         
  -5  20  -4        402.91        362.19        28.88 o                         
  -4  20  -4       1733.78       1736.13        49.51 o                         
  -3  20  -4       2294.67       2102.68        58.43 o                         
  -2  20  -4       1141.62       1157.70        41.53 o                         
  -1  20  -4       1063.14        997.28        40.19 o                         
   0  20  -4        449.27        363.12        33.44 o                         
   1  20  -4        891.74        911.42        41.29 o                         
   2  20  -4       1189.49       1265.16        46.45 o                         
   3  20  -4        129.91         98.89        33.80 o                         
   4  20  -4       1671.57       1718.15        57.62 o                         
   5  20  -4       3585.67       3652.89        93.00 o                         
   6  20  -4       1129.64        994.10        53.24 o                         
   7  20  -4        782.60        724.94        52.69 o                         
   8  20  -4        548.00        538.78        54.51 o                         
 -10  21  -4       1533.35       1363.94        45.31 o                         
  -9  21  -4       6576.49       6414.66       117.15 o                         
  -8  21  -4       5957.08       5892.16       109.91 o                         
  -7  21  -4         28.61         34.45        26.69 o                         
  -6  21  -4       2402.92       2305.44        59.29 o                         
  -5  21  -4       1531.03       1571.13        49.79 o                         
  -4  21  -4        234.22        166.89        37.30 o                         
  -3  21  -4       3167.74       3078.97        72.47 o                         
  -2  21  -4        249.30        158.35        31.39 o                         
  -1  21  -4        792.05        742.44        38.72 o                         
   0  21  -4       2336.36       2220.62        64.81 o                         
   1  21  -4          0.52          6.77        32.76 o                         
   2  21  -4       2475.11       2483.83        75.27 o                         
   3  21  -4       2851.44       2901.38        82.47 o                         
   4  21  -4        968.81       1037.53        53.49 o                         
   5  21  -4        516.28        613.45        50.09 o                         
   6  21  -4       2059.72       1979.47        73.29 o                         
 -11  22  -4      12883.90      12568.52       320.94 o                         
 -10  22  -4       4572.04       4358.54        91.24 o                         
  -9  22  -4        794.66        704.21        36.57 o                         
  -8  22  -4       5952.20       5849.67       110.75 o                         
  -7  22  -4       2277.01       2324.37        64.79 o                         
  -6  22  -4        457.22        390.86        31.90 o                         
  -5  22  -4       3703.87       3621.91        82.24 o                         
  -4  22  -4        410.34        453.08        34.68 o                         
  -3  22  -4       2530.00       2471.02        68.08 o                         
  -2  22  -4       3851.62       3753.14        85.54 o                         
  -1  22  -4        546.26        531.27        38.16 o                         
   0  22  -4       2025.65       2168.16        65.70 o                         
   1  22  -4       1802.49       1742.85        65.33 o                         
   2  22  -4        200.51        156.00        41.90 o                         
   3  22  -4       1363.89       1459.35        75.82 o                         
   4  22  -4       3935.05       4051.15       108.85 o                         
   5  22  -4        967.57        916.94        60.15 o                         
 -11  23  -4        461.97        498.32        34.40 o                         
 -10  23  -4       6299.64       6392.81       122.26 o                         
  -9  23  -4       2535.41       2660.44        69.50 o                         
  -8  23  -4         10.20         20.65        28.96 o                         
  -7  23  -4       2494.98       2509.67        64.81 o                         
  -6  23  -4       2323.07       2335.33        63.18 o                         
  -5  23  -4       1681.59       1508.80        49.45 o                         
  -4  23  -4       5569.34       5466.08       111.33 o                         
  -3  23  -4        420.71        324.87        36.64 o                         
  -2  23  -4       1981.91       2062.03        63.62 o                         
  -1  23  -4       2360.69       2174.67        67.07 o                         
   0  23  -4        123.30        144.84        40.80 o                         
   1  23  -4       1606.38       1656.42        60.87 o                         
   2  23  -4       3121.40       3234.97        99.06 o                         
   3  23  -4        929.34        975.41        58.76 o                         
 -12  24  -4       3131.10       3314.71       111.47 o                         
 -11  24  -4       1706.43       1706.29        55.43 o                         
 -10  24  -4        446.29        406.10        35.16 o                         
  -9  24  -4       1256.86       1180.84        45.28 o                         
  -8  24  -4       1808.94       1851.67        58.15 o                         
  -7  24  -4        336.61        329.25        34.72 o                         
  -6  24  -4       5323.27       5157.72       108.72 o                         
  -5  24  -4        803.62        843.78        43.45 o                         
  -4  24  -4       2145.59       2218.99        67.60 o                         
  -3  24  -4       3784.21       3952.84        91.58 o                         
  -2  24  -4        110.59         77.00        40.02 o                         
  -1  24  -4        997.10        954.58        51.65 o                         
   0  24  -4       1922.38       2078.40        71.60 o                         
   1  24  -4        251.28        234.28        49.90 o                         
   2  24  -4        466.86        485.63        56.56 o                         
 -12  25  -4        625.99        664.05        39.70 o                         
 -11  25  -4       1247.11       1398.91        49.06 o                         
 -10  25  -4        239.05        197.32        34.99 o                         
  -9  25  -4        335.04        308.10        37.01 o                         
  -8  25  -4       1373.60       1396.69        50.17 o                         
  -7  25  -4       2123.98       2212.54        66.45 o                         
  -6  25  -4       1067.47       1162.31        49.34 o                         
  -5  25  -4       4324.03       4439.02       100.24 o                         
  -4  25  -4        720.10        563.74        45.12 o                         
  -3  25  -4       1843.37       1997.09        67.59 o                         
  -2  25  -4       1807.56       2139.10        70.88 o                         
  -1  25  -4        232.75        208.59        50.04 o                         
   0  25  -4        436.07        379.29        55.49 o                         
 -13  26  -4        491.47        344.52        54.00 o                         
 -12  26  -4         21.33         19.64        36.85 o                         
 -11  26  -4        116.85         50.55        37.38 o                         
 -10  26  -4        154.17        136.50        38.77 o                         
  -9  26  -4        368.74        375.20        42.03 o                         
  -8  26  -4        783.42        880.63        57.56 o                         
  -7  26  -4       1797.58       1829.20        63.24 o                         
  -6  26  -4        640.84        668.63        46.36 o                         
  -5  26  -4       1479.62       1518.31        78.25 o                         
  -4  26  -4       2206.02       2318.52        79.09 o                         
  -3  26  -4        379.39        365.74        50.28 o                         
  -2  26  -4        987.60       1039.54        62.52 o                         
 -13  27  -4        249.51        227.25        44.52 o                         
 -12  27  -4         14.18         -4.16        41.83 o                         
 -11  27  -4         71.08         68.39        43.65 o                         
 -10  27  -4        487.19        510.47        48.29 o                         
  -9  27  -4        688.75        762.09        51.43 o                         
  -8  27  -4        829.16        893.04        56.45 o                         
  -7  27  -4        537.72        528.78        52.62 o                         
  -6  27  -4       2356.07       2542.66        82.32 o                         
  -5  27  -4        396.21        401.52        51.91 o                         
 -14  28  -4         62.33          7.00        65.63 o                         
 -13  28  -4        171.59        104.21        46.80 o                         
 -12  28  -4         46.73          7.19        46.98 o                         
 -11  28  -4        106.69        148.93        48.39 o                         
 -10  28  -4        147.30         99.10        49.58 o                         
  -9  28  -4        338.97        324.45        54.04 o                         
  -8  28  -4        492.29        385.82        60.55 o                         
 -14  29  -4        104.30        134.33        53.53 o                         
 -13  29  -4        152.28        126.10        53.66 o                         
   0   1  -3      14817.52      15129.92       204.99 o                         
   0   2  -3      38578.78      40367.45       530.86 o                         
   1   2  -3      49399.28      48813.98       654.68 o                         
  -1   3  -3       6084.31       7122.56        99.48 o                         
   0   3  -3        300.53        362.46         8.22 o                         
   1   3  -3       4093.23       3954.76        53.62 o                         
   2   3  -3      18380.96      17128.11       198.71 o                         
  -1   4  -3       5984.28       5489.92        66.83 o                         
   0   4  -3       9174.30       8853.65       107.24 o                         
   1   4  -3       3035.70       2913.36        35.69 o                         
   2   4  -3      11940.74      12185.06       146.32 o                         
   3   4  -3       5833.49       6280.78        78.36 o                         
  -1   5  -3        669.09        764.86        11.87 o                         
   0   5  -3       3902.05       3667.71        46.55 o                         
   1   5  -3        397.88        595.04        10.91 o                         
   2   5  -3        165.23        243.45         7.51 o                         
   3   5  -3      13705.79      13884.58       183.17 o                         
   4   5  -3      40120.70      39383.83       531.09 o                         
  -2   6  -3      12801.12      12850.08       153.64 o                         
  -1   6  -3       5007.71       4770.48        59.38 o                         
   0   6  -3        273.88        286.60         8.54 o                         
   1   6  -3       4412.19       4873.21        65.17 o                         
   2   6  -3       6457.15       6593.33        88.90 o                         
   3   6  -3       1670.23       1657.74        28.24 o                         
   4   6  -3      13226.87      13123.37       180.43 o                         
   5   6  -3      24287.75      25676.13       351.64 o                         
  -3   7  -3      20528.47      18623.57       232.39 o                         
  -2   7  -3       1795.94       1414.47        22.19 o                         
  -1   7  -3      20313.04      19925.79       249.38 o                         
   0   7  -3       3449.12       3093.22        43.76 o                         
   1   7  -3        612.12        715.40        15.64 o                         
   2   7  -3      10127.44      10256.21       144.61 o                         
   3   7  -3       5530.77       5664.64        80.67 o                         
   4   7  -3       3251.88       2903.53        46.50 o                         
   5   7  -3       3032.66       3948.36        64.95 o                         
   6   7  -3       1373.52       1903.93        37.48 o                         
  -3   8  -3      29810.29      26512.53       337.51 o                         
  -2   8  -3      20162.17      19077.20       243.94 o                         
  -1   8  -3       5435.46       5115.95        67.77 o                         
   0   8  -3        969.27        714.04        16.31 o                         
   1   8  -3       1097.52       1280.48        24.33 o                         
   2   8  -3       3101.77       2982.80        47.63 o                         
   3   8  -3       1330.25       1528.86        32.97 o                         
   4   8  -3       1041.87       1109.93        26.46 o                         
   5   8  -3        485.18        499.84        24.09 o                         
   6   8  -3       2669.20       2749.84        50.89 o                         
   7   8  -3       1410.27       1365.18        32.91 o                         
  -4   9  -3      52856.43      51339.62       651.69 o                         
  -3   9  -3        916.33        830.23        24.12 o                         
  -2   9  -3      15558.64      14199.36       192.30 o                         
  -1   9  -3       6447.12       5651.76        79.59 o                         
   0   9  -3        202.53        130.64         9.03 o                         
   1   9  -3       2628.50       2524.53        39.08 o                         
   2   9  -3       2195.08       2106.67        37.20 o                         
   3   9  -3        566.00        478.43        16.64 o                         
   4   9  -3        713.07        666.90        21.11 o                         
   5   9  -3       1335.14       1619.80        39.98 o                         
   6   9  -3        661.75        628.29        22.44 o                         
   7   9  -3       3687.51       3304.05        58.83 o                         
   8   9  -3       9048.56       8847.70       138.34 o                         
  -4  10  -3      37419.41      33570.01       455.47 o                         
  -3  10  -3      25631.10      25135.07       365.01 o                         
  -2  10  -3       4513.56       4629.25        69.39 o                         
  -1  10  -3       1032.58       1147.00        24.94 o                         
   0  10  -3       3143.19       2809.62        46.54 o                         
   1  10  -3        143.58        147.36        11.31 o                         
   2  10  -3       4777.11       4600.37        76.76 o                         
   3  10  -3       1532.74       1328.80        31.79 o                         
   4  10  -3       1109.56        881.77        25.97 o                         
   5  10  -3        680.06        665.38        23.42 o                         
   6  10  -3       2464.76       2040.39        43.99 o                         
   7  10  -3       1354.57       1262.25        35.29 o                         
   8  10  -3      13860.10      14220.48       217.62 o                         
   9  10  -3       9607.25       9231.06       152.32 o                         
  -5  11  -3      57889.93      56552.66       820.65 o                         
  -4  11  -3        606.10        783.28        25.37 o                         
  -3  11  -3      11183.44      10120.71       159.18 o                         
  -2  11  -3       2734.67       2503.78        45.39 o                         
  -1  11  -3       1983.19       1954.20        35.23 o                         
   0  11  -3       4241.36       4158.14        62.81 o                         
   1  11  -3       7727.47       7670.48       119.51 o                         
   2  11  -3         83.06         65.97        13.89 o                         
   3  11  -3       1737.54       1580.51        37.44 o                         
   4  11  -3       1799.33       1465.16        35.41 o                         
   5  11  -3        269.99        212.11        18.78 o                         
   6  11  -3       9859.79       9737.82       152.58 o                         
   7  11  -3       8371.77       7930.25       127.60 o                         
   8  11  -3       1004.37       1029.89        33.23 o                         
   9  11  -3       7526.90       7214.46       125.07 o                         
  10  11  -3      10753.73      10252.76       170.66 o                         
  -5  12  -3      35961.25      34177.70       474.09 o                         
  -4  12  -3       8072.61       7737.83       110.10 o                         
  -3  12  -3       2496.02       2497.36        43.31 o                         
  -2  12  -3       1228.04       1456.76        28.53 o                         
  -1  12  -3       4257.20       4554.04        75.19 o                         
   0  12  -3        430.25        320.98        15.51 o                         
   1  12  -3       5525.64       5214.11        89.83 o                         
   2  12  -3       4029.35       3838.82        69.01 o                         
   3  12  -3         43.02         62.30        16.28 o                         
   4  12  -3       3869.09       3629.95        65.52 o                         
   5  12  -3       1452.65       1366.70        37.33 o                         
   6  12  -3       2648.54       2640.26        53.75 o                         
   7  12  -3       6231.86       5745.51        99.40 o                         
   8  12  -3       9772.61       9314.76       150.72 o                         
   9  12  -3        592.61        608.16        36.75 o                         
  10  12  -3       6136.35       5992.51       115.36 o                         
  11  12  -3       4323.36       4301.32        93.03 o                         
  -6  13  -3      15856.95      14186.35       202.09 o                         
  -5  13  -3       4355.44       4458.15        68.77 o                         
  -4  13  -3       1446.18       1340.14        30.99 o                         
  -3  13  -3        654.78        679.11        21.79 o                         
  -2  13  -3        137.20        103.08        14.08 o                         
  -1  13  -3       5076.19       4747.01        82.44 o                         
   0  13  -3       3084.16       3028.56        59.44 o                         
   1  13  -3         79.26         70.35        17.04 o                         
   2  13  -3       5808.72       5553.08        98.19 o                         
   3  13  -3       7147.09       6738.20       112.03 o                         
   4  13  -3         55.34         48.47        20.44 o                         
   5  13  -3       3734.00       3599.96        70.84 o                         
   6  13  -3       5071.71       5188.20        94.13 o                         
   7  13  -3        819.64        786.39        38.94 o                         
   8  13  -3       3135.26       2843.06        63.44 o                         
   9  13  -3       4992.64       4968.44       102.44 o                         
  10  13  -3         88.06         91.77        32.39 o                         
  11  13  -3       2883.37       3008.69        80.00 o                         
  12  13  -3       1696.66       1705.40        60.16 o                         
  -6  14  -3       2884.47       2701.47        49.06 o                         
  -5  14  -3       2984.73       3097.38        55.83 o                         
  -4  14  -3         69.14         65.67        14.20 o                         
  -3  14  -3       1288.36       1197.92        31.25 o                         
  -2  14  -3       1504.55       1713.06        47.64 o                         
  -1  14  -3        265.41        253.38        18.87 o                         
   0  14  -3       5803.98       5416.09        98.57 o                         
   1  14  -3       4069.31       4004.97        82.56 o                         
   2  14  -3        408.97        421.92        23.68 o                         
   3  14  -3      10479.53      10128.05       164.25 o                         
   4  14  -3       5425.54       5717.14        99.66 o                         
   5  14  -3       2714.88       2705.18        59.77 o                         
   6  14  -3        783.32        780.33        32.87 o                         
   7  14  -3        676.28        686.51        33.63 o                         
   8  14  -3       1770.02       1658.59        50.98 o                         
   9  14  -3       1161.56       1102.20        45.51 o                         
  10  14  -3        655.64        522.74        38.56 o                         
  11  14  -3        205.00        140.34        36.01 o                         
  12  14  -3        603.90        643.46        46.23 o                         
  13  14  -3        352.10        312.39        45.54 o                         
  -7  15  -3        601.77        547.83        20.91 o                         
  -6  15  -3        923.30        911.71        26.86 o                         
  -5  15  -3       1569.15       1318.69        33.11 o                         
  -4  15  -3       1048.69       1019.30        28.21 o                         
  -3  15  -3        208.39        157.36        17.73 o                         
  -2  15  -3       2883.55       2697.65        54.59 o                         
  -1  15  -3       8128.46       8263.53       140.19 o                         
   0  15  -3        115.94         99.91        20.75 o                         
   1  15  -3      12719.02      12288.15       198.99 o                         
   2  15  -3       8640.23       8285.45       134.09 o                         
   3  15  -3        936.51        911.88        33.14 o                         
   4  15  -3        459.76        460.44        28.47 o                         
   5  15  -3       2275.47       2236.46        55.36 o                         
   6  15  -3        885.14        943.13        36.84 o                         
   7  15  -3          6.44         23.48        28.26 o                         
   8  15  -3        348.74        395.55        34.86 o                         
   9  15  -3        847.35        672.17        40.95 o                         
  10  15  -3        338.00        318.25        38.37 o                         
  11  15  -3         20.29         16.58        38.03 o                         
  12  15  -3         97.04        141.55        44.24 o                         
  13  15  -3        779.80        763.60        54.72 o                         
  14  15  -3       1403.22       1370.19        67.31 o                         
  -7  16  -3       3248.88       3249.03        60.60 o                         
  -6  16  -3        809.56        798.40        25.57 o                         
  -5  16  -3        733.06        731.09        25.07 o                         
  -4  16  -3       2366.34       2268.78        48.20 o                         
  -3  16  -3       2004.30       2061.83        46.93 o                         
  -2  16  -3        437.84        466.10        25.25 o                         
  -1  16  -3       4309.16       4349.42        81.11 o                         
   0  16  -3      11754.24      11973.91       195.77 o                         
   1  16  -3       2654.55       2527.07        59.48 o                         
   2  16  -3       7980.88       7741.20       134.78 o                         
   3  16  -3        641.71        811.07        42.76 o                         
   4  16  -3        640.80        700.92        33.44 o                         
   5  16  -3        128.86        108.11        27.71 o                         
   6  16  -3        475.90        485.03        33.51 o                         
   7  16  -3        464.17        496.23        37.20 o                         
   8  16  -3        541.63        608.28        39.03 o                         
   9  16  -3         39.34         72.30        36.10 o                         
  10  16  -3        104.95         83.60        38.31 o                         
  11  16  -3         50.38         68.28        42.07 o                         
  12  16  -3        198.41        244.11        49.88 o                         
  13  16  -3         60.48         21.70        52.83 o                         
  -8  17  -3       4155.21       4186.37        97.24 o                         
  -7  17  -3       1947.43       1893.85        44.31 o                         
  -6  17  -3        630.26        852.69        29.55 o                         
  -5  17  -3        921.63        927.84        29.74 o                         
  -4  17  -3        289.01        202.48        21.32 o                         
  -3  17  -3       2298.72       2479.03        53.59 o                         
  -2  17  -3       3956.63       3954.19        82.58 o                         
  -1  17  -3       1538.29       1740.15        48.62 o                         
   0  17  -3       9922.02      10340.61       171.83 o                         
   1  17  -3      10929.22      11164.16       185.02 o                         
   2  17  -3        392.61        416.86        30.31 o                         
   3  17  -3        304.53        483.74        31.31 o                         
   4  17  -3        814.16        988.16        38.60 o                         
   5  17  -3         89.47         81.82        30.27 o                         
   6  17  -3        465.94        444.06        36.12 o                         
   7  17  -3        167.19        246.00        36.05 o                         
   8  17  -3        501.81        504.00        41.07 o                         
   9  17  -3        294.30        334.04        42.29 o                         
  10  17  -3        127.66        125.24        43.05 o                         
  11  17  -3        106.43         92.87        47.58 o                         
  12  17  -3        454.10        426.31        57.23 o                         
  -8  18  -3       3537.19       4066.52        74.68 o                         
  -7  18  -3        157.84        449.49        25.78 o                         
  -6  18  -3        830.99        942.99        32.29 o                         
  -5  18  -3       1791.44       1685.60        46.36 o                         
  -4  18  -3       8908.66       8956.37       145.91 o                         
  -3  18  -3       1621.71       1711.91        45.73 o                         
  -2  18  -3       7851.95       8025.22       137.41 o                         
  -1  18  -3       6110.79       5858.83       108.04 o                         
   0  18  -3        631.94        600.66        32.31 o                         
   1  18  -3       2044.39       2279.37        60.97 o                         
   2  18  -3        864.89        987.71        38.64 o                         
   3  18  -3        720.20        751.28        36.85 o                         
   4  18  -3        773.30        846.23        38.93 o                         
   5  18  -3        573.68        693.33        39.71 o                         
   6  18  -3        529.95        565.28        40.98 o                         
   7  18  -3        312.07        357.79        39.71 o                         
   8  18  -3        230.27        227.64        41.83 o                         
   9  18  -3        257.35        272.64        45.49 o                         
  10  18  -3        453.73        537.08        52.28 o                         
  11  18  -3        227.15        230.08        56.20 o                         
  -9  19  -3       5889.13       5830.23       100.56 o                         
  -8  19  -3       3038.80       3107.65        63.38 o                         
  -7  19  -3       2075.28       2379.72        55.12 o                         
  -6  19  -3       1666.31       1884.91        51.28 o                         
  -5  19  -3        533.33        637.41        30.62 o                         
  -4  19  -3       2424.94       2394.49        57.92 o                         
  -3  19  -3       6838.95       6491.96       115.33 o                         
  -2  19  -3        319.03        336.98        29.23 o                         
  -1  19  -3       4083.73       3982.09        81.74 o                         
   0  19  -3       3360.75       3247.96        73.14 o                         
   1  19  -3         15.65          9.82        27.99 o                         
   2  19  -3         90.83        117.43        31.08 o                         
   3  19  -3       1044.89       1002.67        41.56 o                         
   4  19  -3        274.08        306.92        36.19 o                         
   5  19  -3       1034.10       1133.89        53.09 o                         
   6  19  -3        411.27        440.65        41.98 o                         
   7  19  -3        412.62        320.04        43.86 o                         
   8  19  -3        387.67        405.85        47.00 o                         
   9  19  -3         64.18         47.15        47.67 o                         
  10  19  -3        220.34        279.44        56.09 o                         
  -9  20  -3       1463.73       1465.65        49.33 o                         
  -8  20  -3       1987.75       2266.74        56.41 o                         
  -7  20  -3       2189.05       2100.44        53.96 o                         
  -6  20  -3        260.82        304.81        27.29 o                         
  -5  20  -3       3649.41       3726.77        77.26 o                         
  -4  20  -3        753.46        762.29        34.53 o                         
  -3  20  -3       3729.02       3826.84        85.51 o                         
  -2  20  -3       1916.66       1859.73        53.93 o                         
  -1  20  -3        290.35        279.15        30.85 o                         
   0  20  -3        751.62        710.63        36.76 o                         
   1  20  -3         58.97        135.25        31.39 o                         
   2  20  -3        383.69        378.51        35.64 o                         
   3  20  -3        715.12        926.59        44.94 o                         
   4  20  -3        259.38        287.15        39.81 o                         
   5  20  -3        186.14        204.46        40.51 o                         
   6  20  -3        683.44        723.87        48.61 o                         
   7  20  -3        503.27        491.95        49.24 o                         
   8  20  -3        714.47        696.50        55.94 o                         
 -10  21  -3       4912.99       5137.77        95.35 o                         
  -9  21  -3        634.42        769.95        34.15 o                         
  -8  21  -3        436.62        496.39        30.80 o                         
  -7  21  -3       1749.62       1701.71        50.79 o                         
  -6  21  -3       2739.48       2728.70        63.80 o                         
  -5  21  -3        288.02        273.08        29.37 o                         
  -4  21  -3       3552.36       3555.39        79.00 o                         
  -3  21  -3        318.48        345.48        32.27 o                         
  -2  21  -3        903.01        864.56        40.18 o                         
  -1  21  -3       1608.09       1616.93        51.51 o                         
   0  21  -3        419.71        435.33        35.65 o                         
   1  21  -3        499.62        590.67        39.41 o                         
   2  21  -3         52.75         72.01        37.08 o                         
   3  21  -3        514.43        586.53        44.68 o                         
   4  21  -3       1734.53       1799.75        66.51 o                         
   5  21  -3        645.41        519.64        48.25 o                         
   6  21  -3         63.96         73.64        48.02 o                         
   7  21  -3        742.00        738.36        58.66 o                         
 -10  22  -3       3147.73       3012.79        69.31 o                         
  -9  22  -3       4097.43       3927.20        81.92 o                         
  -8  22  -3        733.54        724.81        35.49 o                         
  -7  22  -3        325.82        268.60        30.70 o                         
  -6  22  -3       2365.98       2298.24        60.32 o                         
  -5  22  -3         47.44         14.77        29.27 o                         
  -4  22  -3       3374.30       3442.86        85.32 o                         
  -3  22  -3       1091.36        959.47        42.45 o                         
  -2  22  -3        601.38        576.72        37.89 o                         
  -1  22  -3       2888.40       2816.31        75.50 o                         
   0  22  -3        269.87        253.20        38.10 o                         
   1  22  -3        458.25        513.79        43.59 o                         
   2  22  -3        839.25        783.04        47.63 o                         
   3  22  -3        921.28        858.36        50.09 o                         
   4  22  -3        240.44        222.89        47.06 o                         
   5  22  -3        888.26        847.11        56.85 o                         
   6  22  -3        110.50         77.64        54.31 o                         
 -11  23  -3       1288.08       1251.35        44.32 o                         
 -10  23  -3          6.63          9.21        28.92 o                         
  -9  23  -3        479.47        518.60        34.83 o                         
  -8  23  -3       2295.01       2084.78        59.38 o                         
  -7  23  -3       1060.15       1067.85        41.82 o                         
  -6  23  -3       2960.60       3019.91        72.21 o                         
  -5  23  -3       3035.10       2727.13        72.10 o                         
  -4  23  -3        870.25       1051.70        46.66 o                         
  -3  23  -3       4455.62       4368.04        96.23 o                         
  -2  23  -3       1029.74        880.75        45.74 o                         
  -1  23  -3        936.37        963.41        48.29 o                         
   0  23  -3       1428.05       1289.53        55.92 o                         
   1  23  -3         68.18        109.23        43.24 o                         
   2  23  -3        292.51        230.95        46.92 o                         
   3  23  -3       1461.40       1710.28        67.62 o                         
   4  23  -3        977.28        987.64        60.64 o                         
 -11  24  -3       1008.78       1072.97        43.88 o                         
 -10  24  -3        275.97        288.56        33.60 o                         
  -9  24  -3        162.04        156.65        32.82 o                         
  -8  24  -3       1423.51       1484.77        50.35 o                         
  -7  24  -3       2863.92       2686.50        73.06 o                         
  -6  24  -3        789.36        912.42        42.94 o                         
  -5  24  -3       6228.96       6263.66       124.33 o                         
  -4  24  -3       2923.69       2809.89        79.94 o                         
  -3  24  -3        206.46        268.95        39.63 o                         
  -2  24  -3       2640.77       2665.28        80.62 o                         
  -1  24  -3       1105.50       1092.10        54.58 o                         
   0  24  -3        547.85        508.59        49.29 o                         
   1  24  -3        834.25        809.76        56.20 o                         
   2  24  -3        126.01        192.19        52.88 o                         
   3  24  -3        513.46        525.31        59.10 o                         
 -12  25  -3        489.82        547.22        41.46 o                         
 -11  25  -3        191.93        131.32        37.24 o                         
 -10  25  -3        257.15        241.60        37.71 o                         
  -9  25  -3        605.78        677.42        41.64 o                         
  -8  25  -3       1310.63       1398.31        51.60 o                         
  -7  25  -3       4013.67       3859.39        89.93 o                         
  -6  25  -3       2937.20       2714.94        78.62 o                         
  -5  25  -3         33.01         80.46        41.40 o                         
  -4  25  -3       3232.15       3024.60        86.31 o                         
  -3  25  -3       1541.74       1529.38        60.31 o                         
  -2  25  -3        196.30        171.57        46.86 o                         
  -1  25  -3       1033.31       1088.91        59.43 o                         
   0  25  -3        412.72        399.57        54.16 o                         
   1  25  -3        355.71        333.79        57.00 o                         
 -12  26  -3        306.93        247.74        40.48 o                         
 -11  26  -3        777.42        745.30        47.48 o                         
 -10  26  -3         75.97         26.89        39.63 o                         
  -9  26  -3       1594.97       1594.89        58.05 o                         
  -8  26  -3        681.77        596.71        45.08 o                         
  -7  26  -3        701.09        688.58        49.12 o                         
  -6  26  -3       2586.06       2535.63        86.54 o                         
  -5  26  -3       2336.23       2206.92        73.96 o                         
  -4  26  -3        151.72        144.97        45.91 o                         
  -3  26  -3       1431.22       1424.68        64.88 o                         
  -2  26  -3       1182.40       1159.59        64.67 o                         
  -1  26  -3         88.98         84.88        54.05 o                         
 -13  27  -3        845.43        776.07        49.77 o                         
 -12  27  -3        161.21        113.40        43.84 o                         
 -11  27  -3        568.57        507.36        47.72 o                         
 -10  27  -3        352.56        320.60        46.25 o                         
  -9  27  -3        931.66        995.14        56.86 o                         
  -8  27  -3       1923.58       1957.38        70.46 o                         
  -7  27  -3       1381.13       1256.20        60.80 o                         
  -6  27  -3        246.82        289.38        54.74 o                         
  -5  27  -3        669.93        699.25        56.82 o                         
  -4  27  -3       1346.92       1422.34        70.70 o                         
  -3  27  -3        195.57        145.71        59.09 o                         
 -13  28  -3        449.90        399.17        49.20 o                         
 -12  28  -3       1070.24        942.54        56.71 o                         
 -11  28  -3         51.03         33.92        49.26 o                         
 -10  28  -3        826.95        776.34        57.18 o                         
  -9  28  -3         40.89         16.64        51.48 o                         
  -8  28  -3        242.11        311.03        52.41 o                         
  -7  28  -3        327.99        360.07        58.20 o                         
  -6  28  -3        637.90        556.92        58.90 o                         
 -14  29  -3        714.23        740.58        59.20 o                         
 -13  29  -3         14.78         35.56        53.58 o                         
 -12  29  -3        256.98        264.06        55.77 o                         
 -11  29  -3        140.11         85.17        55.50 o                         
 -10  29  -3        669.30        812.82        63.96 o                         
   0   0  -2     250068.59     273423.75      8966.18 o                         
   0   1  -2      60766.24      65909.48       883.92 o                         
   1   1  -2      27950.14      27088.91       515.83 o                         
  -1   2  -2      10059.42      11616.32       220.90 o                         
   0   2  -2      34592.39      37899.48       460.96 o                         
   1   2  -2       7907.09      10719.41       123.12 o                         
   2   2  -2      15110.97      17265.64       307.25 o                         
  -1   3  -2      17116.85      17313.30       195.90 o                         
   0   3  -2      27073.65      29043.20       353.15 o                         
   1   3  -2       2212.66       2849.45        36.47 o                         
   2   3  -2       1279.93       1091.30        18.74 o                         
   3   3  -2      16457.86      16998.14       330.27 o                         
  -2   4  -2      34724.93      35450.71       596.66 o                         
  -1   4  -2      12328.13      12446.62       161.87 o                         
   0   4  -2       1666.63       1508.21        23.00 o                         
   1   4  -2      24250.35      23976.14       314.22 o                         
   2   4  -2      10899.12       9321.28       133.64 o                         
   3   4  -2      21175.29      19324.26       273.82 o                         
   4   4  -2     124990.16     118894.95      2387.16 o                         
  -2   5  -2       1942.90       1953.38        28.46 o                         
  -1   5  -2       4310.47       5387.10        76.88 o                         
   0   5  -2      11921.16      12333.20       169.43 o                         
   1   5  -2       5257.75       5245.99        73.89 o                         
   2   5  -2      29134.10      26141.53       365.90 o                         
   3   5  -2      19265.40      16681.41       240.37 o                         
   4   5  -2      31557.17      29603.08       398.10 o                         
   5   5  -2      73840.77      68240.83      1244.67 o                         
  -3   6  -2      26909.84      25951.34       520.81 o                         
  -2   6  -2        873.00       1208.50        21.30 o                         
  -1   6  -2       1283.99       1289.11        22.51 o                         
   0   6  -2       7883.35       8089.87       115.18 o                         
   1   6  -2      10888.77       9237.70       136.01 o                         
   2   6  -2      23540.96      20647.94       307.34 o                         
   3   6  -2      73918.41      67274.52       883.49 o                         
   4   6  -2      30269.86      28095.89       356.72 o                         
   5   6  -2      15690.65      15281.60       193.91 o                         
   6   6  -2      56915.82      57694.03      1095.39 o                         
  -3   7  -2        641.74       1351.22        29.80 o                         
  -2   7  -2       4034.45       4723.32        72.60 o                         
   0   7  -2       6326.97       6187.48        92.04 o                         
   1   7  -2      44727.45      41691.48       557.77 o                         
   2   7  -2      15763.11      14634.04       194.17 o                         
   3   7  -2      16167.23      15305.85       202.14 o                         
   4   7  -2      38431.43      35653.16       452.56 o                         
   5   7  -2      12252.95      12072.00       155.37 o                         
   6   7  -2       8905.68       8127.47       109.93 o                         
   7   7  -2      18012.58      16625.35       305.61 o                         
  -3   8  -2        759.23       1062.63        21.44 o                         
  -2   8  -2       2559.19       2874.36        43.10 o                         
  -1   8  -2       2635.65       4199.05        57.88 o                         
   0   8  -2       4689.19       4750.61        69.35 o                         
   1   8  -2       2130.86       1689.86        27.61 o                         
   2   8  -2      60131.38      59039.32       760.95 o                         
   3   8  -2       8859.05       7703.49       103.33 o                         
   4   8  -2      10793.36       9964.34       131.03 o                         
   5   8  -2      24964.96      24314.24       305.11 o                         
   6   8  -2       3247.88       2987.52        46.20 o                         
   7   8  -2       3037.17       2846.24        50.57 o                         
   8   8  -2       9303.70       9633.07       231.20 o                         
  -4   9  -2       8856.11       9910.63       135.12 o                         
  -3   9  -2       8482.43      10339.96       141.81 o                         
  -2   9  -2        575.28       1005.44        29.19 o                         
  -1   9  -2       3354.41       3723.18        51.47 o                         
   0   9  -2      17518.86      17502.92       232.32 o                         
   1   9  -2       3827.22       3406.85        49.81 o                         
   2   9  -2       3936.83       3784.64        53.11 o                         
   3   9  -2      12282.85      12274.54       155.61 o                         
   4   9  -2       2398.98       2335.77        37.29 o                         
   5   9  -2       4267.65       4043.54        57.14 o                         
   6   9  -2      11201.91      11698.07       166.62 o                         
   7   9  -2       1537.07       1445.91        36.69 o                         
   8   9  -2        626.90        627.11        25.43 o                         
   9   9  -2        199.58        840.71        61.61 o                         
  -5  10  -2      16122.97      17075.12       325.96 o                         
  -4  10  -2       2320.61       3430.35        50.37 o                         
  -3  10  -2       2653.98       2578.00        38.10 o                         
  -2  10  -2       6106.50       8176.64       106.05 o                         
  -1  10  -2       4030.34       4189.81        56.90 o                         
   0  10  -2        383.67        396.41        12.19 o                         
   1  10  -2       3132.60       2753.92        42.90 o                         
   2  10  -2       2164.33       2010.08        32.15 o                         
   3  10  -2       1527.11       1412.68        26.37 o                         
   4  10  -2       1645.42       1718.13        30.49 o                         
   5  10  -2       2631.52       2455.51        47.21 o                         
   6  10  -2        454.55        568.15        24.85 o                         
   7  10  -2       2503.46       3152.05        62.27 o                         
   8  10  -2         91.71        289.14        22.34 o                         
   9  10  -2        716.64        820.33        30.50 o                         
  10  10  -2       8813.21       9577.44       222.78 o                         
  -5  11  -2       1970.18       2167.30        40.95 o                         
  -4  11  -2       9525.97       9866.83       128.68 o                         
  -3  11  -2        556.76        696.19        17.32 o                         
  -2  11  -2        580.49        608.15        14.72 o                         
  -1  11  -2       1805.16       1721.92        27.90 o                         
   0  11  -2        877.23        745.67        18.81 o                         
   1  11  -2       2020.62       1812.41        30.80 o                         
   2  11  -2        132.92        175.11        13.01 o                         
   3  11  -2          2.65         40.27        12.67 o                         
   4  11  -2        483.20        537.42        21.20 o                         
   5  11  -2       1853.30       1918.67        42.96 o                         
   6  11  -2       1608.13       1503.41        39.34 o                         
   7  11  -2       1543.16       1392.96        37.87 o                         
   8  11  -2       2066.90       2328.92        53.43 o                         
   9  11  -2       5007.07       5379.13        95.47 o                         
  10  11  -2        216.82        510.17        32.62 o                         
  11  11  -2       4880.72       5244.02       148.48 o                         
  -6  12  -2      12351.43      13701.95       252.01 o                         
  -5  12  -2       3092.65       4034.70        56.31 o                         
  -4  12  -2       3637.72       3491.63        47.32 o                         
  -3  12  -2        919.66       1293.12        23.03 o                         
  -2  12  -2        162.80        218.79        11.04 o                         
  -1  12  -2        198.47        194.08        11.13 o                         
   0  12  -2       3722.63       3483.04        55.32 o                         
   1  12  -2        637.39        476.16        17.12 o                         
   2  12  -2       1436.70       1459.20        32.04 o                         
   3  12  -2       2376.47       2371.68        49.94 o                         
   4  12  -2        482.96        413.39        21.13 o                         
   5  12  -2       1874.49       1754.34        42.10 o                         
   6  12  -2        423.50        538.08        25.07 o                         
   7  12  -2       1402.65       1401.34        39.10 o                         
   8  12  -2        153.86        306.59        26.39 o                         
   9  12  -2       2539.37       3290.08        75.53 o                         
  10  12  -2       2641.02       2879.53        71.17 o                         
  11  12  -2        201.77        236.13        33.12 o                         
  12  12  -2       1686.02       1714.92        80.63 o                         
  -6  13  -2        626.02        889.47        21.03 o                         
  -5  13  -2       1603.84       2418.46        39.48 o                         
  -4  13  -2        429.10        453.70        14.35 o                         
  -3  13  -2       2320.38       2276.47        35.23 o                         
  -2  13  -2       1431.23       1135.94        24.24 o                         
  -1  13  -2         37.94         52.42        12.18 o                         
   0  13  -2       1611.95       1335.29        32.89 o                         
   1  13  -2       4154.58       3747.74        67.00 o                         
   2  13  -2       4147.98       3740.85        67.22 o                         
   3  13  -2       1829.70       1563.45        38.91 o                         
   4  13  -2       7024.52       6750.29       113.19 o                         
   5  13  -2       1753.41       1766.17        43.80 o                         
   6  13  -2        207.90        212.02        23.57 o                         
   7  13  -2       4208.44       4044.55        73.82 o                         
   8  13  -2       2925.38       2580.23        64.94 o                         
   9  13  -2        505.14        639.63        36.30 o                         
  10  13  -2        700.94        821.28        40.03 o                         
  11  13  -2       1083.19        930.07        47.48 o                         
  12  13  -2        165.23        127.97        35.66 o                         
  13  13  -2        125.11         64.62        53.89 o                         
  -7  14  -2       2535.42       2408.23        55.42 o                         
  -6  14  -2       3107.23       2717.82        41.50 o                         
  -5  14  -2       4433.93       4131.07        60.02 o                         
  -4  14  -2       9488.84       8548.03       118.47 o                         
  -3  14  -2       1099.46        846.73        22.35 o                         
  -2  14  -2       4168.61       3743.65        59.27 o                         
  -1  14  -2       4094.45       3728.86        69.32 o                         
   0  14  -2       1773.69       1583.80        40.03 o                         
   1  14  -2       3970.19       3609.06        79.03 o                         
   2  14  -2      18859.64      18626.73       299.24 o                         
   3  14  -2       2794.56       2592.06        53.48 o                         
   4  14  -2        930.82       1069.46        47.19 o                         
   5  14  -2       1077.16       1124.01        34.62 o                         
   6  14  -2       2306.39       2077.79        52.89 o                         
   7  14  -2        330.60        443.62        31.44 o                         
   8  14  -2       1438.55       1549.45        51.95 o                         
   9  14  -2       1793.20       1840.05        59.67 o                         
  10  14  -2        867.06        807.97        43.34 o                         
  11  14  -2         20.94        -10.34        36.37 o                         
  12  14  -2         18.53         20.30        38.35 o                         
  13  14  -2        190.39        137.27        45.21 o                         
  14  14  -2       1347.29       1361.00        89.39 o                         
  -7  15  -2       2782.20       2424.84        42.01 o                         
  -6  15  -2      16596.07      16579.13       227.52 o                         
  -5  15  -2       1126.08       1032.48        25.99 o                         
  -4  15  -2       2869.25       2599.67        47.09 o                         
  -3  15  -2       4494.29       4279.52        75.45 o                         
  -2  15  -2        312.76        332.52        19.75 o                         
  -1  15  -2       2944.80       3021.04        61.97 o                         
   0  15  -2      12961.28      13118.02       224.23 o                         
   1  15  -2       3021.32       2930.17        63.56 o                         
   2  15  -2       7099.28       6969.16       122.85 o                         
   3  15  -2       3680.73       3929.80        78.52 o                         
   4  15  -2       2760.61       2792.45        61.80 o                         
   5  15  -2       1041.65       1141.67        38.03 o                         
   6  15  -2       6044.21       6094.14       113.17 o                         
   7  15  -2       1755.57       1711.18        53.65 o                         
   8  15  -2        554.91        583.82        39.26 o                         
   9  15  -2        706.57        677.03        41.88 o                         
  10  15  -2        693.73        721.93        44.56 o                         
  11  15  -2         51.85         30.13        38.41 o                         
  12  15  -2        951.57        859.11        50.83 o                         
  13  15  -2        586.23        515.18        52.34 o                         
  14  15  -2        978.11        986.11        64.26 o                         
  15  15  -2       2030.02       1868.12       113.88 o                         
  -8  16  -2      19770.41      18935.11       387.17 o                         
  -7  16  -2       6145.36       5760.05        90.27 o                         
  -6  16  -2       5091.75       5063.35        82.13 o                         
  -5  16  -2       7234.04       7004.72       112.19 o                         
  -4  16  -2        950.82        756.64        25.82 o                         
  -3  16  -2       2033.01       2085.50        44.82 o                         
  -2  16  -2       7544.91       8490.84       146.22 o                         
  -1  16  -2       6269.80       5625.94       104.10 o                         
   0  16  -2       2067.08       2147.17        52.35 o                         
   1  16  -2      17149.84      17896.17       298.14 o                         
   2  16  -2       7743.79       8293.45       142.63 o                         
   3  16  -2       1081.89       1175.64        50.65 o                         
   4  16  -2      11410.01      11251.73       188.96 o                         
   5  16  -2       2718.74       2598.85        64.32 o                         
   6  16  -2       2536.59       2529.31        67.53 o                         
   7  16  -2       6470.43       6635.11       134.15 o                         
   8  16  -2        754.36        759.05        52.97 o                         
   9  16  -2       1162.46       1041.65        48.81 o                         
  10  16  -2       1094.57       1140.81        51.66 o                         
  11  16  -2         58.28         44.08        42.49 o                         
  12  16  -2        606.61        592.32        51.06 o                         
  13  16  -2       2513.75       2345.36        85.12 o                         
  14  16  -2        596.79        507.18        99.29 o                         
  -8  17  -2       5633.58       5161.52        83.23 o                         
  -7  17  -2      15684.99      15564.91       236.09 o                         
  -6  17  -2       1280.28       1354.83        40.85 o                         
  -5  17  -2       1761.99       1625.29        41.16 o                         
  -4  17  -2       2880.02       3207.19        60.89 o                         
  -3  17  -2        281.70        308.81        22.64 o                         
  -2  17  -2       1607.12       1774.32        53.98 o                         
  -1  17  -2      16452.61      16896.45       294.41 o                         
   0  17  -2       1293.30       1156.24        38.15 o                         
   1  17  -2       1799.34       1932.59        53.34 o                         
   2  17  -2       3531.07       3909.63        80.52 o                         
   3  17  -2       3107.27       3110.67        69.55 o                         
   4  17  -2       2283.84       2438.04        62.67 o                         
   5  17  -2       6412.76       6301.29       121.30 o                         
   6  17  -2       1821.85       1628.82        54.33 o                         
   7  17  -2        967.13        978.43        46.48 o                         
   8  17  -2       2028.68       2024.16        67.06 o                         
   9  17  -2        854.70        846.66        48.34 o                         
  10  17  -2       1125.30       1069.91        53.73 o                         
  11  17  -2       1082.16       1036.38        57.37 o                         
  12  17  -2        506.48        638.86        57.34 o                         
  -9  18  -2      17186.30      16807.71       375.31 o                         
  -8  18  -2       6935.23       6229.28       103.04 o                         
  -7  18  -2       1516.58       1367.50        37.19 o                         
  -6  18  -2       3373.81       3188.14        60.62 o                         
  -5  18  -2         27.05         62.80        20.65 o                         
  -4  18  -2       6669.97       6757.37       114.17 o                         
  -3  18  -2       7743.48       8285.56       143.41 o                         
  -2  18  -2       2435.53       2691.78        61.81 o                         
  -1  18  -2       3960.34       3955.22        85.89 o                         
   0  18  -2       2390.22       2538.06        61.38 o                         
   1  18  -2       2078.77       2349.80        60.15 o                         
   2  18  -2        275.18        286.21        31.34 o                         
   3  18  -2       5968.15       6165.29       114.34 o                         
   4  18  -2       1683.52       1700.00        56.72 o                         
   5  18  -2       1899.12       1916.75        62.82 o                         
   6  18  -2       3663.76       3429.44        88.98 o                         
   7  18  -2        697.50        640.01        44.51 o                         
   8  18  -2       1225.75       1215.63        54.09 o                         
   9  18  -2       2978.02       2919.92        86.56 o                         
  10  18  -2        396.97        414.00        51.27 o                         
  11  18  -2        633.24        549.74        57.44 o                         
  -9  19  -2       5651.01       5295.72        94.52 o                         
  -8  19  -2      12893.45      13021.65       207.19 o                         
  -7  19  -2       2158.06       2097.24        58.71 o                         
  -6  19  -2       1156.30       1103.63        33.94 o                         
  -5  19  -2       2328.65       2596.12        65.41 o                         
  -4  19  -2       1452.82       1512.89        43.84 o                         
  -3  19  -2       3375.65       3519.72        73.01 o                         
  -2  19  -2       7054.50       7159.49       129.23 o                         
  -1  19  -2       2430.92       2514.27        62.29 o                         
   0  19  -2        225.99        233.80        30.04 o                         
   1  19  -2       1267.85       1457.06        46.00 o                         
   2  19  -2       1288.40       1308.83        45.57 o                         
   3  19  -2       1970.02       2228.67        69.04 o                         
   4  19  -2       5180.98       5058.22       109.94 o                         
   5  19  -2        878.29        847.64        45.84 o                         
   6  19  -2        773.22        713.98        53.26 o                         
   7  19  -2       3424.59       3340.38        90.27 o                         
   8  19  -2        702.78        647.87        50.25 o                         
   9  19  -2       1441.68       1509.05        65.07 o                         
  10  19  -2       1549.46       1551.93        76.70 o                         
 -10  20  -2      25147.75      25647.34       562.50 o                         
  -9  20  -2       6876.46       6793.08       115.80 o                         
  -8  20  -2       1940.12       1921.96        50.55 o                         
  -7  20  -2       4201.34       4196.02        80.28 o                         
  -6  20  -2         97.74         88.20        25.56 o                         
  -5  20  -2       3187.80       3311.13        69.44 o                         
  -4  20  -2       3796.71       4561.54        89.09 o                         
  -3  20  -2        959.69       1073.00        39.69 o                         
  -2  20  -2        750.62        780.95        37.85 o                         
  -1  20  -2       1357.23       1569.31        48.18 o                         
   0  20  -2        731.43        829.18        38.27 o                         
   1  20  -2        339.97        364.71        35.26 o                         
   2  20  -2       5272.63       5431.52       117.42 o                         
   3  20  -2        850.28        794.80        44.40 o                         
   4  20  -2       2472.03       2819.40        80.50 o                         
   5  20  -2       5062.70       4975.80       112.99 o                         
   6  20  -2        771.18        758.00        49.57 o                         
   7  20  -2       2712.16       2964.49        89.70 o                         
   8  20  -2       3367.89       3673.81       102.73 o                         
   9  20  -2        147.28        148.83        59.65 o                         
 -10  21  -2       7663.18       7625.45       129.04 o                         
  -9  21  -2      20963.10      21463.95       334.42 o                         
  -8  21  -2       2236.73       2260.07        64.40 o                         
  -7  21  -2       3610.33       3497.34        74.48 o                         
  -6  21  -2       2577.48       2851.05        66.38 o                         
  -5  21  -2        126.14        178.11        28.41 o                         
  -4  21  -2       2480.85       2690.24        65.41 o                         
  -3  21  -2       1017.08       1319.92        44.14 o                         
  -2  21  -2        476.50        675.44        41.64 o                         
  -1  21  -2       1569.28       1479.00        50.90 o                         
   0  21  -2       4192.02       4229.58        93.72 o                         
   1  21  -2        457.48        458.44        40.30 o                         
   2  21  -2       1841.98       1859.69        61.70 o                         
   3  21  -2       5545.38       5622.85       126.08 o                         
   4  21  -2       1033.82       1003.01        51.44 o                         
   5  21  -2       2139.26       2057.33        69.96 o                         
   6  21  -2       5343.17       5430.87       126.41 o                         
   7  21  -2        603.48        731.76        58.63 o                         
   8  21  -2       1606.17       1859.05        81.16 o                         
 -11  22  -2      14473.43      14087.92       317.92 o                         
 -10  22  -2       3696.56       3635.71        74.83 o                         
  -9  22  -2       3204.36       3039.29        69.68 o                         
  -8  22  -2       7597.21       7524.22       132.81 o                         
  -7  22  -2        745.27        775.59        36.47 o                         
  -6  22  -2       2282.90       2565.82        67.13 o                         
  -5  22  -2       1473.76       1813.97        55.79 o                         
  -4  22  -2        182.62        311.55        33.81 o                         
  -3  22  -2       2031.54       2117.76        64.96 o                         
  -2  22  -2       2392.79       2590.54        71.36 o                         
  -1  22  -2         24.69         72.35        34.44 o                         
   0  22  -2       2230.72       2309.92        73.14 o                         
   1  22  -2       2008.96       1907.48        64.35 o                         
   2  22  -2        705.23        691.35        47.43 o                         
   3  22  -2       2276.91       2439.21        77.49 o                         
   4  22  -2       4268.60       4137.97       105.65 o                         
   5  22  -2        340.62        340.19        52.51 o                         
   6  22  -2       1627.98       1658.53        74.79 o                         
 -11  23  -2       1845.34       1765.63        53.34 o                         
 -10  23  -2       7653.90       7594.47       137.09 o                         
  -9  23  -2       1588.38       1584.97        49.81 o                         
  -8  23  -2       1767.67       1667.42        52.14 o                         
  -7  23  -2       1567.24       1916.18        59.61 o                         
  -6  23  -2        568.77        680.31        39.67 o                         
  -5  23  -2       1067.61        991.86        45.39 o                         
  -4  23  -2       1585.62       1530.35        57.78 o                         
  -3  23  -2         42.04         81.97        38.14 o                         
  -2  23  -2       1781.48       1991.77        65.07 o                         
  -1  23  -2       2034.13       2216.26        73.54 o                         
   0  23  -2        184.42        175.38        42.19 o                         
   1  23  -2        834.59        809.58        49.90 o                         
   2  23  -2       1425.45       1417.78        60.09 o                         
   3  23  -2       2005.88       1908.34        72.61 o                         
   4  23  -2       2103.73       2259.28        83.05 o                         
   5  23  -2       3016.72       3233.85       103.76 o                         
 -12  24  -2        473.55        446.95        51.99 o                         
 -11  24  -2        135.54         90.22        34.06 o                         
 -10  24  -2        572.87        681.10        40.66 o                         
  -9  24  -2         98.73        122.51        35.39 o                         
  -8  24  -2        549.18        604.89        40.64 o                         
  -7  24  -2        974.59        950.15        43.75 o                         
  -6  24  -2        923.13        950.33        45.33 o                         
  -5  24  -2         39.38         69.21        37.40 o                         
  -4  24  -2       1225.17       1283.28        51.70 o                         
  -3  24  -2       2436.46       2401.60        75.17 o                         
  -2  24  -2         41.14         15.48        41.91 o                         
  -1  24  -2        768.27        810.80        51.76 o                         
   0  24  -2        151.31         59.41        45.14 o                         
   1  24  -2       1054.24       1081.85        59.50 o                         
   2  24  -2        664.52        707.57        59.36 o                         
   3  24  -2       1461.53       1408.44        72.28 o                         
 -12  25  -2          4.42        -36.89        36.89 o                         
 -11  25  -2        249.17        207.11        37.76 o                         
 -10  25  -2         42.85         38.28        36.35 o                         
  -9  25  -2        485.22        541.03        42.18 o                         
  -8  25  -2        248.13        326.61        40.85 o                         
  -7  25  -2        540.71        554.60        44.40 o                         
  -6  25  -2       1228.20       1167.16        54.27 o                         
  -5  25  -2       1660.87       1588.06        61.00 o                         
  -4  25  -2        362.20        345.24        46.81 o                         
  -3  25  -2        314.77        444.50        49.00 o                         
  -2  25  -2        423.47        351.95        49.92 o                         
  -1  25  -2        339.41        317.45        50.00 o                         
   0  25  -2        322.22        284.73        55.86 o                         
   1  25  -2         33.97         81.81        57.83 o                         
 -13  26  -2        254.30        257.04        59.94 o                         
 -12  26  -2        473.28        355.61        42.93 o                         
 -11  26  -2        298.91        289.57        40.61 o                         
 -10  26  -2        674.87        773.88        48.24 o                         
  -9  26  -2        207.24        305.82        43.41 o                         
  -8  26  -2       1066.85       1159.52        54.45 o                         
  -7  26  -2        628.46        621.43        48.02 o                         
  -6  26  -2        259.91        238.30        45.36 o                         
  -5  26  -2         66.63        133.63        46.58 o                         
  -4  26  -2        502.92        581.45        54.75 o                         
  -3  26  -2        918.68        925.74        61.57 o                         
  -2  26  -2         26.74         43.86        57.04 o                         
  -1  26  -2        221.10        168.25        60.81 o                         
   0  26  -2        460.29        434.28        90.37 o                         
 -13  27  -2        181.38        160.79        43.69 o                         
 -12  27  -2        961.51        948.39        54.17 o                         
 -11  27  -2        266.01        197.46        45.52 o                         
 -10  27  -2        247.31        323.50        46.42 o                         
  -9  27  -2         91.33        267.02        45.23 o                         
  -8  27  -2        713.55        801.57        53.47 o                         
  -7  27  -2        277.69        436.53        50.43 o                         
  -6  27  -2        803.33        854.56        57.07 o                         
  -5  27  -2        453.16        361.85        59.95 o                         
  -4  27  -2        221.18        285.10        60.70 o                         
  -3  27  -2         23.78         50.42        61.77 o                         
 -14  28  -2        742.84        853.67        89.78 o                         
 -13  28  -2        137.74         93.74        47.97 o                         
 -12  28  -2        270.35        212.52        50.16 o                         
 -11  28  -2        584.21        648.53        56.32 o                         
 -10  28  -2       1022.20        996.80        59.47 o                         
  -9  28  -2         85.62         74.44        51.99 o                         
  -8  28  -2        855.20        938.95        63.30 o                         
  -7  28  -2       1036.39       1098.53        68.96 o                         
  -6  28  -2        120.32        185.83        64.89 o                         
  -5  28  -2        177.54        265.29        71.19 o                         
 -14  29  -2        188.04        152.98        65.61 o                         
 -13  29  -2        493.54        514.70        69.75 o                         
 -12  29  -2        928.57       1063.65        74.76 o                         
 -11  29  -2         30.26          9.27        62.91 o                         
 -10  29  -2        937.57       1106.87        76.59 o                         
  -9  29  -2        773.14        801.24        70.52 o                         
  -8  29  -2        102.20        182.16        65.97 o                         
 -15  30  -2       1218.31       1072.03       121.36 o                         
 -14  30  -2        421.15        384.08        88.50 o                         
   0   1  -1      52093.46      59771.91       920.65 o                         
   0   2  -1      54108.11      53183.21       744.02 o                         
   1   2  -1      19915.22      20836.60       284.18 o                         
  -1   3  -1      38518.98      39047.13       538.97 o                         
   0   3  -1      17596.50      15542.15       227.76 o                         
   1   3  -1       1965.54       2818.88        44.03 o                         
   2   3  -1      64790.25      65964.41       964.12 o                         
  -1   4  -1      15871.37      14760.22       205.91 o                         
   0   4  -1        167.08        252.02         7.44 o                         
   1   4  -1       2664.07       2766.36        42.11 o                         
   2   4  -1      12316.84      11486.84       150.13 o                         
   3   4  -1      38606.82      36468.88       469.22 o                         
  -2   5  -1      43822.31      46800.83       667.81 o                         
  -1   5  -1       1115.98       1130.80        17.98 o                         
   0   5  -1       5683.04       5319.93        70.05 o                         
   1   5  -1       4038.72       3369.37        48.08 o                         
   2   5  -1       2314.11       2270.61        31.76 o                         
   3   5  -1      26567.33      25175.58       316.58 o                         
   4   5  -1      37225.73      36737.80       454.13 o                         
  -2   6  -1       2624.36       3188.79        46.10 o                         
  -1   6  -1       3248.72       2843.95        35.76 o                         
   0   6  -1       3645.93       3356.66        44.28 o                         
   1   6  -1       2402.61       2057.75        30.79 o                         
   2   6  -1      25215.44      23007.88       284.79 o                         
   3   6  -1        300.72        383.06        11.10 o                         
   4   6  -1      45653.77      48434.95       611.69 o                         
   5   6  -1      32029.79      34536.99       444.65 o                         
  -3   7  -1      12991.58      14606.98       186.62 o                         
  -2   7  -1        673.24        806.58        13.55 o                         
  -1   7  -1        422.46        607.98        11.00 o                         
   0   7  -1        781.79        869.71        15.71 o                         
   1   7  -1       3499.49       3101.97        41.56 o                         
   2   7  -1       7725.44       8614.75       112.02 o                         
   3   7  -1      20346.14      20658.87       256.69 o                         
   4   7  -1        167.73        156.78         9.25 o                         
   5   7  -1      15099.02      15772.33       208.49 o                         
   6   7  -1       2252.45       2546.70        39.60 o                         
  -3   8  -1       7957.12       8677.49       110.31 o                         
  -2   8  -1       3884.99       4516.12        57.22 o                         
  -1   8  -1       1926.22       2071.66        29.00 o                         
   0   8  -1        918.45        548.10        12.90 o                         
   1   8  -1       8334.95       7908.56       104.03 o                         
   2   8  -1        479.97        545.51        13.48 o                         
   3   8  -1      12988.00      13339.94       172.64 o                         
   4   8  -1       9992.02      10521.83       134.62 o                         
   5   8  -1        899.94        736.73        17.82 o                         
   6   8  -1      11548.91      11852.91       157.74 o                         
   7   8  -1       1627.09       1760.26        34.28 o                         
  -4   9  -1      30144.84      29663.03       369.40 o                         
  -3   9  -1       1854.03       1777.17        24.88 o                         
  -2   9  -1      23165.24      22656.56       275.83 o                         
  -1   9  -1       7145.33       7094.51        86.98 o                         
   0   9  -1       1447.85       1493.16        23.72 o                         
   1   9  -1       5963.52       6300.27        82.59 o                         
   2   9  -1       4014.86       5048.95        68.84 o                         
   3   9  -1       3913.52       4157.63        56.20 o                         
   4   9  -1       8776.30       8581.84       110.62 o                         
   5   9  -1       1142.99       1072.03        24.02 o                         
   6   9  -1       1252.63       1025.46        23.71 o                         
   7   9  -1         80.56        224.92        16.53 o                         
   8   9  -1        212.52        614.65        23.40 o                         
  -4  10  -1      37260.59      39368.66       463.33 o                         
  -3  10  -1      19970.96      19664.37       237.40 o                         
  -2  10  -1       1897.14       1758.01        26.29 o                         
  -1  10  -1      12663.39      12733.31       160.43 o                         
   0  10  -1       3113.57       2956.55        41.13 o                         
   1  10  -1       2132.62       2233.55        33.01 o                         
   2  10  -1       7253.25       6418.98        85.68 o                         
   3  10  -1       1628.34       1570.22        27.95 o                         
   4  10  -1       2709.13       2305.35        36.79 o                         
   5  10  -1       3433.28       3358.85        49.34 o                         
   6  10  -1        555.39        612.89        19.39 o                         
   7  10  -1        324.61        255.02        18.53 o                         
   8  10  -1       4763.36       4753.47        82.46 o                         
   9  10  -1       7851.85       7723.28       131.74 o                         
  -5  11  -1      51717.04      53508.34       665.62 o                         
  -4  11  -1        628.26        666.67        15.07 o                         
  -3  11  -1      14816.09      14028.75       168.21 o                         
  -2  11  -1      24510.32      24481.80       291.03 o                         
  -1  11  -1       1065.89        980.93        19.78 o                         
   0  11  -1       8080.41       7472.04        95.29 o                         
   1  11  -1       1962.33       2088.11        33.28 o                         
   2  11  -1        765.01        763.16        18.61 o                         
   3  11  -1       6223.28       5575.86        72.68 o                         
   4  11  -1       1414.79       1295.88        27.32 o                         
   5  11  -1        256.41        193.89        15.65 o                         
   6  11  -1       4591.23       4285.79        67.73 o                         
   7  11  -1       4150.73       4190.99        91.70 o                         
   8  11  -1       1239.73       1139.17        36.84 o                         
   9  11  -1       9854.23       9565.34       171.42 o                         
  10  11  -1      12731.56      12683.00       221.25 o                         
  -5  12  -1      25464.44      25146.56       304.28 o                         
  -4  12  -1      24467.72      25220.94       296.37 o                         
  -3  12  -1        759.28        798.10        17.70 o                         
  -2  12  -1       4328.69       3956.45        50.73 o                         
  -1  12  -1      10054.25       9490.83       119.63 o                         
   0  12  -1       1128.20        968.91        22.58 o                         
   1  12  -1      10510.54      10522.86       138.55 o                         
   2  12  -1       1902.67       1807.21        32.62 o                         
   3  12  -1        522.79        633.46        23.02 o                         
   4  12  -1       4934.18       4615.81        69.80 o                         
   5  12  -1       2663.49       2492.33        48.00 o                         
   6  12  -1        117.06        132.49        20.26 o                         
   7  12  -1       6498.58       6193.24       110.67 o                         
   8  12  -1       7888.01       8038.97       146.73 o                         
   9  12  -1       1504.92       1613.24        50.70 o                         
  10  12  -1       7701.37       8048.18       145.69 o                         
  11  12  -1       5945.20       6193.03       119.19 o                         
  -6  13  -1      13150.90      12579.24       155.65 o                         
  -5  13  -1         49.08         45.40         9.69 o                         
  -4  13  -1       3022.22       3165.86        44.87 o                         
  -3  13  -1       1765.37       1669.02        28.33 o                         
  -2  13  -1       1605.68       1625.14        28.11 o                         
  -1  13  -1       6070.18       5719.85        76.21 o                         
   0  13  -1      14131.67      13498.43       171.94 o                         
   1  13  -1       1275.91       1092.85        26.85 o                         
   2  13  -1      10255.72       9816.36       133.18 o                         
   3  13  -1       4330.76       4177.71        65.26 o                         
   4  13  -1       1239.72       1135.47        33.68 o                         
   5  13  -1       2349.13       2237.31        53.43 o                         
   6  13  -1       1849.54       1582.84        45.61 o                         
   7  13  -1        849.20        813.24        40.97 o                         
   8  13  -1       2065.48       2251.36        61.18 o                         
   9  13  -1       7808.04       8042.82       149.41 o                         
  10  13  -1       1711.65       1556.08        54.58 o                         
  11  13  -1       3778.04       3752.58        86.73 o                         
  12  13  -1       2689.26       2673.61        74.24 o                         
  -6  14  -1       6316.13       6909.08        87.22 o                         
  -5  14  -1       2650.18       2996.19        43.89 o                         
  -4  14  -1        273.07        354.84        13.39 o                         
  -3  14  -1        123.29        327.02        13.45 o                         
  -2  14  -1       3018.51       2727.09        39.90 o                         
  -1  14  -1        388.25        484.96        17.97 o                         
   0  14  -1      10607.84      10984.31       149.10 o                         
   1  14  -1       9204.82       8650.54       127.24 o                         
   2  14  -1       3754.99       3750.16        65.79 o                         
   3  14  -1       2319.76       2094.27        47.57 o                         
   4  14  -1        319.52        445.27        25.40 o                         
   5  14  -1        107.70        123.15        23.67 o                         
   6  14  -1       2790.49       2708.59        63.95 o                         
   7  14  -1       4206.04       3996.54        87.80 o                         
   8  14  -1       1650.77       1539.42        49.91 o                         
   9  14  -1        431.91        422.12        35.56 o                         
  10  14  -1       1903.14       1933.60        60.75 o                         
  11  14  -1        536.52        471.87        41.14 o                         
  12  14  -1        292.51        340.61        44.81 o                         
  13  14  -1        219.26        234.89        49.03 o                         
  -7  15  -1       6092.38       6196.03        83.60 o                         
  -6  15  -1        229.98        247.25        13.07 o                         
  -5  15  -1       2259.89       2127.90        35.03 o                         
  -4  15  -1        187.75        227.00        13.79 o                         
  -3  15  -1       2530.55       2571.27        40.90 o                         
  -2  15  -1       6194.36       6215.22        88.18 o                         
  -1  15  -1      10437.21       9976.97       141.82 o                         
   0  15  -1         10.07         47.10        17.23 o                         
   1  15  -1      10864.75      11256.77       170.65 o                         
   2  15  -1       4204.67       3952.70        73.81 o                         
   3  15  -1         94.18        112.38        23.12 o                         
   4  15  -1       4218.17       4183.22        81.93 o                         
   5  15  -1       1682.56       1611.38        48.95 o                         
   6  15  -1         94.95        110.28        28.43 o                         
   7  15  -1       1027.58       1100.12        43.75 o                         
   8  15  -1       2281.39       2449.39        69.71 o                         
   9  15  -1       1463.73       1471.95        53.51 o                         
  10  15  -1        592.56        624.67        44.05 o                         
  11  15  -1        498.04        575.40        48.13 o                         
  12  15  -1        250.98        199.94        49.60 o                         
  13  15  -1        580.35        496.22        58.98 o                         
  14  15  -1        957.05        938.07        88.35 o                         
  -7  16  -1       3769.90       3487.88        54.43 o                         
  -6  16  -1       3092.29       2956.82        50.64 o                         
  -5  16  -1        562.07        443.32        18.32 o                         
  -4  16  -1       1364.63       1215.41        32.98 o                         
  -3  16  -1        751.42        863.33        24.53 o                         
  -2  16  -1       3754.95       3845.77        64.76 o                         
  -1  16  -1       3668.87       3811.89        69.70 o                         
   0  16  -1       5782.48       5258.32        95.75 o                         
   1  16  -1       5006.93       4833.39        92.68 o                         
   2  16  -1       4106.50       4214.21        81.45 o                         
   3  16  -1        484.74        419.00        29.17 o                         
   4  16  -1        697.98        648.94        34.77 o                         
   5  16  -1       6664.51       6370.94       129.05 o                         
   6  16  -1       3352.66       3391.54        84.46 o                         
   7  16  -1        427.10        409.07        37.54 o                         
   8  16  -1        138.23        165.98        37.28 o                         
   9  16  -1        626.51        599.74        43.93 o                         
  10  16  -1        565.63        629.41        49.13 o                         
  11  16  -1        352.07        275.87        50.63 o                         
  12  16  -1        191.88        240.72        59.48 o                         
  13  16  -1         59.57         83.89        69.50 o                         
  14  16  -1       1056.52       1109.68       100.11 o                         
  -8  17  -1       9170.00       9027.49       130.60 o                         
  -7  17  -1        188.28        156.67        16.71 o                         
  -6  17  -1       1444.12       1433.39        34.30 o                         
  -5  17  -1       1027.46        943.48        26.59 o                         
  -4  17  -1        807.95        719.70        25.74 o                         
  -3  17  -1        115.04        183.70        21.17 o                         
  -2  17  -1       5001.29       4899.66        91.61 o                         
  -1  17  -1       2156.43       2423.98        56.89 o                         
   0  17  -1       5081.22       5146.31        98.94 o                         
   1  17  -1       4662.42       4396.06        84.73 o                         
   2  17  -1        379.74        317.66        28.88 o                         
   3  17  -1        787.18        770.30        37.43 o                         
   4  17  -1       2182.30       2166.98        64.26 o                         
   5  17  -1        385.53        419.82        36.87 o                         
   6  17  -1        856.98        820.15        43.23 o                         
   7  17  -1        304.16        287.99        39.19 o                         
   8  17  -1        264.14        273.35        43.13 o                         
   9  17  -1        176.04        127.33        44.25 o                         
  10  17  -1        126.46        130.52        50.08 o                         
  11  17  -1        565.50        488.39        69.68 o                         
  12  17  -1        484.42        346.45        73.02 o                         
  13  17  -1       1180.59       1323.36        95.82 o                         
  -8  18  -1       4270.19       4171.86        72.52 o                         
  -7  18  -1       3215.34       3274.15        60.66 o                         
  -6  18  -1       1010.89        867.48        28.60 o                         
  -5  18  -1         63.07         93.39        19.77 o                         
  -4  18  -1       4693.09       4552.23        77.38 o                         
  -3  18  -1       1281.64       1243.82        37.31 o                         
  -2  18  -1       2976.53       2906.01        63.34 o                         
  -1  18  -1       3266.99       3089.22        65.68 o                         
   0  18  -1       3018.70       3091.55        71.37 o                         
   1  18  -1        847.46        832.26        36.90 o                         
   2  18  -1       1947.50       1972.89        59.25 o                         
   3  18  -1        248.41        292.14        34.71 o                         
   4  18  -1       3230.28       3224.54        82.46 o                         
   5  18  -1       2285.58       2323.92        72.29 o                         
   6  18  -1        103.26        114.66        37.39 o                         
   7  18  -1        910.98       1047.77        52.64 o                         
   8  18  -1       1182.79       1114.26        57.25 o                         
   9  18  -1        374.52        409.34        56.81 o                         
  10  18  -1       1674.30       1656.07        80.68 o                         
  11  18  -1        193.30        100.43        73.01 o                         
  12  18  -1        271.12        298.66        82.76 o                         
  -9  19  -1       6808.05       6888.67       111.31 o                         
  -8  19  -1        169.29        256.73        21.51 o                         
  -7  19  -1        612.96        861.18        38.82 o                         
  -6  19  -1        263.90        325.20        23.88 o                         
  -5  19  -1        272.51        234.83        23.47 o                         
  -4  19  -1       1232.68       1399.23        52.12 o                         
  -3  19  -1        150.38         96.43        25.77 o                         
  -2  19  -1        325.13        321.48        28.52 o                         
  -1  19  -1       1459.61       1278.01        53.34 o                         
   0  19  -1        620.66        679.65        36.63 o                         
   1  19  -1       1561.11       1478.23        48.14 o                         
   2  19  -1       1285.72       1334.70        48.91 o                         
   3  19  -1       1851.59       1807.91        61.33 o                         
   4  19  -1         42.97         16.27        35.98 o                         
   5  19  -1        983.25        988.86        51.18 o                         
   6  19  -1        832.94        775.25        50.08 o                         
   7  19  -1        347.03        272.00        48.45 o                         
   8  19  -1       1723.50       1674.70        77.88 o                         
   9  19  -1        765.31        723.24        68.53 o                         
  10  19  -1        560.55        786.61        81.76 o                         
  -9  20  -1       6979.47       7397.36       122.94 o                         
  -8  20  -1       4418.94       4755.91        87.37 o                         
  -7  20  -1       1835.90       1744.56        45.80 o                         
  -6  20  -1        775.72        831.85        31.33 o                         
  -5  20  -1        680.67        830.92        32.07 o                         
  -4  20  -1        581.08        598.94        31.99 o                         
  -3  20  -1       2360.76       2355.49        59.78 o                         
  -2  20  -1        444.46        549.74        34.50 o                         
  -1  20  -1        161.61        207.92        33.10 o                         
   0  20  -1        894.74        924.80        41.26 o                         
   1  20  -1       1046.30       1018.95        47.33 o                         
   2  20  -1        577.53        527.88        41.24 o                         
   3  20  -1       1453.98       1560.35        56.50 o                         
   4  20  -1       2017.48       2085.51        71.34 o                         
   5  20  -1        119.75        203.15        45.49 o                         
   6  20  -1       2857.71       3063.59       101.48 o                         
   7  20  -1       3038.86       3007.41       110.49 o                         
   8  20  -1        779.54        845.92        69.05 o                         
   9  20  -1       1336.15       1302.34        87.83 o                         
 -10  21  -1       6627.16       7168.01       124.86 o                         
  -9  21  -1         26.82         98.76        26.15 o                         
  -8  21  -1       3504.16       3508.22        71.64 o                         
  -7  21  -1       1222.75       1343.47        40.38 o                         
  -6  21  -1        308.96        301.15        28.26 o                         
  -5  21  -1        853.24       1191.29        41.36 o                         
  -4  21  -1         43.78        148.83        30.59 o                         
  -3  21  -1        133.41        124.78        30.52 o                         
  -2  21  -1       1224.67       1361.52        47.65 o                         
  -1  21  -1       1284.99       1423.05        54.97 o                         
   0  21  -1         70.22         31.93        35.02 o                         
   1  21  -1       1063.26       1188.26        51.83 o                         
   2  21  -1       1382.90       1402.73        58.31 o                         
   3  21  -1         71.54         20.00        41.87 o                         
   4  21  -1       2210.47       2265.35        84.92 o                         
   5  21  -1       2073.15       1923.60        80.48 o                         
   6  21  -1        108.59        162.20        59.12 o                         
   7  21  -1       3208.11       3339.33       124.57 o                         
   8  21  -1        991.35       1278.20        89.13 o                         
 -10  22  -1       7123.27       7382.98       140.44 o                         
  -9  22  -1       7049.24       7613.22       143.47 o                         
  -8  22  -1        734.99        765.61        37.01 o                         
  -7  22  -1       2317.88       2332.34        64.35 o                         
  -6  22  -1        656.14        837.23        38.36 o                         
  -5  22  -1         32.11         49.93        31.05 o                         
  -4  22  -1       1919.08       1842.56        58.85 o                         
  -3  22  -1       1121.57       1061.26        44.48 o                         
  -2  22  -1        563.15        542.28        39.37 o                         
  -1  22  -1       3102.49       3147.35        86.39 o                         
   0  22  -1        974.42        942.64        50.56 o                         
   1  22  -1        304.43        363.28        46.26 o                         
   2  22  -1       1289.32       1299.41        63.63 o                         
   3  22  -1       1300.34       1366.31        66.55 o                         
   4  22  -1        514.05        541.36        62.12 o                         
   5  22  -1       3228.34       3204.08       118.05 o                         
   6  22  -1       1229.12       1201.97        80.87 o                         
   7  22  -1        188.03        131.15       114.83 o                         
 -11  23  -1       2056.30       2315.01        66.43 o                         
 -10  23  -1        482.89        550.74        37.12 o                         
  -9  23  -1       1052.07       1093.95        43.84 o                         
  -8  23  -1       3180.30       3293.60        83.18 o                         
  -7  23  -1        117.77        136.33        36.00 o                         
  -6  23  -1       1589.38       1494.90        58.75 o                         
  -5  23  -1        733.23        820.48        43.98 o                         
  -4  23  -1        253.29        263.01        36.98 o                         
  -3  23  -1       2928.23       2915.24        81.70 o                         
  -2  23  -1       2816.49       2777.97        85.26 o                         
  -1  23  -1        678.59        696.96        52.20 o                         
   0  23  -1       2028.24       2176.43        81.01 o                         
   1  23  -1         32.29        121.63        50.72 o                         
   2  23  -1       1421.95       1378.38        69.88 o                         
   3  23  -1       1722.76       1798.96        83.11 o                         
   4  23  -1       1119.39       1056.26        75.93 o                         
   5  23  -1        450.75        547.98        74.41 o                         
 -11  24  -1         40.40        177.18        35.09 o                         
 -10  24  -1        523.85        482.09        38.45 o                         
  -9  24  -1        117.98        225.63        38.73 o                         
  -8  24  -1       2152.06       2270.48        71.76 o                         
  -7  24  -1        901.37        831.81        46.11 o                         
  -6  24  -1        721.15        826.76        50.76 o                         
  -5  24  -1       4462.80       4242.35       111.58 o                         
  -4  24  -1       3074.11       2856.97        96.35 o                         
  -3  24  -1        193.45        255.18        50.51 o                         
  -2  24  -1       2072.29       1998.65       137.69 o                         
  -1  24  -1       1097.10       1037.02        63.56 o                         
   0  24  -1       1214.26       1271.62        74.55 o                         
   1  24  -1       1241.68       1308.52        79.58 o                         
   2  24  -1        368.54        416.73        69.10 o                         
   3  24  -1        830.23        840.68        74.61 o                         
 -12  25  -1        732.97        817.32        47.67 o                         
 -11  25  -1         80.52         55.59        42.80 o                         
 -10  25  -1        310.80        233.70        46.09 o                         
  -9  25  -1        386.50        351.17        47.85 o                         
  -8  25  -1        648.15        628.04        52.30 o                         
  -7  25  -1       4258.04       4202.85       117.72 o                         
  -6  25  -1       2524.86       2451.18        90.42 o                         
  -5  25  -1         31.48         97.91        49.07 o                         
  -4  25  -1       3671.64       3566.21       118.81 o                         
  -3  25  -1       3116.46       3180.98       113.64 o                         
  -2  25  -1        376.29        400.78        61.61 o                         
  -1  25  -1        695.40        785.36        66.74 o                         
   0  25  -1        560.26        513.80        69.04 o                         
   1  25  -1       1188.54       1124.43        83.72 o                         
   2  25  -1        287.11        395.51        79.27 o                         
 -12  26  -1       1799.86       1711.57        70.63 o                         
 -11  26  -1        571.80        535.07        52.01 o                         
 -10  26  -1        284.78        313.04        49.37 o                         
  -9  26  -1       1041.34       1002.16        59.18 o                         
  -8  26  -1       1254.55       1080.54        62.14 o                         
  -7  26  -1        137.10        224.06        51.67 o                         
  -6  26  -1       3890.10       3990.28       120.16 o                         
  -5  26  -1       3667.54       3602.10       122.34 o                         
  -4  26  -1        110.18        136.57        59.49 o                         
  -3  26  -1       1233.66       1404.03        80.88 o                         
  -2  26  -1       2115.46       1921.42        98.13 o                         
  -1  26  -1        210.69        327.53        75.05 o                         
   0  26  -1        377.51        406.89        81.47 o                         
 -13  27  -1       1335.03       1357.42        72.81 o                         
 -12  27  -1         40.46         57.29        49.84 o                         
 -11  27  -1        808.03        792.17        59.42 o                         
 -10  27  -1        138.63         84.85        50.05 o                         
  -9  27  -1       1256.29       1147.40        66.58 o                         
  -8  27  -1       3201.22       3267.10       109.60 o                         
  -7  27  -1       4258.81       4302.22       129.01 o                         
  -6  27  -1        187.38         74.63        58.90 o                         
  -5  27  -1       1667.95       1711.29        85.00 o                         
  -4  27  -1       2395.87       2414.81       170.67 o                         
  -3  27  -1        680.63        780.08        83.70 o                         
  -2  27  -1        347.81        324.24        82.31 o                         
 -13  28  -1       1035.71        957.84        71.58 o                         
 -12  28  -1        279.87        195.49        57.53 o                         
 -11  28  -1        393.59        375.09        57.75 o                         
 -10  28  -1       1713.51       1746.40        77.74 o                         
  -9  28  -1        789.54        793.11        66.14 o                         
  -8  28  -1        302.65        342.36        60.98 o                         
  -7  28  -1       1872.32       2236.41        96.54 o                         
  -6  28  -1       2443.31       2650.80       121.63 o                         
  -5  28  -1        121.20        113.97        77.49 o                         
 -14  29  -1        661.70        535.69        70.95 o                         
 -13  29  -1        160.19         53.67        65.11 o                         
 -12  29  -1        477.10        408.25        67.17 o                         
 -11  29  -1         95.03         59.99        65.04 o                         
 -10  29  -1       1020.89       1268.21        77.80 o                         
  -9  29  -1       1091.63       1273.09        87.22 o                         
  -8  29  -1       3096.42       3806.61       157.27 o                         
  -7  29  -1        368.74        336.00       122.54 o                         
 -14  30  -1        398.22        327.56        77.16 o                         
 -13  30  -1        302.22        205.91        74.46 o                         
 -12  30  -1        634.07        696.57        83.16 o                         
   1   1   0     127180.91     124103.82      3997.07 o                         
  -1   2   0     121631.80     113386.19      6827.11 o                         
   0   2   0      48854.87      45937.34      1065.44 o                         
   1   2   0      17157.51      18332.74       265.28 o                         
   2   2   0      48226.17      52003.79       911.54 o                         
  -1   3   0      16409.51      17801.28       229.34 o                         
   0   3   0      36283.54      34164.61       423.62 o                         
   1   3   0       6674.54       7297.61        91.36 o                         
   2   3   0      23645.03      25962.95       329.69 o                         
   3   3   0        116.02        138.41        10.89 o                         
  -2   4   0      45807.36      49207.92       958.41 o                         
  -1   4   0       6621.70       7254.42        91.33 o                         
   0   4   0      12144.55      10871.88       139.28 o                         
   1   4   0      13043.90      14324.93       168.21 o                         
   2   4   0       3713.37       3675.53        47.44 o                         
   3   4   0       1920.62       2106.37        30.04 o                         
   4   4   0       4842.83       4899.32        92.78 o                         
  -2   5   0      24685.04      27057.27       322.10 o                         
  -1   5   0      12040.74      13254.53       168.14 o                         
   0   5   0       8730.23       8014.27       103.49 o                         
   1   5   0        869.51        890.48        14.00 o                         
   2   5   0       2708.82       2337.05        32.04 o                         
   3   5   0        546.91        536.41        11.54 o                         
   4   5   0       3407.31       3529.21        46.57 o                         
   5   5   0       7325.62       7804.56       141.99 o                         
  -3   6   0         96.80        112.24         7.19 o                         
  -2   6   0       3510.18       3453.38        47.29 o                         
  -1   6   0        786.98        819.40        13.49 o                         
   0   6   0      27091.00      27719.68       345.05 o                         
   1   6   0       8497.27       8391.64       103.17 o                         
   2   6   0       1930.62       1805.36        27.02 o                         
   3   6   0       9829.96      10939.75       132.92 o                         
   4   6   0       9895.67      10007.53       129.43 o                         
   5   6   0       3598.98       3279.20        44.03 o                         
   6   6   0       6848.86       7033.25       134.51 o                         
  -3   7   0       2075.94       2301.71        29.43 o                         
  -2   7   0       2676.70       2369.43        30.53 o                         
  -1   7   0       8299.52       8255.22       108.14 o                         
   0   7   0      13021.08      12402.64       156.18 o                         
   1   7   0      25663.11      25042.02       308.99 o                         
   2   7   0      15034.83      15125.24       186.56 o                         
   3   7   0       1044.66        960.52        18.25 o                         
   4   7   0      22211.79      23655.84       290.15 o                         
   5   7   0      11370.54      12698.24       162.42 o                         
   6   7   0       6006.95       5822.61        82.11 o                         
   7   7   0      12924.42      12722.94       232.32 o                         
  -4   8   0       4860.30       4977.19        88.53 o                         
  -3   8   0        442.03        444.29        10.45 o                         
  -2   8   0       2021.93       1848.32        25.65 o                         
  -1   8   0      25275.13      24467.92       301.90 o                         
   0   8   0      14544.24      15625.31       196.48 o                         
   1   8   0        111.93        121.12         7.76 o                         
   2   8   0      19723.75      20661.44       249.11 o                         
   3   8   0        885.77        711.91        15.60 o                         
   4   8   0       3309.97       3385.63        47.01 o                         
   5   8   0      10284.65      10517.81       132.13 o                         
   6   8   0       1790.54       1619.63        29.65 o                         
   7   8   0       1671.65       1592.16        30.57 o                         
   8   8   0        887.22        718.55        28.66 o                         
  -4   9   0       3237.29       3398.67        47.58 o                         
  -3   9   0       8957.09      10032.12       129.49 o                         
  -2   9   0      14198.85      14498.94       182.00 o                         
  -1   9   0         75.10        100.86         7.50 o                         
   0   9   0       8540.62       8844.54       113.30 o                         
   1   9   0      16389.26      16925.65       210.83 o                         
   2   9   0       2943.14       2901.93        41.11 o                         
   3   9   0      12124.92      12185.96       147.06 o                         
   4   9   0        778.24        612.78        18.13 o                         
   5   9   0       1241.39       1036.35        22.43 o                         
   6   9   0       1898.03       1394.67        28.78 o                         
   7   9   0       2141.34       2205.97        39.07 o                         
   8   9   0        219.20        221.50        16.97 o                         
   9   9   0       1225.60       1071.22        45.42 o                         
  -5  10   0       6920.58       7412.57       134.78 o                         
  -4  10   0      10065.84      10306.70       129.31 o                         
  -3  10   0        978.51        900.89        16.63 o                         
  -2  10   0      18844.61      19943.19       248.85 o                         
  -1  10   0      15966.07      16490.34       215.81 o                         
   0  10   0          1.08         -8.33         8.33 o                         
   1  10   0      13024.62      13398.21       171.73 o                         
   2  10   0       7608.65       7806.08       101.94 o                         
   3  10   0        702.03        631.01        18.30 o                         
   4  10   0       6120.68       6209.64        86.18 o                         
   5  10   0       2492.21       2361.77        38.01 o                         
   6  10   0        535.72        490.34        18.12 o                         
   7  10   0       1467.91       1220.23        29.34 o                         
   8  10   0        134.42        144.72        20.42 o                         
   9  10   0       1376.26       1337.32        39.29 o                         
  10  10   0       5641.96       5417.60       153.29 o                         
  -5  11   0       3240.43       2845.72        41.41 o                         
  -4  11   0      21227.04      22595.90       283.00 o                         
  -3  11   0        696.83        526.18        13.66 o                         
  -2  11   0       2828.68       2844.14        41.05 o                         
  -1  11   0      13080.23      13629.41       171.74 o                         
   0  11   0      13670.91      14124.29       184.14 o                         
   1  11   0       8724.32       9666.03       127.62 o                         
   2  11   0      20455.28      22928.75       299.32 o                         
   3  11   0       1744.16       1529.68        29.40 o                         
   4  11   0       3720.92       3475.20        51.11 o                         
   5  11   0       6197.23       5937.33        80.67 o                         
   6  11   0       1279.42       1083.40        27.14 o                         
   7  11   0        793.17        773.40        27.30 o                         
   8  11   0       2753.97       2452.98        55.95 o                         
   9  11   0        914.32        889.33        36.63 o                         
  10  11   0       3620.18       3593.81        80.63 o                         
  11  11   0       8597.46       8305.76       225.24 o                         
  -6  12   0       6832.13       7122.68       127.97 o                         
  -5  12   0      10988.79      12165.16       154.48 o                         
  -4  12   0       3020.02       3051.30        44.20 o                         
  -3  12   0      11297.44      11359.92       143.40 o                         
  -2  12   0       7334.98       7391.41        96.78 o                         
  -1  12   0       8957.21      10097.20       127.81 o                         
   0  12   0      48228.56      52441.72       654.36 o                         
   1  12   0      10734.82      11300.62       144.84 o                         
   2  12   0      13350.49      14409.87       190.81 o                         
   3  12   0      13213.92      13897.03       181.14 o                         
   4  12   0       1990.04       1799.07        35.31 o                         
   5  12   0       3540.74       3581.00        56.82 o                         
   6  12   0       1993.09       1883.60        41.68 o                         
   7  12   0        525.82        447.59        26.58 o                         
   8  12   0       1405.98       1390.49        48.98 o                         
   9  12   0       6180.01       6325.96       122.33 o                         
  10  12   0       1251.09       1224.13        45.20 o                         
  11  12   0       1839.15       1843.97        65.86 o                         
  12  12   0       3709.31       4190.02       167.58 o                         
  -6  13   0       5972.71       5882.11        76.23 o                         
  -5  13   0       9719.72       9941.41       134.85 o                         
  -4  13   0        819.83        660.43        16.27 o                         
  -3  13   0        654.41        564.64        15.38 o                         
  -2  13   0      20767.14      23373.74       292.10 o                         
  -1  13   0      10565.19      11120.45       144.75 o                         
   0  13   0       6117.88       5900.39        80.33 o                         
   1  13   0      46915.06      49909.95       624.48 o                         
   2  13   0       7887.60       8081.68       108.39 o                         
   3  13   0       7366.03       7489.05       102.63 o                         
   4  13   0       8708.34       8533.97       125.88 o                         
   5  13   0       1533.44       1465.32        36.15 o                         
   6  13   0       1744.62       1687.37        48.04 o                         
   7  13   0         21.59        -17.70        26.28 o                         
   8  13   0        801.30        686.10        36.49 o                         
   9  13   0       2026.59       1950.13        59.48 o                         
  10  13   0       2165.36       2227.90        74.45 o                         
  11  13   0        588.21        512.23        48.16 o                         
  12  13   0       1460.57       1505.95        69.09 o                         
  13  13   0       4102.75       4452.59       181.31 o                         
  -7  14   0      12380.29      12238.07       220.87 o                         
  -6  14   0       1743.57       1554.72        27.93 o                         
  -5  14   0       1196.02        999.84        21.72 o                         
  -4  14   0       6616.74       7018.32        84.61 o                         
  -3  14   0       1702.87       1530.13        28.26 o                         
  -2  14   0      13610.78      14641.85       186.10 o                         
  -1  14   0      46991.96      50003.77       624.27 o                         
   0  14   0       8409.44       9110.03       120.39 o                         
   1  14   0      11181.69      12402.00       162.15 o                         
   2  14   0      31219.91      33552.02       443.76 o                         
   3  14   0       1747.73       1817.86        38.46 o                         
   4  14   0       5563.61       5830.68        90.72 o                         
   5  14   0       2917.85       2861.93        65.58 o                         
   6  14   0        206.20        194.10        28.50 o                         
   7  14   0       1507.04       1468.89        50.84 o                         
   8  14   0       1252.93       1068.31        46.34 o                         
   9  14   0        283.93        212.12        38.63 o                         
  10  14   0       1864.72       2024.70        75.55 o                         
  11  14   0       2722.19       2892.62       100.88 o                         
  12  14   0       1013.10        917.78        63.08 o                         
  13  14   0       1272.36       1470.19        73.80 o                         
  14  14   0       4279.16       4731.52       202.33 o                         
  -7  15   0       1568.42       1530.95        28.95 o                         
  -6  15   0       1850.02       1422.29        27.53 o                         
  -5  15   0       2499.70       2363.29        37.73 o                         
  -4  15   0       3896.65       3595.97        49.98 o                         
  -3  15   0      13474.90      14242.59       176.74 o                         
  -2  15   0       7579.82       7711.53       105.32 o                         
  -1  15   0      11316.75      12548.96       162.25 o                         
   0  15   0      35768.31      38863.75       500.15 o                         
   1  15   0      12445.39      12601.39       172.45 o                         
   2  15   0      10785.13      11767.34       166.35 o                         
   3  15   0       6555.84       6517.65       100.53 o                         
   4  15   0        256.59        234.19        28.39 o                         
   5  15   0        633.09        562.77        32.87 o                         
   6  15   0        576.77        518.33        34.95 o                         
   7  15   0         48.69        -14.12        32.14 o                         
   8  15   0        248.99        316.57        42.44 o                         
   9  15   0        573.01        655.33        52.09 o                         
  10  15   0        115.85        116.28        47.94 o                         
  11  15   0       1318.02       1400.19        70.49 o                         
  12  15   0       4235.22       4467.84       131.63 o                         
  13  15   0        871.49        852.20        70.21 o                         
  14  15   0        784.20        708.11        72.86 o                         
  15  15   0       2586.47       3019.60       460.56 o                         
  -8  16   0        786.58        624.20        27.01 o                         
  -7  16   0       2135.29       2200.42        37.07 o                         
  -6  16   0        629.09        612.83        17.98 o                         
  -5  16   0       6243.85       6055.33        78.71 o                         
  -4  16   0       2048.70       1879.02        37.42 o                         
  -3  16   0       7534.16       7672.72        99.95 o                         
  -2  16   0      31100.45      33456.42       421.70 o                         
  -1  16   0      12451.63      12492.13       172.28 o                         
   0  16   0       6141.38       6937.19       103.63 o                         
   1  16   0      23841.72      25655.95       375.21 o                         
   2  16   0       5628.52       5722.49        98.42 o                         
   3  16   0        599.61        561.38        32.68 o                         
   4  16   0       1327.32       1458.05        47.55 o                         
   5  16   0        542.25        544.02        37.85 o                         
   6  16   0        368.16        419.01        37.83 o                         
   7  16   0        121.35         96.80        39.99 o                         
   8  16   0         87.17         86.73        42.47 o                         
   9  16   0       1669.22       1807.18        96.30 o                         
  10  16   0       1852.13       2054.86        88.40 o                         
  11  16   0        377.96        387.28        63.69 o                         
  12  16   0       1834.70       1979.07        93.43 o                         
  13  16   0       4223.07       4764.96       158.22 o                         
  14  16   0        894.76       1107.48        92.62 o                         
  -8  17   0        250.23        253.68        16.47 o                         
  -7  17   0       1481.93       1220.53        26.87 o                         
  -6  17   0       1303.97       1068.59        25.28 o                         
  -5  17   0       3589.26       3622.14        53.93 o                         
  -4  17   0       9209.79       9355.31       122.98 o                         
  -3  17   0       1588.47       1547.82        38.44 o                         
  -2  17   0      10771.92      11651.23       161.89 o                         
  -1  17   0      24060.42      25920.65       364.01 o                         
   0  17   0       4475.95       4181.73        77.20 o                         
   1  17   0       2898.81       3176.96        73.01 o                         
   2  17   0       5253.53       5332.34       109.59 o                         
   3  17   0       1562.85       1540.71        50.76 o                         
   4  17   0        248.56        173.55        35.76 o                         
   5  17   0         24.82         22.53        39.14 o                         
   6  17   0        181.73        135.21        44.62 o                         
   7  17   0       1091.11       1011.46        58.84 o                         
   8  17   0       1459.41       1405.94        73.92 o                         
   9  17   0         63.80         94.55        56.39 o                         
  10  17   0       1563.30       1701.80        85.92 o                         
  11  17   0       1779.37       1962.03       104.30 o                         
  12  17   0        917.58       1250.14        86.55 o                         
  13  17   0       1153.83       1411.14        98.26 o                         
  -9  18   0       1410.92       1211.65        40.89 o                         
  -8  18   0        107.76        101.72        17.14 o                         
  -7  18   0        933.44        911.74        26.03 o                         
  -6  18   0       1913.56       1720.09        38.17 o                         
  -5  18   0       1461.51       1383.42        35.04 o                         
  -4  18   0       5771.10       5949.57        92.80 o                         
  -3  18   0       6217.65       6205.41        99.53 o                         
  -2  18   0       5682.16       5777.44        98.12 o                         
  -1  18   0       3008.33       3242.88        69.76 o                         
   0  18   0       9120.89       9930.43       177.65 o                         
   1  18   0       1553.01       1499.45        49.42 o                         
   2  18   0        509.55        602.11        39.77 o                         
   3  18   0        309.52        350.85        41.74 o                         
   4  18   0        385.76        473.06        46.97 o                         
   5  18   0        305.74        292.17        47.59 o                         
   6  18   0       1505.15       1409.93        66.12 o                         
   7  18   0        202.48        287.18        57.43 o                         
   8  18   0       1610.05       1864.85       107.84 o                         
   9  18   0       1664.80       1782.74        85.65 o                         
  10  18   0         44.50         -6.43        66.67 o                         
  11  18   0       1237.88       1342.21        87.63 o                         
  12  18   0       1877.81       2176.20       139.38 o                         
  -9  19   0       1472.25       1408.61        39.10 o                         
  -8  19   0       2984.24       2695.52        49.72 o                         
  -7  19   0        548.71        416.67        23.28 o                         
  -6  19   0       1764.88       1651.95        41.05 o                         
  -5  19   0       3053.88       3050.27        57.13 o                         
  -4  19   0        194.74        165.48        24.34 o                         
  -3  19   0        740.19        702.64        33.90 o                         
  -2  19   0       5243.99       5283.67       100.28 o                         
  -1  19   0       1451.99       1277.94        55.41 o                         
   0  19   0        314.43        336.38        35.23 o                         
   1  19   0       1796.46       1886.30        70.73 o                         
   2  19   0        390.71        402.64        43.67 o                         
   3  19   0        169.56        113.24        43.01 o                         
   4  19   0        469.98        359.32        48.49 o                         
   5  19   0        221.47        206.62        49.65 o                         
   6  19   0       1439.20       1577.44        79.28 o                         
   7  19   0       2772.59       2824.17       115.90 o                         
   8  19   0        264.72        136.45        62.31 o                         
   9  19   0       1445.60       1421.96        86.19 o                         
  10  19   0        711.70        674.51        82.54 o                         
 -10  20   0       6015.05       5712.67       134.94 o                         
  -9  20   0       1000.20        910.55        37.71 o                         
  -8  20   0       1460.49       1632.96        44.27 o                         
  -7  20   0         22.60        -14.92        21.73 o                         
  -6  20   0        229.87        256.14        25.59 o                         
  -5  20   0        546.94        441.48        30.14 o                         
  -4  20   0       1329.01       1473.17        48.11 o                         
  -3  20   0       1460.19       1302.68        45.04 o                         
  -2  20   0        488.51        491.55        36.41 o                         
  -1  20   0       1925.58       2085.89        66.88 o                         
   0  20   0        413.49        511.56        43.70 o                         
   1  20   0        951.50       1008.18        51.81 o                         
   2  20   0        109.44         62.06        44.18 o                         
   3  20   0        938.13        929.50        58.48 o                         
   4  20   0        316.37        302.24        56.58 o                         
   5  20   0       2208.64       2162.08        95.30 o                         
   6  20   0        603.17        531.73        67.55 o                         
   7  20   0       1566.90       1662.06        88.15 o                         
   8  20   0       2404.88       2675.48       112.89 o                         
   9  20   0        304.67        314.60        79.30 o                         
 -10  21   0       3698.81       3494.84        72.14 o                         
  -9  21   0       6258.73       6387.22       116.49 o                         
  -8  21   0        837.68        773.51        37.68 o                         
  -7  21   0       1513.69       1494.49        46.56 o                         
  -6  21   0        632.56        692.85        38.08 o                         
  -5  21   0        585.11        591.59        39.29 o                         
  -4  21   0        294.03        259.20        34.80 o                         
  -3  21   0        416.60        453.81        38.42 o                         
  -2  21   0        363.15        340.13        38.50 o                         
  -1  21   0        979.89        893.71        51.23 o                         
   0  21   0         27.79        -16.46        41.97 o                         
   1  21   0        670.43        703.66        53.11 o                         
   2  21   0         50.55         43.36        47.58 o                         
   3  21   0       1974.79       2005.70        85.39 o                         
   4  21   0        881.20        766.00        66.93 o                         
   5  21   0        928.08        937.81        74.24 o                         
   6  21   0       3981.03       3972.33       137.08 o                         
   7  21   0        782.48        782.75        80.66 o                         
   8  21   0        673.16        673.33        83.98 o                         
 -11  22   0       8867.61       9177.87       248.52 o                         
 -10  22   0       1337.85       1302.71        66.58 o                         
  -9  22   0       2117.66       2036.56        70.40 o                         
  -8  22   0       1378.51       1399.92        50.60 o                         
  -7  22   0         50.13         61.11        33.26 o                         
  -6  22   0        346.50        338.09        36.91 o                         
  -5  22   0         41.55         41.61        36.12 o                         
  -4  22   0        409.51        530.45        42.48 o                         
  -3  22   0        184.37        189.83        41.59 o                         
  -2  22   0         88.90        117.98        45.24 o                         
  -1  22   0        589.29        672.88        62.64 o                         
   0  22   0        283.21        290.35        49.84 o                         
   1  22   0        113.87         27.92        49.40 o                         
   2  22   0       1018.59       1116.20        70.25 o                         
   3  22   0        110.27         99.17        59.82 o                         
   4  22   0       1880.40       2040.03       103.05 o                         
   5  22   0        534.04        538.87        74.49 o                         
   6  22   0        557.43        589.05        82.92 o                         
   7  22   0       1371.01       1448.22        98.83 o                         
 -11  23   0       1875.95       1981.56        66.16 o                         
 -10  23   0       2310.70       2507.21        79.26 o                         
  -9  23   0        286.38        225.11        37.68 o                         
  -8  23   0        276.46        279.75        36.87 o                         
  -7  23   0        171.85        210.80        36.92 o                         
  -6  23   0        197.82        188.41        38.51 o                         
  -5  23   0        259.82        279.51        41.23 o                         
  -4  23   0        390.93        312.39        44.62 o                         
  -3  23   0        857.91        902.12        74.16 o                         
  -2  23   0         46.07         60.05        50.41 o                         
  -1  23   0         84.50         54.30        53.15 o                         
   0  23   0       1448.50       1307.54        82.40 o                         
   1  23   0        234.17        284.26        67.11 o                         
   2  23   0       1410.16       1466.55        92.97 o                         
   3  23   0       2373.17       2718.86       123.37 o                         
   4  23   0         74.49         68.16        79.52 o                         
   5  23   0       1338.45       1647.04       112.16 o                         
 -12  24   0       3755.18       4060.24       147.16 o                         
 -11  24   0        628.55        607.02        48.00 o                         
 -10  24   0       1830.18       1948.59        96.22 o                         
  -9  24   0        591.74        693.96        49.74 o                         
  -8  24   0         87.35        117.35        41.46 o                         
  -7  24   0       1016.65        911.31        50.27 o                         
  -6  24   0       1466.39       1315.76        72.48 o                         
  -5  24   0        236.47        251.85        48.08 o                         
  -4  24   0        296.43        402.55        55.97 o                         
  -3  24   0       1883.25       1816.54        82.04 o                         
  -2  24   0        985.05       1044.24        70.22 o                         
  -1  24   0        223.06        208.94        67.79 o                         
   0  24   0        659.28        555.40        73.11 o                         
   1  24   0       1935.06       2242.39       107.38 o                         
   2  24   0        162.74        183.01        78.11 o                         
   3  24   0       1362.38       1346.06        99.35 o                         
   4  24   0        969.40       1099.45       108.54 o                         
 -12  25   0       1441.23       1409.33        64.67 o                         
 -11  25   0       2705.92       2983.77        94.24 o                         
 -10  25   0        112.53         93.89        43.97 o                         
  -9  25   0       1686.98       1776.42        72.26 o                         
  -8  25   0       1441.84       1287.32        68.95 o                         
  -7  25   0        214.82        267.90        53.21 o                         
  -6  25   0       1362.15       1536.72        73.45 o                         
  -5  25   0       2125.00       2199.75        92.08 o                         
  -4  25   0        832.84        686.56        63.40 o                         
  -3  25   0        101.17        109.06        70.38 o                         
  -2  25   0       1406.11       1493.19        90.63 o                         
  -1  25   0       1906.11       2236.17       136.95 o                         
   0  25   0          1.92         59.58        75.43 o                         
   1  25   0       1657.84       1876.65       111.02 o                         
   2  25   0       1194.51       1373.67       119.90 o                         
 -13  26   0       4089.85       4435.41       180.71 o                         
 -12  26   0       1011.36        870.45        59.59 o                         
 -11  26   0       1319.55       1491.27        74.42 o                         
 -10  26   0       1815.89       1934.19        82.99 o                         
  -9  26   0         71.96         56.24        52.80 o                         
  -8  26   0       1570.09       1702.85        81.96 o                         
  -7  26   0       2670.34       2848.91       123.17 o                         
  -6  26   0        580.05        485.79        65.50 o                         
  -5  26   0        889.35        919.63        83.84 o                         
  -4  26   0       1789.21       1601.73       104.73 o                         
  -3  26   0       2341.37       2562.18       125.55 o                         
  -2  26   0        163.49        278.08        78.54 o                         
  -1  26   0       1645.87       2081.41       126.57 o                         
   0  26   0       2488.15       3131.55       254.78 o                         
 -13  27   0       1233.66       1368.71        82.34 o                         
 -12  27   0       4147.71       4285.54       161.09 o                         
 -11  27   0        399.27        503.59        70.22 o                         
 -10  27   0       1517.68       1774.23        89.47 o                         
  -9  27   0       1578.50       1598.52        82.00 o                         
  -8  27   0        257.62        168.46        64.51 o                         
  -7  27   0       1537.85       1626.08       107.11 o                         
  -6  27   0       3818.71       3791.88       182.50 o                         
  -5  27   0        525.29        476.25        95.66 o                         
  -4  27   0         65.84         57.68        93.11 o                         
  -3  27   0       1329.60       1409.42       123.35 o                         
  -2  27   0       1191.67       1347.69       129.14 o                         
 -14  28   0       4079.14       4847.96       238.17 o                         
 -13  28   0        865.36       1080.01        85.89 o                         
 -12  28   0       1769.98       1766.96        99.04 o                         
 -11  28   0       1749.04       1877.35       124.31 o                         
 -10  28   0         56.45         31.25        71.62 o                         
  -9  28   0       1409.92       1447.99       112.74 o                         
  -8  28   0       2289.07       2438.22       140.85 o                         
  -7  28   0        739.63        696.00       106.79 o                         
  -6  28   0        522.10        764.64       108.62 o                         
  -5  28   0       1258.90       1484.14       132.56 o                         
  -4  28   0        930.46       1019.93       122.36 o                         
 -14  29   0        767.34        721.49        86.27 o                         
 -13  29   0       4176.51       4568.32       181.41 o                         
 -12  29   0        940.18        974.58       109.80 o                         
 -11  29   0       1212.35       1274.35       161.99 o                         
 -10  29   0        662.70        650.39       107.22 o                         
  -9  29   0        306.80        289.77       117.93 o                         
  -8  29   0        651.93        593.31       125.33 o                         
  -7  29   0       1264.80       1212.83       127.79 o                         
 -15  30   0       2641.54       2739.06       324.19 o                         
 -14  30   0        907.66        975.61       160.60 o                         
 -13  30   0       1081.07       1161.63       144.51 o                         
 -12  30   0       1877.12       2100.86       168.61 o                         
   0   1   1      50381.84      55439.94      1349.09 o                         
   0   2   1      53546.06      51400.91       899.26 o                         
   1   2   1      36720.93      36457.03       622.33 o                         
  -1   3   1      19000.34      20233.25       338.96 o                         
   0   3   1      17659.82      15389.81       236.29 o                         
   1   3   1      15130.64      13952.79       238.13 o                         
   2   3   1      45022.02      47142.53       713.54 o                         
  -1   4   1       2123.27       3226.29        49.55 o                         
   0   4   1         65.89        143.39         6.65 o                         
   1   4   1       1117.35       1145.69        18.82 o                         
   2   4   1       2875.89       3365.03        46.51 o                         
   3   4   1      13582.12      15237.31       191.87 o                         
  -2   5   1      65450.17      65532.82       906.27 o                         
  -1   5   1       2681.98       2822.86        40.81 o                         
   0   5   1       5103.96       4843.33        68.18 o                         
   1   5   1       2693.75       2380.03        34.69 o                         
   2   5   1        703.62        843.42        14.79 o                         
   3   5   1       8503.08       9209.35       116.23 o                         
   4   5   1      31504.89      31129.20       398.28 o                         
  -2   6   1      12570.42      11866.69       154.05 o                         
  -1   6   1       4450.45       3879.68        48.41 o                         
   0   6   1       3636.88       3375.15        46.62 o                         
   1   6   1        260.53        386.70        10.02 o                         
   2   6   1       4125.15       4718.05        63.37 o                         
   3   6   1       1843.08       1754.63        27.06 o                         
   4   6   1      36474.57      38420.05       497.41 o                         
   5   6   1      51567.18      53521.18       682.84 o                         
  -3   7   1      39178.60      37136.10       447.29 o                         
  -2   7   1       2259.03       2248.67        30.85 o                         
  -1   7   1       2616.31       2289.52        30.31 o                         
   0   7   1       1014.68       1082.23        16.66 o                         
   1   7   1       1960.74       2103.77        29.80 o                         
   2   7   1      24120.97      23574.34       289.08 o                         
   3   7   1      20271.65      19982.59       261.67 o                         
   4   7   1        666.17        768.72        17.36 o                         
   5   7   1      25049.18      24483.51       319.57 o                         
   6   7   1      12961.75      12326.71       163.53 o                         
  -3   8   1      26737.88      25558.86       309.31 o                         
  -2   8   1      25853.82      23692.63       291.62 o                         
  -1   8   1       3435.71       3016.07        42.56 o                         
   0   8   1       1233.51        802.26        14.49 o                         
   1   8   1       6358.26       6370.27        86.90 o                         
   2   8   1       1972.65       1851.17        28.19 o                         
   3   8   1      14300.58      13725.93       180.71 o                         
   4   8   1      23542.87      24133.38       318.13 o                         
   5   8   1         45.27         43.02        10.40 o                         
   6   8   1       6223.68       6911.12        94.31 o                         
   7   8   1       6374.21       6538.28        88.37 o                         
  -4   9   1      37906.99      37931.59       464.86 o                         
  -3   9   1        284.26        370.10         9.82 o                         
  -2   9   1       8175.41       8953.30       112.32 o                         
  -1   9   1       9158.21       8821.39       109.69 o                         
   0   9   1       1373.49       1405.31        23.70 o                         
   1   9   1      12457.84      12526.67       160.38 o                         
   2   9   1      24013.68      24089.42       305.13 o                         
   3   9   1        778.14        842.39        20.45 o                         
   4   9   1       3212.40       3466.67        49.39 o                         
   5   9   1       2854.09       3137.59        47.10 o                         
   6   9   1        219.61        213.50        14.13 o                         
   7   9   1       3961.08       3709.21        59.31 o                         
   8   9   1       9440.39       9262.56       131.93 o                         
  -4  10   1      46671.16      49851.58       597.71 o                         
  -3  10   1      20638.98      21220.27       256.74 o                         
  -2  10   1        499.41        549.60        13.51 o                         
  -1  10   1       6318.89       6703.67        86.99 o                         
   0  10   1       2889.28       2785.50        41.09 o                         
   1  10   1       1085.63        996.15        20.64 o                         
   2  10   1       3917.24       3606.71        53.07 o                         
   3  10   1       1855.17       1807.47        30.87 o                         
   4  10   1        254.66        352.69        15.35 o                         
   5  10   1       2571.21       2432.71        39.65 o                         
   6  10   1       3382.05       3344.46        57.97 o                         
   7  10   1        199.77        133.92        18.37 o                         
   8  10   1       4506.59       4485.76        71.01 o                         
   9  10   1       7009.99       7326.64       114.46 o                         
  -5  11   1      33446.58      36646.93       434.31 o                         
  -4  11   1        167.29        136.29         9.08 o                         
  -3  11   1      13967.34      14577.32       172.95 o                         
  -2  11   1       4465.59       5610.86        72.62 o                         
  -1  11   1       2043.18       2172.20        34.13 o                         
   0  11   1       7583.92       7073.05        95.33 o                         
   1  11   1       9534.81       8948.20       119.67 o                         
   2  11   1       1621.27       1746.38        30.35 o                         
   3  11   1         84.01        311.88        14.37 o                         
   4  11   1        272.76        280.09        15.81 o                         
   5  11   1        566.99        443.85        18.77 o                         
   6  11   1       1579.68       1570.94        35.95 o                         
   7  11   1       3329.45       3509.44        58.36 o                         
   8  11   1        167.42        246.39        25.39 o                         
   9  11   1       7348.60       7773.66       130.90 o                         
  10  11   1       7016.08       7561.77       153.00 o                         
  -5  12   1      16292.67      17163.40       203.86 o                         
  -4  12   1      10257.79      10995.25       134.73 o                         
  -3  12   1       3914.00       4227.24        56.25 o                         
  -2  12   1       7282.67       6545.72        85.74 o                         
  -1  12   1       1764.83       1980.06        33.89 o                         
   0  12   1       1137.78       1008.68        22.92 o                         
   1  12   1       5692.99       5489.64        76.29 o                         
   2  12   1       2803.60       2596.42        42.70 o                         
   3  12   1       2602.42       2645.99        42.68 o                         
   4  12   1       1481.07       1413.12        30.63 o                         
   5  12   1       1139.12       1074.43        29.19 o                         
   6  12   1       1024.00        896.55        27.29 o                         
   7  12   1        627.92        960.01        34.88 o                         
   8  12   1       4629.70       4811.18        90.61 o                         
   9  12   1         35.77        135.78        34.18 o                         
  10  12   1       7457.62       7913.91       179.87 o                         
  11  12   1       2148.02       2315.66        85.16 o                         
  -6  13   1       2459.08       2719.55        39.60 o                         
  -5  13   1        922.47        802.98        18.16 o                         
  -4  13   1       8941.20       8811.29       108.24 o                         
  -3  13   1       1758.25       1703.22        29.83 o                         
  -2  13   1        721.94        711.31        19.20 o                         
  -1  13   1      10085.72      10308.33       135.21 o                         
   0  13   1      13620.34      13233.53       171.95 o                         
   1  13   1        414.20        524.46        17.86 o                         
   2  13   1       5939.66       6029.71        84.31 o                         
   3  13   1        660.33        808.54        24.51 o                         
   4  13   1        758.51        771.33        25.26 o                         
   5  13   1         73.58        143.00        20.34 o                         
   6  13   1        327.96        387.43        25.88 o                         
   7  13   1       1813.72       1760.58        50.40 o                         
   8  13   1       3762.79       3572.31        89.32 o                         
   9  13   1       7472.23       7809.58       180.65 o                         
  10  13   1        451.59        531.70        51.21 o                         
  11  13   1         72.21        212.83        47.73 o                         
  12  13   1        647.30        664.71        59.54 o                         
  -6  14   1      12163.95      12681.22       154.21 o                         
  -5  14   1       1308.41       1249.55        24.45 o                         
  -4  14   1       2776.09       2446.71        36.55 o                         
  -3  14   1       5906.85       5265.64        72.60 o                         
  -2  14   1       1805.04       1775.30        32.67 o                         
  -1  14   1       1271.40       1119.08        25.81 o                         
   0  14   1      10244.13      10770.76       142.01 o                         
   1  14   1      10054.62       9993.51       131.55 o                         
   2  14   1       3752.93       3886.51        60.34 o                         
   3  14   1        101.55        156.27        19.67 o                         
   4  14   1       4397.93       4155.22        74.75 o                         
   5  14   1        259.93        214.72        27.01 o                         
   6  14   1        886.88        847.28        37.27 o                         
   7  14   1       1222.11       1349.32        55.99 o                         
   8  14   1        756.32        674.11        51.04 o                         
   9  14   1       1121.86       1096.84        58.88 o                         
  10  14   1        494.25        563.45        52.19 o                         
  11  14   1         70.74         43.26        50.80 o                         
  12  14   1       1696.04       1552.78        91.57 o                         
  13  14   1       1264.08       1172.08        85.98 o                         
  -7  15   1       1914.50       2063.84        33.62 o                         
  -6  15   1       1290.27       1090.11        23.97 o                         
  -5  15   1       3459.39       3495.61        49.73 o                         
  -4  15   1       1337.92       1267.22        28.27 o                         
  -3  15   1        525.16        567.31        20.12 o                         
  -2  15   1       9711.58       9452.28       126.79 o                         
  -1  15   1       8860.53       8533.08       114.60 o                         
   0  15   1          9.15         53.24        16.17 o                         
   1  15   1       3363.87       3593.12        59.10 o                         
   2  15   1       4862.17       5021.39        77.00 o                         
   3  15   1       1259.60       1207.60        35.84 o                         
   4  15   1       1162.64       1398.68        44.90 o                         
   5  15   1        768.83        880.65        37.88 o                         
   6  15   1        289.83        241.81        39.23 o                         
   7  15   1       2548.47       2532.51        86.22 o                         
   8  15   1       3234.57       3479.73       105.36 o                         
   9  15   1        106.97        190.28        48.34 o                         
  10  15   1        247.27        115.94        57.81 o                         
  11  15   1        503.08        384.11        68.18 o                         
  12  15   1         39.15         40.76        67.21 o                         
  13  15   1        985.42        862.92        86.94 o                         
  14  15   1        619.58        527.63        90.35 o                         
  -7  16   1        167.76        287.74        15.42 o                         
  -6  16   1        426.33        524.52        18.43 o                         
  -5  16   1        264.29        201.67        14.58 o                         
  -4  16   1       4562.20       4293.86        62.83 o                         
  -3  16   1       4129.29       3941.30        58.48 o                         
  -2  16   1       3693.93       3836.28        57.90 o                         
  -1  16   1      10464.80      10739.71       147.94 o                         
   0  16   1       5517.89       5164.05        77.99 o                         
   1  16   1       2185.72       2497.79        51.18 o                         
   2  16   1       2791.64       2773.42        60.13 o                         
   3  16   1         92.59         90.55        27.68 o                         
   4  16   1        579.00        539.05        36.59 o                         
   5  16   1        960.89       1081.25        56.33 o                         
   6  16   1        792.90        935.02        55.63 o                         
   7  16   1        122.06        122.87        46.29 o                         
   8  16   1       2066.54       2021.16        94.35 o                         
   9  16   1        367.04        461.61        60.82 o                         
  10  16   1        286.11        231.55        67.82 o                         
  11  16   1        751.20        726.02        80.62 o                         
  12  16   1        249.86        193.58        78.00 o                         
  13  16   1        162.22        163.28        83.91 o                         
  14  16   1        373.35        489.22        96.90 o                         
  -8  17   1        184.48        579.10        20.45 o                         
  -7  17   1        339.20        279.69        16.92 o                         
  -6  17   1       4343.15       4165.06        60.97 o                         
  -5  17   1       2456.46       2246.24        40.60 o                         
  -4  17   1       1326.14       1338.98        29.74 o                         
  -3  17   1       2055.91       1907.09        38.32 o                         
  -2  17   1       3970.06       3866.71        64.03 o                         
  -1  17   1       5004.95       4985.17        82.24 o                         
   0  17   1       4880.55       4938.61        85.83 o                         
   1  17   1       3009.37       2815.15        67.16 o                         
   2  17   1        347.28        338.26        31.91 o                         
   3  17   1       2257.40       2144.10        75.37 o                         
   4  17   1         93.67        147.12        43.06 o                         
   5  17   1         30.74         32.51        42.82 o                         
   6  17   1       1572.54       1548.96        88.68 o                         
   7  17   1        876.34        826.11        60.73 o                         
   8  17   1        669.06        714.97        71.21 o                         
   9  17   1        953.07        806.82        77.18 o                         
  10  17   1        117.56        167.16        70.36 o                         
  11  17   1        400.20        414.25        92.90 o                         
  12  17   1        417.76        390.13       100.03 o                         
  13  17   1        271.35        309.35       106.66 o                         
  -8  18   1       4605.53       4410.84        69.19 o                         
  -7  18   1       4082.13       4032.78        60.51 o                         
  -6  18   1        106.52        119.02        17.68 o                         
  -5  18   1       2074.44       1964.71        40.96 o                         
  -4  18   1        264.23        406.21        23.31 o                         
  -3  18   1         71.84        125.21        21.68 o                         
  -2  18   1       3972.62       3959.51        75.97 o                         
  -1  18   1       4426.67       4217.96        79.52 o                         
   0  18   1       3083.34       3075.13        73.18 o                         
   1  18   1       1338.15       1066.71        43.83 o                         
   2  18   1        384.82        385.20        45.12 o                         
   3  18   1        145.72        151.48        43.78 o                         
   4  18   1       2017.18       1939.21        78.18 o                         
   5  18   1        777.92        804.53        61.55 o                         
   6  18   1        744.84        892.43        98.14 o                         
   7  18   1       3990.43       3841.83       159.86 o                         
   8  18   1       1254.02       1126.29        94.96 o                         
   9  18   1       1286.48       1370.93       103.69 o                         
  10  18   1       1620.41       1607.65       130.34 o                         
  11  18   1         97.39        177.19        99.24 o                         
  12  18   1        638.10        727.52       118.21 o                         
  -9  19   1       8081.67       7919.97       117.12 o                         
  -8  19   1       1251.20       1179.10        32.87 o                         
  -7  19   1       6437.75       6055.39        94.79 o                         
  -6  19   1       2016.52       1720.57        45.31 o                         
  -5  19   1        126.01        139.51        24.99 o                         
  -4  19   1       4515.00       4575.12        81.43 o                         
  -3  19   1        511.45        382.36        28.62 o                         
  -2  19   1        360.15        344.27        30.50 o                         
  -1  19   1        796.94        757.75        42.61 o                         
   0  19   1        536.99        510.34        45.11 o                         
   1  19   1        173.25        221.10        46.52 o                         
   2  19   1       1392.30       1452.30        74.69 o                         
   3  19   1       1272.24       1296.59        97.33 o                         
   4  19   1        256.93        176.38        60.04 o                         
   5  19   1       4522.87       4205.77       145.64 o                         
   6  19   1       2438.27       2513.69       125.41 o                         
   7  19   1        152.14        181.24        78.69 o                         
   8  19   1       3207.40       3367.01       158.06 o                         
   9  19   1        795.67        723.53       101.15 o                         
  10  19   1       1033.44       1447.97       116.50 o                         
  -9  20   1       9783.66       9606.30       159.47 o                         
  -8  20   1       8030.81       8003.79       136.22 o                         
  -7  20   1        829.13        727.80        34.60 o                         
  -6  20   1       3003.58       2756.00        64.78 o                         
  -5  20   1       1815.06       1665.06        54.92 o                         
  -4  20   1        664.17        585.78        35.34 o                         
  -3  20   1        847.94        718.95        37.93 o                         
  -2  20   1       2042.81       1967.71        72.92 o                         
  -1  20   1       1514.90       1353.89        80.02 o                         
   0  20   1        918.72        855.77        57.81 o                         
   1  20   1       1391.84       1475.66        88.25 o                         
   2  20   1        589.75        639.21        63.15 o                         
   3  20   1       3095.19       3090.93       121.78 o                         
   4  20   1       3082.50       2864.15       134.20 o                         
   5  20   1         29.37        -13.99        70.91 o                         
   6  20   1       3800.50       4004.78       163.42 o                         
   7  20   1       4213.38       4345.99       200.67 o                         
   8  20   1        287.76        268.55       100.03 o                         
   9  20   1       1163.22       1301.14       120.74 o                         
 -10  21   1      12802.34      12510.61       205.08 o                         
  -9  21   1       1486.14       1535.41        47.69 o                         
  -8  21   1       2078.65       2119.87        58.71 o                         
  -7  21   1       4415.05       4258.44        90.81 o                         
  -6  21   1        108.27        101.03        30.35 o                         
  -5  21   1       6890.58       6566.26       138.12 o                         
  -4  21   1       2277.79       2144.14        71.85 o                         
  -3  21   1        260.30        266.38        48.13 o                         
  -2  21   1       1326.02       1231.94        68.98 o                         
  -1  21   1       1151.51       1156.25        68.81 o                         
   0  21   1         87.73         69.92        61.46 o                         
   1  21   1       3327.37       3594.34       140.48 o                         
   2  21   1       2851.41       2833.23       154.92 o                         
   3  21   1        199.73        267.95        86.06 o                         
   4  21   1       3634.02       3533.19       159.04 o                         
   5  21   1       3607.33       3408.72       165.83 o                         
   6  21   1        182.37        219.66        86.95 o                         
   7  21   1       1905.84       2187.95       161.24 o                         
   8  21   1       3204.64       3887.60       185.76 o                         
 -10  22   1       7558.26       7470.14       159.55 o                         
  -9  22   1       7762.05       7991.58       164.35 o                         
  -8  22   1       1658.14       1555.43        56.27 o                         
  -7  22   1       1222.96       1265.54        74.90 o                         
  -6  22   1       3377.50       3508.98        97.54 o                         
  -5  22   1        381.15        413.96        46.01 o                         
  -4  22   1       3328.71       3173.50       107.60 o                         
  -3  22   1       1974.48       1795.88       122.25 o                         
  -2  22   1        547.74        485.74        66.20 o                         
  -1  22   1       1179.42       1415.60        88.25 o                         
   0  22   1        997.20        867.58        97.87 o                         
   1  22   1        681.43        842.72       140.14 o                         
   2  22   1       2072.28       1912.68       128.81 o                         
   3  22   1       3054.87       3006.74       170.90 o                         
   4  22   1        121.51        183.65       100.02 o                         
   5  22   1       1649.99       1789.71       138.88 o                         
   6  22   1       2403.85       2545.23       235.25 o                         
 -11  23   1       5758.97       5679.10       145.82 o                         
 -10  23   1       1722.45       1716.39        67.40 o                         
  -9  23   1        341.92        440.54        46.34 o                         
  -8  23   1       2414.17       2428.49       102.04 o                         
  -7  23   1        400.99        392.45        51.00 o                         
  -6  23   1        937.05        949.89        60.65 o                         
  -5  23   1       2351.26       2340.83       111.75 o                         
  -4  23   1         43.60         62.78        58.52 o                         
  -3  23   1       1583.80       1512.04       100.47 o                         
  -2  23   1       1457.82       1389.29       118.65 o                         
  -1  23   1        300.35        330.34        87.63 o                         
   0  23   1       2007.28       2361.20       138.87 o                         
   1  23   1        992.04        990.72       112.58 o                         
   2  23   1        380.94        444.36       102.81 o                         
   3  23   1       1172.32       1283.88       125.68 o                         
   4  23   1       2392.41       2539.18       160.02 o                         
   5  23   1        118.61        211.04       118.59 o                         
 -11  24   1       3512.66       3232.25       157.72 o                         
 -10  24   1       1804.10       1747.48        87.24 o                         
  -9  24   1       1453.83       1469.51       100.52 o                         
  -8  24   1        155.17        156.73        49.77 o                         
  -7  24   1        361.22        271.56        53.20 o                         
  -6  24   1         94.16        162.03        61.81 o                         
  -5  24   1       1051.20       1196.63        92.08 o                         
  -4  24   1       2123.40       2094.00       240.74 o                         
  -3  24   1         64.47         75.69        77.73 o                         
  -2  24   1       1394.04       1568.06       151.82 o                         
  -1  24   1         18.50        147.13        90.37 o                         
   0  24   1       1207.89       1385.68       118.46 o                         
   1  24   1        624.26        664.56       109.85 o                         
   2  24   1       1983.13       1886.26       144.19 o                         
   3  24   1        684.55        985.01       136.55 o                         
 -12  25   1       2512.95       2301.76       133.73 o                         
 -11  25   1        546.23        597.69        83.42 o                         
 -10  25   1        513.51        541.73        98.68 o                         
  -9  25   1        593.82        519.65        93.96 o                         
  -8  25   1        255.78        151.56        56.23 o                         
  -7  25   1        957.06        949.88        76.84 o                         
  -6  25   1        896.45        838.05        84.74 o                         
  -5  25   1        116.61        120.84        65.79 o                         
  -4  25   1       2323.58       2337.67       160.14 o                         
  -3  25   1       1395.40       1833.28       329.62 o                         
  -2  25   1       1401.12       1565.46       122.81 o                         
  -1  25   1       1137.39       1347.20       121.27 o                         
   0  25   1        500.58        482.17       116.16 o                         
   1  25   1        231.36        348.48       118.77 o                         
   2  25   1        293.63        414.38       126.65 o                         
 -12  26   1        259.34        293.78        78.13 o                         
 -11  26   1        512.52        573.88        88.45 o                         
 -10  26   1        554.31        634.25        87.91 o                         
  -9  26   1        209.98        268.86        82.04 o                         
  -8  26   1       1263.99       1046.35       100.00 o                         
  -7  26   1        360.06        352.91        71.22 o                         
  -6  26   1       3012.39       2907.36       150.91 o                         
  -5  26   1       2189.21       1938.70       176.11 o                         
  -4  26   1        536.89        950.15       158.85 o                         
  -3  26   1       1809.66       1964.68       138.44 o                         
  -2  26   1        398.89        498.10       152.85 o                         
  -1  26   1       1162.70       1230.66       134.13 o                         
   0  26   1        342.24        384.82       123.85 o                         
 -13  27   1        182.68        205.62        87.18 o                         
 -12  27   1        244.95        204.83        85.11 o                         
 -11  27   1        365.28        350.12        87.22 o                         
 -10  27   1        169.30        140.92        99.01 o                         
  -9  27   1        383.69        422.22       107.18 o                         
  -8  27   1       1792.10       1801.97       174.82 o                         
  -7  27   1       3228.78       3079.38       235.02 o                         
  -6  27   1        102.49        -18.38       174.51 o                         
  -5  27   1       3351.79       3397.80       258.46 o                         
  -4  27   1       1196.31       1421.21       152.53 o                         
  -3  27   1        818.63       1115.73       150.71 o                         
  -2  27   1        248.12        271.34       126.04 o                         
 -13  28   1        557.18        474.30        98.76 o                         
 -12  28   1        165.96        182.59        92.74 o                         
 -11  28   1        583.17        555.59       108.10 o                         
 -10  28   1       1721.69       1728.37       143.87 o                         
  -9  28   1        842.98        749.54       157.24 o                         
  -8  28   1        798.74        765.50       166.57 o                         
  -7  28   1       3373.14       3577.80       277.78 o                         
  -6  28   1       1354.23       1518.74       316.13 o                         
  -5  28   1        459.40        412.77       138.73 o                         
 -14  29   1        890.73        662.74       111.85 o                         
 -13  29   1         50.07         22.67       106.36 o                         
 -12  29   1        465.23        505.98       120.79 o                         
 -11  29   1        173.37        211.33       126.10 o                         
 -10  29   1        567.51        516.23       177.28 o                         
  -9  29   1       1403.15       1857.16       195.79 o                         
  -8  29   1       1040.19       1408.43       193.82 o                         
 -14  30   1       1008.65        911.96       140.32 o                         
 -13  30   1       1134.52        942.57       143.26 o                         
 -12  30   1        256.25        213.91       134.09 o                         
   0   1   2      61943.30      66570.28      2640.35 o                         
   1   1   2      12075.33      13187.61       284.40 o                         
  -1   2   2      29328.47      27241.09       545.77 o                         
   0   2   2      33521.47      36339.72       498.10 o                         
   1   2   2      18156.93      17852.35       242.74 o                         
   2   2   2      33592.93      33495.05       808.06 o                         
  -1   3   2       7190.51       9723.59       147.84 o                         
   0   3   2      27802.80      29242.15       428.45 o                         
   1   3   2      12970.65      12968.32       201.39 o                         
   2   3   2       1979.51       1903.48        35.66 o                         
   3   3   2      26948.42      25658.15       603.25 o                         
  -2   4   2      14402.33      16576.87       397.13 o                         
  -1   4   2       1870.39       2516.30        47.40 o                         
   0   4   2       1910.67       1723.24        28.73 o                         
   1   4   2       4389.90       5486.24        88.56 o                         
   2   4   2        915.06       1310.75        27.82 o                         
   3   4   2        642.91       1456.54        56.15 o                         
  -2   5   2       1566.38       1396.14        23.41 o                         
  -1   5   2      24624.04      24007.99       380.24 o                         
   0   5   2      11582.73      11905.80       187.23 o                         
   1   5   2       1293.61       1390.60        27.06 o                         
   2   5   2       4275.84       5094.44        75.46 o                         
   3   5   2        715.88       1165.46       109.87 o                         
   4   5   2       8692.32       9803.06       135.95 o                         
   5   5   2      15418.64      16838.33       327.04 o                         
  -3   6   2      14412.64      15494.21       353.80 o                         
  -2   6   2      10715.78       9118.66       142.83 o                         
  -1   6   2       5015.76       5025.30        84.69 o                         
   0   6   2       7936.35       8257.52       123.25 o                         
   1   6   2         85.13        531.34        57.78 o                         
   2   6   2       2439.89       2825.75        43.67 o                         
   3   6   2       8017.61      10380.95       138.68 o                         
   4   6   2       2256.31       3412.60        62.47 o                         
   5   6   2       1913.79       2240.57        35.42 o                         
   6   6   2      11981.72      13699.90       267.05 o                         
  -3   7   2      20652.58      18847.30       282.77 o                         
  -2   7   2      27622.00      25022.89       365.90 o                         
  -1   7   2      11019.88       9508.02       132.40 o                         
   0   7   2       6309.12       6297.95        89.91 o                         
   1   7   2       2646.95       4518.54        83.17 o                         
   2   7   2        561.77       1080.35        41.00 o                         
   3   7   2       2449.83       2495.11        38.67 o                         
   4   7   2       9238.73       9710.83       132.25 o                         
   5   7   2       3002.87       3961.06        58.73 o                         
   6   7   2        615.37        908.59        22.21 o                         
   7   7   2       2482.49       2588.07        64.39 o                         
  -4   8   2     123320.28     118826.20      2135.76 o                         
  -3   8   2      18984.54      16722.95       226.51 o                         
  -2   8   2      23445.47      20836.36       280.93 o                         
  -1   8   2      44019.59      41339.90       543.72 o                         
   0   8   2       4923.47       5027.72        68.05 o                         
   1   8   2       3458.01       3942.00        52.11 o                         
   2   8   2       5635.40       7920.14       115.58 o                         
   3   8   2        556.91        726.72        21.88 o                         
   4   8   2       3443.78       3414.07        51.91 o                         
   5   8   2       1389.63       2264.75        66.32 o                         
   6   8   2       2980.30       2680.10        44.56 o                         
   7   8   2       2703.83       2443.78        44.38 o                         
   8   8   2      19380.41      18688.09       367.31 o                         
  -4   9   2      30789.59      29460.12       368.53 o                         
  -3   9   2      73720.12      68026.00       861.42 o                         
  -2   9   2      15722.06      14663.75       189.44 o                         
  -1   9   2       2149.65       1718.85        27.03 o                         
   0   9   2      17352.47      17587.13       221.23 o                         
   1   9   2       4277.30       4472.90        59.03 o                         
   2   9   2        559.56        622.28        16.43 o                         
   3   9   2        784.84       1209.90        26.57 o                         
   4   9   2        395.06        439.48        16.39 o                         
   5   9   2       4467.00       4173.09        62.31 o                         
   6   9   2      16167.58      16447.31       228.61 o                         
   7   9   2       6039.60       5730.72        87.35 o                         
   8   9   2       5506.96       5165.09        93.10 o                         
   9   9   2      17009.01      16943.13       379.25 o                         
  -5  10   2      74254.41      69895.53      1186.64 o                         
  -4  10   2      30575.17      28950.07       348.55 o                         
  -3  10   2      16509.78      15993.13       202.50 o                         
  -2  10   2      59950.99      60390.65       743.18 o                         
  -1  10   2       3756.43       3412.28        49.03 o                         
   0  10   2        320.73        363.22        12.65 o                         
   1  10   2       1918.48       1805.50        29.61 o                         
   2  10   2        191.64        278.17        13.19 o                         
   3  10   2       2496.07       2483.62        39.24 o                         
   4  10   2       9492.91       8634.93       116.36 o                         
   5  10   2       1056.76       1068.59        33.22 o                         
   6  10   2       5164.09       5209.44        81.95 o                         
   7  10   2      15308.32      15485.08       238.32 o                         
   8  10   2       6817.97       6303.88       109.97 o                         
   9  10   2       5645.59       5470.74        99.39 o                         
  10  10   2      25346.97      25534.97       567.88 o                         
  -5  11   2      14693.80      14600.72       184.59 o                         
  -4  11   2      37613.02      35102.99       431.55 o                         
  -3  11   2       8784.68       7820.36       103.42 o                         
  -2  11   2       3761.81       3690.92        52.25 o                         
  -1  11   2       3390.71       3021.80        42.66 o                         
   0  11   2        900.35        798.45        18.97 o                         
   1  11   2        265.66        214.97        12.63 o                         
   2  11   2       1624.25       1414.91        26.49 o                         
   3  11   2       1149.35        961.97        25.67 o                         
   4  11   2       2907.40       2690.70        46.21 o                         
   5  11   2       7185.37       7034.42       104.33 o                         
   6  11   2       1180.94       1249.28        35.88 o                         
   7  11   2       1606.71       1549.33        42.64 o                         
   8  11   2      12793.07      12897.77       210.51 o                         
   9  11   2       6866.62       6650.17       120.03 o                         
  10  11   2       7763.00       7402.96       158.32 o                         
  11  11   2      14353.29      13723.68       383.53 o                         
  -6  12   2      55954.86      57442.53       990.39 o                         
  -5  12   2      12211.28      12238.04       155.40 o                         
  -4  12   2      10446.43       9893.97       128.06 o                         
  -3  12   2      11393.42      11446.35       155.50 o                         
  -2  12   2       2053.72       1952.00        32.88 o                         
  -1  12   2       2168.88       1903.74        32.37 o                         
   0  12   2       4174.19       3860.00        53.43 o                         
   1  12   2         71.55         96.46        13.04 o                         
   2  12   2       4018.87       3812.03        57.18 o                         
   3  12   2       4658.22       4681.70        68.81 o                         
   4  12   2        968.79        816.86        28.26 o                         
   5  12   2       1827.68       1912.41        46.03 o                         
   6  12   2       3287.47       3124.75        64.58 o                         
   7  12   2       1982.89       1873.85        50.51 o                         
   8  12   2       2076.82       1984.43        55.97 o                         
   9  12   2      20441.33      21097.23       381.24 o                         
  10  12   2       3629.66       3502.68        95.68 o                         
  11  12   2       1742.83       1636.84       100.02 o                         
  12  12   2        419.61        458.85        94.80 o                         
  -6  13   2       8808.15       8257.57       104.71 o                         
  -5  13   2      24630.12      24172.47       298.11 o                         
  -4  13   2       2622.78       2666.05        39.48 o                         
  -3  13   2       1359.98       1270.46        26.62 o                         
  -2  13   2        264.67        280.47        13.77 o                         
  -1  13   2        673.64        548.13        17.24 o                         
   0  13   2       1788.64       1617.16        30.22 o                         
   1  13   2       4289.71       4047.66        59.55 o                         
   2  13   2        410.55        457.62        20.02 o                         
   3  13   2       1892.69       2032.73        45.89 o                         
   4  13   2       2893.91       3294.21        63.86 o                         
   5  13   2         23.65         64.57        23.76 o                         
   6  13   2       1130.12       1023.30        36.31 o                         
   7  13   2       4275.81       4363.41       107.58 o                         
   8  13   2       2098.00       2059.18        68.57 o                         
   9  13   2       3147.71       2891.58        83.47 o                         
  10  13   2       7157.64       6623.44       177.15 o                         
  11  13   2        109.25        182.80        60.40 o                         
  12  13   2         12.42        -31.13        58.82 o                         
  13  13   2        330.67        247.46        95.62 o                         
  -7  14   2      17690.96      16482.83       290.83 o                         
  -6  14   2       3203.24       3027.30        44.41 o                         
  -5  14   2       3988.87       3767.36        54.34 o                         
  -4  14   2       1301.03       1459.01        32.88 o                         
  -3  14   2         15.90         70.96        12.97 o                         
  -2  14   2       1534.10       1584.52        30.36 o                         
  -1  14   2       4649.26       4419.39        61.88 o                         
   0  14   2       1795.79       1726.54        36.96 o                         
   1  14   2       2925.33       3154.50        54.73 o                         
   2  14   2       7469.48       8727.61       133.80 o                         
   3  14   2        223.98        249.88        24.06 o                         
   4  14   2       6672.76       6599.67       112.83 o                         
   5  14   2       2282.99       2328.62        57.29 o                         
   6  14   2         71.58         62.70        33.66 o                         
   7  14   2       3587.64       3523.86        88.56 o                         
   8  14   2       7509.42       7168.98       157.65 o                         
   9  14   2       1508.58       1530.32        76.36 o                         
  10  14   2        491.93        479.60        67.14 o                         
  11  14   2        267.51        205.11        64.70 o                         
  12  14   2        527.92        511.63        73.90 o                         
  13  14   2        175.09        232.06        74.64 o                         
  14  14   2        761.98        860.94       124.46 o                         
  -7  15   2       3047.89       3035.97        44.91 o                         
  -6  15   2      11372.17      12096.60       154.35 o                         
  -5  15   2       2747.98       2659.42        43.31 o                         
  -4  15   2        450.03        467.15        17.44 o                         
  -3  15   2       2334.58       2389.39        41.66 o                         
  -2  15   2       4252.73       3963.95        68.87 o                         
  -1  15   2       4077.86       3891.22        62.33 o                         
   0  15   2      13405.31      14068.60       197.32 o                         
   1  15   2       6359.51       6005.34        96.83 o                         
   2  15   2       1658.28       1840.09        48.63 o                         
   3  15   2       7952.83       8317.21       135.87 o                         
   4  15   2       1542.39       1441.73        50.74 o                         
   5  15   2       3424.59       3359.06        84.08 o                         
   6  15   2       2741.82       2798.10        79.13 o                         
   7  15   2        711.67        773.63        49.44 o                         
   8  15   2       1683.51       1433.40        78.49 o                         
   9  15   2         85.66         59.85        62.48 o                         
  10  15   2         53.39        146.70        63.75 o                         
  11  15   2        283.34        198.27        68.12 o                         
  12  15   2       1057.96       1025.60        84.47 o                         
  13  15   2        168.80         37.58        80.92 o                         
  14  15   2        181.67        186.20        87.24 o                         
  15  15   2       1273.97       1430.12       216.96 o                         
  -8  16   2       9759.29      10741.85       205.94 o                         
  -7  16   2       1671.40       1630.61        36.05 o                         
  -6  16   2        489.53        607.28        21.64 o                         
  -5  16   2       1989.98       2110.93        38.81 o                         
  -4  16   2        561.41        507.53        21.39 o                         
  -3  16   2       1859.01       1594.37        37.59 o                         
  -2  16   2      19096.80      19598.34       273.10 o                         
  -1  16   2       3112.65       3168.42        57.34 o                         
   0  16   2       2048.22       2150.83        51.88 o                         
   1  16   2      16882.92      17610.75       265.37 o                         
   2  16   2       2582.12       2730.38        63.70 o                         
   3  16   2       3270.35       3369.60        81.96 o                         
   4  16   2       3912.81       4426.98       101.71 o                         
   5  16   2        109.97        161.37        40.71 o                         
   6  16   2       2266.16       2546.50        85.91 o                         
   7  16   2       1426.51       1653.59        96.61 o                         
   8  16   2        500.88        450.99        65.82 o                         
   9  16   2        505.60        301.43        69.55 o                         
  10  16   2        745.51        856.13        77.50 o                         
  11  16   2        307.35        340.73        75.72 o                         
  12  16   2        274.89        247.31        78.24 o                         
  13  16   2        519.80        538.79        89.55 o                         
  -8  17   2        677.16        784.66        30.92 o                         
  -7  17   2       2734.06       3415.71        57.33 o                         
  -6  17   2       1742.83       1698.87        37.14 o                         
  -5  17   2       1935.07       1881.11        41.26 o                         
  -4  17   2       7346.89       7246.66       108.14 o                         
  -3  17   2       2738.19       2607.91        50.75 o                         
  -2  17   2       7085.38       7002.04       112.25 o                         
  -1  17   2      17879.07      18555.08       270.63 o                         
   0  17   2       1448.85       1220.87        50.41 o                         
   1  17   2       4180.23       4393.00        90.72 o                         
   2  17   2       7560.02       7322.38       144.08 o                         
   3  17   2        997.74       1064.80        48.18 o                         
   4  17   2       2544.58       2682.50        84.98 o                         
   5  17   2       1520.77       1793.22        82.76 o                         
   6  17   2        561.31        739.06        70.06 o                         
   7  17   2        992.26        860.53        74.61 o                         
   8  17   2        253.59        254.26        67.58 o                         
   9  17   2        203.62        350.12        74.13 o                         
  10  17   2        263.78        204.12        74.16 o                         
  11  17   2        567.88        668.80        88.24 o                         
  12  17   2        928.28       1075.64       101.84 o                         
  -9  18   2        187.09        821.98       100.33 o                         
  -8  18   2         74.54        306.54        22.97 o                         
  -7  18   2       1593.71       1417.29        38.97 o                         
  -6  18   2        502.85        609.58        26.73 o                         
  -5  18   2       1628.49       1666.24        44.43 o                         
  -4  18   2       1053.97       1326.73        38.32 o                         
  -3  18   2       3666.72       3954.27        75.33 o                         
  -2  18   2       7716.84       8038.06       138.94 o                         
  -1  18   2       1962.71       1972.10        58.15 o                         
   0  18   2       2550.77       2464.55        70.80 o                         
   1  18   2       2430.44       2500.69        72.66 o                         
   2  18   2        820.07        778.59        46.49 o                         
   3  18   2       1063.78       1333.88        60.87 o                         
   4  18   2        187.13        291.54        54.95 o                         
   5  18   2       1039.13        924.80        80.46 o                         
   6  18   2        864.57        897.11        84.48 o                         
   7  18   2        515.74        545.98        73.42 o                         
   8  18   2       1084.19       1289.04        98.28 o                         
   9  18   2         79.80        266.58        74.72 o                         
  10  18   2       1016.69       1121.59        97.45 o                         
  11  18   2         38.38         22.36        94.72 o                         
  -9  19   2        697.99        781.10        30.92 o                         
  -8  19   2       1948.04       2308.86        55.68 o                         
  -7  19   2       1330.32       1351.19        40.74 o                         
  -6  19   2        181.02        161.94        26.19 o                         
  -5  19   2        992.74       1017.70        36.85 o                         
  -4  19   2       2854.76       2833.17        64.80 o                         
  -3  19   2       1001.18       1067.05        41.24 o                         
  -2  19   2       3381.97       3932.38       104.94 o                         
  -1  19   2       2062.26       2308.69        77.49 o                         
   0  19   2        262.30        262.52        42.37 o                         
   1  19   2       1432.35       1761.85        80.38 o                         
   2  19   2        458.48        597.49        58.57 o                         
   3  19   2       1977.72       1992.05       134.67 o                         
   4  19   2       1522.76       1429.49        85.59 o                         
   5  19   2         49.38         70.10        61.49 o                         
   6  19   2       1221.15       1336.52        98.43 o                         
   7  19   2        595.09        674.42        86.85 o                         
   8  19   2        712.20        709.42        95.75 o                         
   9  19   2         88.39        150.82        90.43 o                         
  10  19   2        872.90       1101.89       116.91 o                         
 -10  20   2       8618.43       9398.05       244.52 o                         
  -9  20   2       4959.90       5137.51       101.48 o                         
  -8  20   2        149.59        242.90        29.96 o                         
  -7  20   2       4013.84       3772.19        79.09 o                         
  -6  20   2       2159.39       1844.73        55.92 o                         
  -5  20   2       1032.49       1167.85        43.44 o                         
  -4  20   2      11098.65      10879.58       208.06 o                         
  -3  20   2       3116.73       2996.87        83.41 o                         
  -2  20   2        235.34        235.92        41.47 o                         
  -1  20   2       1261.89       1316.26        69.95 o                         
   0  20   2        733.54        817.75        61.60 o                         
   1  20   2       1585.02       1442.92        89.21 o                         
   2  20   2       2287.29       2516.10       136.51 o                         
   3  20   2         44.45         97.27        83.62 o                         
   4  20   2       1191.01       1281.84       109.31 o                         
   5  20   2       1594.60       1558.95       146.38 o                         
   6  20   2        244.31        327.44       100.47 o                         
   7  20   2        279.51        484.87       108.61 o                         
   8  20   2        814.70        849.56       125.33 o                         
   9  20   2        729.11        724.42       129.16 o                         
 -10  21   2        194.60        487.21        40.83 o                         
  -9  21   2       2462.37       3239.09        84.26 o                         
  -8  21   2       2879.57       2456.67        76.59 o                         
  -7  21   2        347.45        472.97        40.50 o                         
  -6  21   2       5996.61       6044.70       132.67 o                         
  -5  21   2       2687.85       2558.19        82.46 o                         
  -4  21   2       2139.40       2290.16        85.48 o                         
  -3  21   2       5711.85       5749.12       149.31 o                         
  -2  21   2       1220.74       1068.80        85.86 o                         
  -1  21   2        328.19        316.09        59.72 o                         
   0  21   2       4090.94       4156.31       191.00 o                         
   1  21   2         16.32        -22.34        77.88 o                         
   2  21   2       1731.08       1827.67       179.23 o                         
   3  21   2       2324.00       2395.91       142.67 o                         
   4  21   2        361.14        263.23        95.03 o                         
   5  21   2         62.51         70.33        97.25 o                         
   6  21   2        785.60        887.15       120.39 o                         
   7  21   2       1009.45       1127.68       132.42 o                         
   8  21   2         97.60        226.76       131.16 o                         
 -11  22   2       4684.30       5081.83       189.52 o                         
 -10  22   2       2543.68       2824.25        95.18 o                         
  -9  22   2        542.03        663.27        51.68 o                         
  -8  22   2       1295.03       1419.67        60.41 o                         
  -7  22   2       1617.74       1503.51        62.58 o                         
  -6  22   2       2457.78       2440.94        95.67 o                         
  -5  22   2       6086.42       5872.58       152.01 o                         
  -4  22   2       1637.71       1719.79        85.17 o                         
  -3  22   2       1965.73       2300.98       132.26 o                         
  -2  22   2       5284.58       5487.43       184.69 o                         
  -1  22   2        453.19        361.83        75.16 o                         
   0  22   2       2166.40       2118.76       144.51 o                         
   1  22   2       1922.90       2079.62       128.42 o                         
   2  22   2         44.25         29.70        90.52 o                         
   3  22   2        305.23        339.50        98.91 o                         
   4  22   2        465.48        489.83       107.79 o                         
   5  22   2        447.57        299.79       111.11 o                         
   6  22   2        117.92        241.95       119.74 o                         
 -11  23   2        199.66        209.45        49.22 o                         
 -10  23   2        637.23        790.39        57.73 o                         
  -9  23   2       1752.42       1819.74        75.60 o                         
  -8  23   2        608.40        634.02        53.14 o                         
  -7  23   2       6411.41       6541.23       161.47 o                         
  -6  23   2       1796.49       1666.42        95.15 o                         
  -5  23   2       1837.05       1830.22       102.75 o                         
  -4  23   2       5027.06       4715.48       172.36 o                         
  -3  23   2        805.89        809.51        78.96 o                         
  -2  23   2       1851.73       1769.12       140.74 o                         
  -1  23   2       1913.72       1854.02       119.17 o                         
   0  23   2        195.70        287.98        90.61 o                         
   1  23   2        712.26        678.09       104.91 o                         
   2  23   2        386.24        388.15       116.60 o                         
   3  23   2        911.29        914.73       131.12 o                         
   4  23   2        232.64        429.57       119.85 o                         
   5  23   2        156.71        334.56       130.99 o                         
 -12  24   2       1664.72       1660.97       151.91 o                         
 -11  24   2       1034.26        911.84        78.99 o                         
 -10  24   2        894.28        814.16        80.59 o                         
  -9  24   2        772.88        777.88        70.82 o                         
  -8  24   2        708.64        750.35        79.09 o                         
  -7  24   2       1008.51       1049.99        92.01 o                         
  -6  24   2       3694.65       3668.05       141.21 o                         
  -5  24   2        853.12        682.97        78.56 o                         
  -4  24   2       2494.85       2637.56       269.37 o                         
  -3  24   2       5435.01       5528.70       215.15 o                         
  -2  24   2        732.39        705.45       114.56 o                         
  -1  24   2        760.50        750.47       105.01 o                         
   0  24   2        110.57        125.81       100.37 o                         
   1  24   2        362.62        255.66       108.03 o                         
   2  24   2         18.27         54.64       107.24 o                         
   3  24   2         19.92        172.77       120.99 o                         
 -12  25   2        185.84        168.80        61.74 o                         
 -11  25   2         29.26        -49.43        66.25 o                         
 -10  25   2        669.86        599.27        72.41 o                         
  -9  25   2       1242.70       1184.44        85.72 o                         
  -8  25   2       1994.56       1889.50       151.04 o                         
  -7  25   2        704.33        647.26       124.02 o                         
  -6  25   2        769.68        637.11        88.10 o                         
  -5  25   2       5024.75       4819.54       288.57 o                         
  -4  25   2       1001.01        900.14       108.22 o                         
  -3  25   2       2206.75       2278.74       133.99 o                         
  -2  25   2       1416.18       1292.84       117.15 o                         
  -1  25   2       1047.08       1372.42       165.79 o                         
   0  25   2        291.03        344.22       111.56 o                         
   1  25   2        240.31        315.04       125.49 o                         
 -13  26   2        172.71        101.83       114.56 o                         
 -12  26   2         16.98        -13.54        75.63 o
[truncated: 235,387 more chars]
